# Supplementary material for: Atlas of human gut-associated lymphoid tissue reveals immunomodulatory interactions of B cells
Source: Sci Immunol. Author manuscript; Available in PMC 2026 Jul 25. (PMC7619268; doi:10.1126/sciimmunol.ady8948)
Supplement: Data File S1 [file EMS216124-supplement-Data_File_S1.xlsx]

## Sheet: Lineage marker genes
Lineage gene markers
Genes for lineage module score. Results of FindAllMarkers run on cell lineages in pre-published human appendix data (only postive markers with p_val_adj < 0.05 included)
lineage	gene	p_val	avg_log2FC	pct.1	pct.2	p_val_adj
Plasma cells	JCHAIN	0	9.05969	0.981	0.059	0
Plasma cells	MZB1	0	8.15954	0.766	0.008	0
Plasma cells	TNFRSF17	0	8.13029	0.5	0.002	0
Plasma cells	IGHA1	3.85284e-264	9.50494	0.89	0.063	7.221e-260
Plasma cells	FKBP11	3.67486e-158	4.54042	0.591	0.042	6.88742e-154
Plasma cells	IGKC	1.49223e-153	8.74142	0.805	0.108	2.79673e-149
Plasma cells	CD79A	3.46253e-143	3.23899	0.545	0.036	6.48947e-139
Plasma cells	CCR10	6.16868e-122	6.72648	0.221	0.002	1.15613e-117
Plasma cells	XBP1	9.24417e-79	3.10792	0.734	0.173	1.73254e-74
Plasma cells	TNFRSF18	1.16419e-70	5.52261	0.149	0.003	2.18192e-66
Plasma cells	CD27	6.97897e-61	3.5332	0.299	0.028	1.308e-56
Plasma cells	FAM30A	1.24712e-59	4.97829	0.169	0.007	2.33735e-55
Plasma cells	TNFRSF13B	1.76185e-58	4.01071	0.195	0.011	3.30206e-54
Plasma cells	CSF2RB	1.97734e-51	4.52261	0.156	0.007	3.70593e-47
Plasma cells	IGHG1	1.38452e-43	6.28141	0.182	0.014	2.59486e-39
Plasma cells	IRF4	4.8368e-43	4.26174	0.162	0.011	9.06513e-39
Plasma cells	EMP3	4.08382e-40	2.2678	0.383	0.072	7.65389e-36
Plasma cells	SRGN	2.56012e-33	0.751425	0.539	0.145	4.79817e-29
Plasma cells	CFLAR	2.82979e-30	2.15692	0.39	0.096	5.30359e-26
Plasma cells	LGALS1	4.15646e-30	1.91704	0.364	0.083	7.79004e-26
Plasma cells	TNFRSF4	8.46626e-29	3.61216	0.104	0.007	1.58675e-24
Plasma cells	CYTOR	2.64361e-28	2.07371	0.24	0.04	4.95466e-24
Plasma cells	CD38	3.42568e-20	3.16272	0.11	0.012	6.42041e-16
Plasma cells	IGHM	1.34674e-18	6.24485	0.156	0.027	2.52406e-14
Plasma cells	BIRC3	1.21782e-17	2.48353	0.266	0.074	2.28243e-13
Plasma cells	HSP90B1	1.16449e-14	1.56244	0.779	0.528	2.18248e-10
Plasma cells	IGF1	1.47188e-11	2.3568	0.078	0.011	2.7586e-07
Plasma cells	COL9A3	3.44949e-10	6.30022	0.013	0	6.46503e-06
Plasma cells	TIMP1	4.70208e-10	0.417077	0.227	0.078	8.81264e-06
Plasma cells	ADM2	5.85563e-07	4.88518	0.013	0	0.0109746
Plasma cells	CCL19	5.90713e-07	3.97829	0.013	0	0.0110711
Plasma cells	IKZF3	1.0002e-06	1.67778	0.104	0.03	0.0187457
Plasma cells	IGHG2	1.44765e-06	7.99163	0.058	0.012	0.0271319
Plasma cells	DUSP5	1.7404e-06	2.56325	0.058	0.012	0.0326185
Plasma cells	MIF	2.65662e-06	0.646382	0.532	0.342	0.0497904
Epithelial	PIGR	0	4.95856	0.993	0.114	0
Epithelial	OLFM4	4.85632e-308	4.71693	0.889	0.062	9.10172e-304
Epithelial	EPCAM	1.33559e-233	4.08433	0.767	0.047	2.50317e-229
Epithelial	AGR2	3.40105e-224	4.55103	0.734	0.037	6.37425e-220
Epithelial	CD24	1.39973e-181	3.90324	0.668	0.063	2.62337e-177
Epithelial	CTNNB1	1.08223e-171	3.17912	0.699	0.127	2.02832e-167
Epithelial	S100A6	2.22922e-153	1.22304	0.971	0.432	4.178e-149
Epithelial	CD9	8.32459e-135	1.75511	0.717	0.166	1.56019e-130
Epithelial	KRT18	3.98632e-133	3.63779	0.558	0.057	7.47116e-129
Epithelial	KRT8	1.11122e-122	3.65451	0.518	0.041	2.08265e-118
Epithelial	SPINK1	4.04898e-121	5.07984	0.472	0.014	7.5886e-117
Epithelial	GSTP1	2.11379e-115	1.81155	0.735	0.298	3.96166e-111
Epithelial	RPL21	2.02994e-110	1.01277	0.967	0.76	3.80452e-106
Epithelial	CALM2	8.10646e-103	1.72923	0.717	0.334	1.51931e-98
Epithelial	RPL34	6.49028e-94	0.76233	0.995	0.885	1.21641e-89
Epithelial	FABP5	1.03388e-85	1.49057	0.514	0.105	1.9377e-81
Epithelial	LCN2	1.71381e-83	4.65044	0.374	0.022	3.21202e-79
Epithelial	RNF43	6.72649e-77	5.34316	0.331	0.008	1.26068e-72
Epithelial	KRT19	1.03672e-72	4.24226	0.332	0.017	1.94302e-68
Epithelial	SEC61G	1.59506e-70	2.16646	0.487	0.147	2.98946e-66
Epithelial	TPM1	5.52294e-70	1.57465	0.464	0.11	1.03511e-65
Epithelial	IFI27	4.35224e-63	1.13532	0.476	0.117	8.15697e-59
Epithelial	CLDN4	9.13526e-63	3.76666	0.292	0.012	1.71213e-58
Epithelial	HMGN2	6.06326e-58	1.50987	0.564	0.267	1.13638e-53
Epithelial	LEFTY1	2.14065e-54	4.71056	0.254	0.009	4.012e-50
Epithelial	STMN1	2.3879e-50	1.9437	0.387	0.109	4.4754e-46
Epithelial	SOX4	5.68181e-47	2.36851	0.308	0.059	1.06489e-42
Epithelial	CDH1	5.35595e-45	4.48286	0.214	0.007	1.00381e-40
Epithelial	NUPR1	2.37855e-42	1.56608	0.387	0.125	4.45789e-38
Epithelial	REG1A	4.4436e-42	6.40672	0.196	0.004	8.32819e-38
Epithelial	H2AZ1	2.23814e-40	1.25072	0.515	0.263	4.19473e-36
Epithelial	ATP5F1B	4.32251e-37	1.38014	0.449	0.211	8.10125e-33
Epithelial	ITGA6	1.27924e-35	1.47244	0.317	0.095	2.39756e-31
Epithelial	RBM47	1.41066e-34	3.12993	0.2	0.022	2.64386e-30
Epithelial	LGALS3	3.52115e-33	1.21109	0.473	0.233	6.59935e-29
Epithelial	SOX9	1.97355e-32	5.58033	0.153	0.002	3.69883e-28
Epithelial	ATP5F1E	4.36541e-32	0.615674	0.773	0.575	8.18166e-28
Epithelial	CD164	9.40435e-32	1.45373	0.385	0.174	1.76256e-27
Epithelial	S100A10	4.06479e-31	0.40013	0.647	0.366	7.61823e-27
Epithelial	HMGB2	9.30301e-29	1.39479	0.307	0.111	1.74357e-24
Epithelial	CALM1	2.00884e-28	0.713313	0.672	0.467	3.76497e-24
Epithelial	SFN	1.80329e-26	4.59044	0.132	0.005	3.37973e-22
Epithelial	SOD1	2.77961e-26	0.763275	0.496	0.28	5.20955e-22
Epithelial	CYSTM1	4.15242e-26	1.60424	0.263	0.089	7.78247e-22
Epithelial	TOP2A	4.64009e-24	2.56576	0.145	0.017	8.69647e-20
Epithelial	CCL20	4.51216e-23	4.62933	0.123	0.008	8.45669e-19
Epithelial	PCNA	9.79732e-23	2.31177	0.162	0.031	1.83621e-18
Epithelial	CD63	2.80922e-22	0.619781	0.503	0.286	5.26504e-18
Epithelial	HSP90B1	2.0705e-21	0.288205	0.591	0.399	3.88052e-17
Epithelial	INSR	5.65976e-21	1.4916	0.201	0.06	1.06075e-16
Epithelial	MKI67	2.75684e-20	2.31439	0.121	0.013	5.16687e-16
Epithelial	CSTB	7.18618e-20	0.954499	0.394	0.224	1.34683e-15
Epithelial	RAC1	7.73639e-20	0.758734	0.437	0.253	1.44995e-15
Epithelial	CENPF	1.23957e-18	2.1209	0.131	0.024	2.32321e-14
Epithelial	UBE2C	1.57147e-18	2.41619	0.11	0.012	2.94526e-14
Epithelial	NUSAP1	2.44516e-18	2.87613	0.111	0.013	4.58272e-14
Epithelial	ANXA2	3.29769e-18	0.580178	0.428	0.241	6.18054e-14
Epithelial	TPI1	4.26793e-18	0.838629	0.469	0.314	7.99896e-14
Epithelial	EPHB2	4.88329e-18	3.83245	0.096	0.006	9.15226e-14
Epithelial	ERBB3	1.23712e-17	3.5668	0.094	0.006	2.31861e-13
Epithelial	FCGBP	3.33083e-17	3.87613	0.092	0.006	6.24264e-13
Epithelial	CCL15	1.45059e-16	4.03329	0.086	0.005	2.7187e-12
Epithelial	BIRC5	3.85671e-15	3.39374	0.082	0.006	7.22825e-11
Epithelial	PTTG1	1.33468e-13	1.7028	0.122	0.033	2.50146e-09
Epithelial	CXCL5	1.35661e-13	4.59476	0.067	0.002	2.54257e-09
Epithelial	ITGB8	1.84719e-13	3.633	0.071	0.005	3.462e-09
Epithelial	TYMS	2.19615e-13	2.87916	0.08	0.009	4.11603e-09
Epithelial	MECOM	6.63753e-13	1.53723	0.133	0.043	1.24401e-08
Epithelial	DDC	5.0931e-12	4.11363	0.059	0.002	9.54548e-08
Epithelial	ERBB2	6.37843e-12	2.24291	0.086	0.017	1.19545e-07
Epithelial	BAX	5.39843e-11	1.03197	0.22	0.118	1.01177e-06
Epithelial	PHLDA2	6.93591e-11	1.36417	0.083	0.018	1.29993e-06
Epithelial	PPARG	1.97995e-10	1.79952	0.092	0.025	3.71082e-06
Epithelial	GDF15	3.64381e-10	0.734571	0.077	0.017	6.82923e-06
Epithelial	LGALS3BP	5.71654e-10	0.743851	0.221	0.12	1.07139e-05
Epithelial	S100P	4.18546e-09	5.15802	0.04	0	7.84439e-05
Epithelial	FZD5	7.31652e-09	2.88622	0.051	0.006	0.000137126
Epithelial	MARCKSL1	7.38617e-09	0.357186	0.257	0.154	0.000138432
Epithelial	CDKN3	1.33481e-08	1.86018	0.061	0.012	0.00025017
Epithelial	SQLE	1.63581e-08	1.72029	0.081	0.025	0.000306583
Epithelial	DDR1	1.72173e-08	2.55103	0.053	0.008	0.000322686
Epithelial	CCL28	4.3664e-08	1.84256	0.071	0.02	0.000818352
Epithelial	MAPK13	5.67337e-08	1.64666	0.078	0.025	0.0010633
Epithelial	EPHB3	6.79244e-08	3.95493	0.036	0.001	0.00127304
Epithelial	ANXA4	1.46205e-07	1.19473	0.116	0.053	0.00274018
Epithelial	HDAC1	6.38237e-07	0.821448	0.157	0.088	0.0119618
Epithelial	EFNA5	6.46863e-07	2.95493	0.036	0.004	0.0121235
Epithelial	TP53	7.59811e-07	1.49696	0.073	0.026	0.0142404
Epithelial	CCND1	7.87412e-07	1.20984	0.077	0.028	0.0147577
Epithelial	CHEK1	1.83818e-06	2.633	0.036	0.005	0.0344511
Epithelial	KRT20	2.66293e-06	3.61613	0.031	0.002	0.0499087
Mesenchymal	DCN	0	10.4461	0.843	0.007	0
Mesenchymal	COL6A2	0	7.51478	0.818	0.01	0
Mesenchymal	CALD1	0	5.86687	0.83	0.033	0
Mesenchymal	GPX3	0	8.67053	0.78	0.013	0
Mesenchymal	CFD	0	10.327	0.761	0.018	0
Mesenchymal	COL6A1	0	8.04925	0.73	0.007	0
Mesenchymal	IGFBP5	0	7.66268	0.667	0.011	0
Mesenchymal	MMP2	0	8.2336	0.629	0.006	0
Mesenchymal	MYL9	0	8.12873	0.604	0.008	0
Mesenchymal	GPNMB	0	8.05366	0.597	0.004	0
Mesenchymal	C11orf96	0	7.65167	0.585	0.007	0
Mesenchymal	LUM	0	8.50441	0.56	0.005	0
Mesenchymal	COL1A2	0	9.29249	0.541	0.003	0
Mesenchymal	PDGFRA	0	9.7436	0.472	0.001	0
Mesenchymal	COL12A1	1.66993e-294	8.44814	0.465	0.002	3.12978e-290
Mesenchymal	THBS2	9.35244e-290	9.56463	0.447	0.001	1.75283e-285
Mesenchymal	CXCL12	2.63374e-286	6.98381	0.616	0.015	4.93615e-282
Mesenchymal	IGFBP6	4.75141e-286	7.97719	0.522	0.006	8.90509e-282
Mesenchymal	MGP	1.12231e-285	5.89083	0.836	0.044	2.10343e-281
Mesenchymal	SELENOP	7.56521e-284	4.83053	0.698	0.023	1.41787e-279
Mesenchymal	DPT	4.78884e-281	11.7275	0.415	0	8.97524e-277
Mesenchymal	FGF7	8.57381e-277	9.55552	0.428	0.001	1.6069e-272
Mesenchymal	APOD	6.60491e-276	8.72168	0.579	0.013	1.23789e-271
Mesenchymal	CCDC80	6.93986e-270	7.25992	0.503	0.007	1.30067e-265
Mesenchymal	CCL2	1.15553e-258	8.28926	0.572	0.015	2.16569e-254
Mesenchymal	THBS1	1.0506e-247	7.01213	0.736	0.039	1.96903e-243
Mesenchymal	TNFAIP6	1.27158e-246	12.0133	0.365	0	2.3832e-242
Mesenchymal	COL14A1	1.24058e-242	9.10972	0.384	0.001	2.3251e-238
Mesenchymal	MXRA8	3.65516e-242	9.48056	0.365	0	6.8505e-238
Mesenchymal	MMP19	4.81216e-239	8.2336	0.39	0.002	9.01894e-235
Mesenchymal	TPM2	1.05342e-235	7.40439	0.472	0.008	1.97432e-231
Mesenchymal	GSN	3.52676e-229	5.59992	0.862	0.073	6.60986e-225
Mesenchymal	COL1A1	1.61901e-222	8.70178	0.396	0.004	3.03435e-218
Mesenchymal	MEG3	2.69376e-215	6.59054	0.44	0.008	5.04864e-211
Mesenchymal	PLAC9	1.08348e-214	5.92981	0.465	0.011	2.03065e-210
Mesenchymal	PDGFRB	2.572e-210	6.92012	0.358	0.003	4.82045e-206
Mesenchymal	PTGDS	2.66098e-200	8.06552	0.371	0.005	4.98721e-196
Mesenchymal	FGFR1	1.6996e-197	5.38604	0.453	0.012	3.18539e-193
Mesenchymal	COL6A3	3.0522e-186	4.67213	0.748	0.064	5.72042e-182
Mesenchymal	CDKN1A	1.05818e-185	4.67592	0.704	0.055	1.98324e-181
Mesenchymal	MMP14	5.45408e-185	5.46515	0.509	0.021	1.0222e-180
Mesenchymal	RARRES2	2.52732e-184	4.73984	0.654	0.045	4.7367e-180
Mesenchymal	COL4A1	7.08217e-184	5.17939	0.491	0.019	1.32734e-179
Mesenchymal	MFAP5	1.40182e-182	9.57367	0.289	0.001	2.6273e-178
Mesenchymal	RSPO3	7.18656e-177	7.31064	0.308	0.003	1.3469e-172
Mesenchymal	IL1R1	3.73731e-175	5.36495	0.415	0.012	7.00447e-171
Mesenchymal	TIMP1	1.33836e-170	3.61363	0.679	0.054	2.50835e-166
Mesenchymal	IL6ST	7.08513e-170	3.70169	0.799	0.083	1.32789e-165
Mesenchymal	IGFBP7	1.23089e-163	3.89932	0.616	0.044	2.30693e-159
Mesenchymal	EGFR	5.04499e-160	4.67128	0.491	0.025	9.45532e-156
Mesenchymal	COL4A2	1.36123e-154	4.94971	0.459	0.022	2.55122e-150
Mesenchymal	VIM	2.43867e-152	3.95706	0.969	0.189	4.57055e-148
Mesenchymal	MYC	2.82404e-150	4.83837	0.692	0.073	5.29282e-146
Mesenchymal	CRYAB	2.80959e-146	5.46587	0.289	0.005	5.26573e-142
Mesenchymal	ZBTB16	1.10204e-139	4.7627	0.447	0.024	2.06544e-135
Mesenchymal	ZFP36	3.92293e-139	4.52802	0.899	0.166	7.35235e-135
Mesenchymal	SPARCL1	1.79129e-132	2.90207	0.792	0.111	3.35724e-128
Mesenchymal	ANGPTL1	1.82793e-131	8.53715	0.201	0	3.42591e-127
Mesenchymal	LGALS1	2.92208e-131	3.49686	0.648	0.068	5.47655e-127
Mesenchymal	LAMA4	9.64763e-131	4.27377	0.327	0.01	1.80816e-126
Mesenchymal	SNAI2	1.44283e-127	7.7753	0.208	0.001	2.70414e-123
Mesenchymal	GLUL	4.54271e-126	4.76368	0.799	0.137	8.51394e-122
Mesenchymal	COL3A1	3.02982e-124	8.11756	0.258	0.005	5.67848e-120
Mesenchymal	OSMR	5.4748e-124	5.1966	0.327	0.012	1.02609e-119
Mesenchymal	SERPINA3	3.19477e-123	9.57367	0.182	0	5.98763e-119
Mesenchymal	PTGIS	4.8031e-123	5.7627	0.264	0.006	9.00196e-119
Mesenchymal	CXCL14	2.70674e-122	8.16397	0.258	0.005	5.07297e-118
Mesenchymal	DDR2	3.74469e-121	6.46474	0.233	0.003	7.0183e-117
Mesenchymal	TWIST2	5.26588e-119	9.25174	0.176	0	9.86932e-115
Mesenchymal	TAGLN	4.10726e-115	8.08101	0.283	0.009	7.69783e-111
Mesenchymal	VEGFD	1.37802e-114	8.20594	0.176	0	2.58268e-110
Mesenchymal	ICAM1	1.53689e-113	4.94537	0.403	0.026	2.88043e-109
Mesenchymal	JUNB	3.70777e-110	3.21075	0.912	0.215	6.94911e-106
Mesenchymal	COL5A2	8.63186e-109	7.37513	0.195	0.002	1.61778e-104
Mesenchymal	ARID5B	1.51881e-108	3.48687	0.717	0.114	2.84656e-104
Mesenchymal	IFITM3	1.01449e-103	2.79356	0.874	0.212	1.90135e-99
Mesenchymal	ANXA1	2.36654e-103	3.37055	0.553	0.063	4.43536e-99
Mesenchymal	S100A4	2.09712e-100	3.45672	0.648	0.095	3.93043e-96
Mesenchymal	MT2A	6.35551e-98	5.15787	0.874	0.272	1.19115e-93
Mesenchymal	VCAN	9.36305e-98	5.4844	0.233	0.007	1.75482e-93
Mesenchymal	DUSP1	1.27535e-97	2.79177	0.843	0.183	2.39027e-93
Mesenchymal	MRC2	2.06983e-97	6.20594	0.182	0.002	3.87928e-93
Mesenchymal	PTGES	3.95607e-94	7.25174	0.157	0.001	7.41447e-90
Mesenchymal	CCL11	1.39837e-91	10.0066	0.164	0.002	2.62083e-87
Mesenchymal	SQSTM1	4.12968e-87	3.09295	0.736	0.158	7.73985e-83
Mesenchymal	COL18A1	1.11991e-86	4.25174	0.321	0.021	2.09894e-82
Mesenchymal	BST2	2.18134e-82	3.01908	0.522	0.071	4.08827e-78
Mesenchymal	ACTA2	1.18002e-80	6.72468	0.289	0.019	2.21159e-76
Mesenchymal	MT1X	4.51003e-79	4.53563	0.686	0.162	8.4527e-75
Mesenchymal	ITGA5	1.29536e-78	3.62258	0.333	0.027	2.42777e-74
Mesenchymal	FOS	2.88549e-75	2.86005	0.78	0.206	5.40798e-71
Mesenchymal	CHI3L1	9.30223e-73	10.3392	0.107	0	1.74342e-68
Mesenchymal	LMNA	2.88002e-72	3.07719	0.711	0.173	5.39773e-68
Mesenchymal	TSHZ2	2.0474e-71	3.38824	0.314	0.026	3.83723e-67
Mesenchymal	CSF1	9.84876e-71	4.87977	0.182	0.006	1.84585e-66
Mesenchymal	NFKBIA	8.14924e-70	2.72848	0.736	0.187	1.52733e-65
Mesenchymal	ACKR3	2.36633e-69	4.28277	0.208	0.01	4.43498e-65
Mesenchymal	STAT3	2.14325e-68	2.62581	0.642	0.136	4.01688e-64
Mesenchymal	IGFBP3	2.28254e-68	3.75544	0.333	0.033	4.27793e-64
Mesenchymal	PSAP	2.41698e-68	2.53798	0.736	0.203	4.5299e-64
Mesenchymal	YBX3	6.96432e-66	2.43015	0.629	0.132	1.30525e-61
Mesenchymal	BAG3	6.95332e-63	3.13627	0.365	0.044	1.30319e-58
Mesenchymal	IFITM1	1.5493e-59	1.61431	0.623	0.127	2.90369e-55
Mesenchymal	BGN	1.55212e-58	4.2725	0.176	0.008	2.90898e-54
Mesenchymal	FOXF1	1.7052e-58	5.14483	0.132	0.003	3.19588e-54
Mesenchymal	TGFBR2	5.00534e-56	2.2154	0.491	0.088	9.38101e-52
Mesenchymal	EMP3	4.67494e-55	2.71222	0.428	0.069	8.76177e-51
Mesenchymal	RARRES1	1.66227e-53	4.35423	0.352	0.052	3.11543e-49
Mesenchymal	TNFRSF1A	3.80751e-53	2.98871	0.377	0.057	7.13604e-49
Mesenchymal	TNFRSF12A	1.08797e-52	3.88251	0.296	0.035	2.03906e-48
Mesenchymal	IL33	1.50718e-51	3.60462	0.233	0.02	2.82475e-47
Mesenchymal	MYH11	1.64376e-51	6.73556	0.17	0.01	3.08074e-47
Mesenchymal	ATF3	3.75769e-51	3.62239	0.296	0.035	7.04266e-47
Mesenchymal	APOE	5.90795e-51	4.65837	0.201	0.015	1.10727e-46
Mesenchymal	CLU	1.41051e-48	2.46918	0.491	0.108	2.64357e-44
Mesenchymal	TNFSF14	7.06213e-48	5.66678	0.107	0.003	1.32358e-43
Mesenchymal	GADD45B	9.70923e-48	3.61202	0.509	0.122	1.8197e-43
Mesenchymal	FN1	2.26364e-47	2.86987	0.264	0.03	4.24252e-43
Mesenchymal	PLD3	8.93688e-47	2.96107	0.308	0.042	1.67495e-42
Mesenchymal	CD34	1.01611e-45	3.4561	0.214	0.019	1.90439e-41
Mesenchymal	LIF	3.03576e-45	4.64169	0.132	0.006	5.68962e-41
Mesenchymal	ACTG2	1.89507e-43	8.7753	0.063	0	3.55173e-39
Mesenchymal	ABL2	1.15932e-42	3.87977	0.233	0.026	2.17279e-38
Mesenchymal	IGF1	1.97117e-41	4.85581	0.138	0.008	3.69436e-37
Mesenchymal	ITM2B	6.68418e-41	1.5513	0.836	0.401	1.25275e-36
Mesenchymal	FKBP5	6.32083e-38	2.39152	0.453	0.112	1.18465e-33
Mesenchymal	FAP	4.39905e-35	7.42167	0.05	0	8.2447e-31
Mesenchymal	CYTOR	9.88606e-34	3.34972	0.252	0.039	1.85285e-29
Mesenchymal	LGALS3BP	2.43717e-32	1.79231	0.547	0.176	4.56775e-28
Mesenchymal	LIFR	2.54037e-32	2.8309	0.176	0.019	4.76116e-28
Mesenchymal	DST	1.1532e-30	2.08994	0.44	0.123	2.16133e-26
Mesenchymal	LDLR	2.03252e-28	2.8512	0.233	0.04	3.80936e-24
Mesenchymal	CPB1	1.0287e-26	7.25174	0.038	0	1.92799e-22
Mesenchymal	CDH11	1.02874e-26	7.0591	0.038	0	1.92807e-22
Mesenchymal	IL6	5.2388e-26	3.3654	0.113	0.01	9.81856e-22
Mesenchymal	PXDN	5.61398e-26	4.01728	0.094	0.006	1.05217e-21
Mesenchymal	NEAT1	9.47993e-26	1.73601	0.799	0.479	1.77673e-21
Mesenchymal	ABL1	5.37951e-25	3.12975	0.17	0.024	1.00823e-20
Mesenchymal	ITM2A	2.70975e-24	2.15221	0.252	0.052	5.07861e-20
Mesenchymal	RAMP1	9.61292e-24	6.12621	0.044	0.001	1.80165e-19
Mesenchymal	ITGA8	9.70686e-24	6.12621	0.044	0.001	1.81926e-19
Mesenchymal	MIR4435-2HG	1.35065e-23	3.34028	0.138	0.017	2.53138e-19
Mesenchymal	AXL	8.21764e-23	5.09974	0.05	0.001	1.54015e-18
Mesenchymal	CAV1	9.38384e-23	2.04935	0.245	0.052	1.75872e-18
Mesenchymal	NOTCH3	9.41421e-23	5.98871	0.038	0	1.76441e-18
Mesenchymal	LDHA	9.61052e-23	1.67238	0.623	0.316	1.8012e-18
Mesenchymal	ENG	1.29189e-22	1.99301	0.164	0.024	2.42126e-18
Mesenchymal	COL5A1	1.5884e-22	7.42167	0.031	0	2.97699e-18
Mesenchymal	HGF	1.58841e-22	6.83671	0.031	0	2.97699e-18
Mesenchymal	BEST1	2.21034e-21	3.81117	0.082	0.006	4.14262e-17
Mesenchymal	TPT1	4.15013e-21	0.798876	0.937	0.728	7.77818e-17
Mesenchymal	HEXB	4.80964e-21	2.20112	0.264	0.064	9.01422e-17
Mesenchymal	JAK1	7.09534e-21	1.59757	0.403	0.133	1.32981e-16
Mesenchymal	RGS5	8.48113e-20	5.50808	0.038	0.001	1.58953e-15
Mesenchymal	CD81	1.07692e-19	2.21133	0.233	0.054	2.01837e-15
Mesenchymal	ROR1	1.12299e-18	5.83671	0.031	0	2.10472e-14
Mesenchymal	NPPC	1.12299e-18	5.83671	0.031	0	2.10472e-14
Mesenchymal	CSPG4	2.48616e-18	6.57367	0.025	0	4.65957e-14
Mesenchymal	RARA	3.9557e-18	2.6854	0.145	0.024	7.41377e-14
Mesenchymal	INSIG1	4.07295e-18	2.77926	0.245	0.065	7.63353e-14
Mesenchymal	SORBS1	5.48706e-18	3.54547	0.088	0.009	1.02838e-13
Mesenchymal	AHI1	5.90411e-18	2.03944	0.233	0.058	1.10655e-13
Mesenchymal	MAML2	1.46768e-17	2.7359	0.208	0.05	2.75072e-13
Mesenchymal	CD40	2.16994e-16	2.37204	0.145	0.026	4.0669e-12
Mesenchymal	PDGFD	4.53949e-16	3.37727	0.088	0.01	8.50792e-12
Mesenchymal	RAMP2	8.52843e-16	1.82139	0.164	0.034	1.5984e-11
Mesenchymal	RORA	8.95113e-16	2.53185	0.151	0.03	1.67762e-11
Mesenchymal	IFNGR2	3.12503e-15	2.33663	0.176	0.041	5.85693e-11
Mesenchymal	ITGB1	3.22916e-15	1.24325	0.528	0.258	6.0521e-11
Mesenchymal	COL16A1	3.9745e-15	3.30833	0.075	0.008	7.449e-11
Mesenchymal	CD68	6.47633e-15	2.81878	0.101	0.015	1.21379e-10
Mesenchymal	LAMP2	7.17462e-15	1.85371	0.258	0.08	1.34467e-10
Mesenchymal	PTGS2	1.4917e-14	3.29755	0.063	0.006	2.79575e-10
Mesenchymal	CD63	2.22544e-14	1.04693	0.679	0.433	4.17093e-10
Mesenchymal	NR3C1	2.50114e-14	1.7444	0.208	0.055	4.68764e-10
Mesenchymal	IL6R	2.89387e-14	2.78462	0.101	0.015	5.42369e-10
Mesenchymal	ITGAV	3.2726e-14	2.25944	0.208	0.058	6.1335e-10
Mesenchymal	ARF1	3.37453e-14	1.2188	0.472	0.219	6.32455e-10
Mesenchymal	CD276	3.45215e-14	3.30421	0.075	0.009	6.47002e-10
Mesenchymal	LTBR	3.54576e-14	1.89329	0.22	0.063	6.64547e-10
Mesenchymal	CARMN	3.98863e-14	6.57367	0.019	0	7.47548e-10
Mesenchymal	PGF	3.98863e-14	6.25174	0.019	0	7.4755e-10
Mesenchymal	GAS6	4.225e-14	1.67643	0.327	0.124	7.9185e-10
Mesenchymal	ADIRF	5.65132e-14	2.97643	0.314	0.12	1.05917e-09
Mesenchymal	RGS2	1.0623e-13	2.38007	0.17	0.042	1.99096e-09
Mesenchymal	IGF2	2.32323e-13	3.43071	0.075	0.009	4.35419e-09
Mesenchymal	SPRY2	5.3261e-13	2.58548	0.119	0.023	9.98218e-09
Mesenchymal	CD59	5.84579e-13	1.17474	0.327	0.123	1.09562e-08
Mesenchymal	PTK2	1.56696e-12	2.02347	0.182	0.05	2.9368e-08
Mesenchymal	BMP1	1.59028e-12	2.99799	0.075	0.01	2.9805e-08
Mesenchymal	ACVR1B	8.75291e-12	2.40375	0.113	0.023	1.64047e-07
Mesenchymal	CLEC2B	1.30624e-11	2.10364	0.164	0.044	2.44815e-07
Mesenchymal	VEGFA	1.37125e-11	2.03944	0.195	0.06	2.57e-07
Mesenchymal	CD55	3.40522e-11	1.40928	0.264	0.097	6.38207e-07
Mesenchymal	CYP1B1	4.81913e-11	2.37727	0.101	0.019	9.03202e-07
Mesenchymal	JUN	5.58408e-11	1.33957	0.623	0.422	1.04657e-06
Mesenchymal	CLCF1	1.23676e-10	5.25174	0.019	0	2.31794e-06
Mesenchymal	CACNA1C	1.23676e-10	5.25174	0.019	0	2.31794e-06
Mesenchymal	NGFR	1.23676e-10	5.25174	0.019	0	2.31794e-06
Mesenchymal	EPHB6	1.25449e-10	4.66678	0.019	0	2.35116e-06
Mesenchymal	HSPG2	1.35354e-10	1.35644	0.145	0.038	2.5368e-06
Mesenchymal	SLC40A1	2.38285e-10	2.22426	0.126	0.031	4.46594e-06
Mesenchymal	IFNGR1	3.48548e-10	1.66178	0.226	0.083	6.53249e-06
Mesenchymal	ACKR4	6.721e-10	5.83671	0.013	0	1.25965e-05
Mesenchymal	ANGPT1	6.721e-10	5.83671	0.013	0	1.25965e-05
Mesenchymal	WNT11	6.721e-10	5.83671	0.013	0	1.25965e-05
Mesenchymal	NOTCH2	1.15847e-09	2.20112	0.113	0.027	2.17121e-05
Mesenchymal	TNFRSF21	1.22738e-09	2.66678	0.082	0.015	2.30035e-05
Mesenchymal	BCL2L1	2.06613e-09	1.99693	0.126	0.033	3.87234e-05
Mesenchymal	NPR1	3.4147e-09	2.92981	0.057	0.008	6.39983e-05
Mesenchymal	RBPJ	5.79113e-09	1.41439	0.208	0.076	0.000108537
Mesenchymal	ACVRL1	5.86931e-09	2.15488	0.101	0.023	0.000110003
Mesenchymal	MAF	8.93862e-09	2.14938	0.088	0.019	0.000167528
Mesenchymal	BMP4	1.56945e-08	4.66678	0.019	0.001	0.000294147
Mesenchymal	SAT1	1.85103e-08	1.37188	0.585	0.452	0.00034692
Mesenchymal	ITGB5	2.56626e-08	2.51478	0.069	0.013	0.000480969
Mesenchymal	MIF	2.6402e-08	0.803761	0.547	0.341	0.000494827
Mesenchymal	SMAD3	3.15421e-08	1.96417	0.101	0.025	0.000591162
Mesenchymal	APP	5.47773e-08	0.627974	0.591	0.391	0.00102664
Mesenchymal	NTRK2	6.13955e-08	2.06412	0.126	0.038	0.00115068
Mesenchymal	BMPR1A	7.34366e-08	2.15863	0.088	0.021	0.00137635
Mesenchymal	RGCC	1.06639e-07	1.75658	0.132	0.042	0.00199862
Mesenchymal	COL15A1	1.23151e-07	3.0591	0.031	0.003	0.0023081
Mesenchymal	SERPINH1	1.23861e-07	1.6484	0.176	0.066	0.00232141
Mesenchymal	DUSP6	1.54145e-07	1.89419	0.138	0.046	0.00288899
Mesenchymal	TUBB4B	1.65423e-07	0.953753	0.371	0.202	0.00310036
Mesenchymal	CD44	1.78371e-07	1.56244	0.283	0.143	0.00334302
Mesenchymal	RELA	2.04421e-07	1.68986	0.126	0.039	0.00383126
Mesenchymal	BTF3	2.23197e-07	0.620057	0.679	0.514	0.00418316
Mesenchymal	CXCL8	2.37309e-07	4.13627	0.044	0.006	0.00444764
Mesenchymal	SLPI	3.83467e-07	2.51478	0.145	0.052	0.00718693
Mesenchymal	IL15RA	4.64e-07	2.1973	0.075	0.017	0.0086963
Mesenchymal	COL8A1	6.41196e-07	2.29238	0.05	0.009	0.0120173
Mesenchymal	ADGRL2	9.18634e-07	4.83671	0.013	0	0.017217
Mesenchymal	ACVR1	9.18634e-07	4.83671	0.013	0	0.017217
Mesenchymal	COL27A1	9.18634e-07	4.83671	0.013	0	0.017217
Mesenchymal	VCAM1	1.04079e-06	2.21932	0.05	0.009	0.0195065
Mesenchymal	CTSD	1.51579e-06	1.28212	0.208	0.093	0.0284089
Mesenchymal	FZD4	2.10569e-06	2.32574	0.057	0.012	0.0394649
Mesenchymal	NFKB1	2.49632e-06	1.80298	0.157	0.064	0.0467861
Endothelial	PECAM1	0	7.21227	0.759	0.018	0
Endothelial	VWF	0	9.21736	0.624	0.003	0
Endothelial	TIE1	5.92254e-288	7.78412	0.482	0.003	1.11e-283
Endothelial	LDB2	1.34021e-284	6.66392	0.553	0.008	2.51182e-280
Endothelial	CDH5	2.73811e-277	7.56748	0.461	0.003	5.13177e-273
Endothelial	CLEC14A	1.111e-228	7.20806	0.44	0.006	2.08224e-224
Endothelial	CAV1	1.90583e-221	5.54683	0.681	0.033	3.5719e-217
Endothelial	TM4SF1	1.18827e-216	6.62452	0.681	0.035	2.22705e-212
Endothelial	CD93	1.34628e-191	5.7264	0.44	0.011	2.5232e-187
Endothelial	CCL21	7.28958e-188	10.9959	0.298	0.001	1.36621e-183
Endothelial	RAMP2	2.45733e-187	5.80604	0.511	0.019	4.60552e-183
Endothelial	ENG	1.32866e-163	5.90218	0.418	0.013	2.49017e-159
Endothelial	LYVE1	1.0553e-158	10.0871	0.248	0.001	1.97784e-154
Endothelial	FLT1	1.09677e-157	7.32115	0.312	0.005	2.05557e-153
Endothelial	ADGRL4	1.26965e-154	6.06367	0.333	0.007	2.37958e-150
Endothelial	ESAM	3.71419e-153	5.48425	0.348	0.008	6.96113e-149
Endothelial	IGFBP7	1.26207e-152	4.37825	0.624	0.047	2.36538e-148
Endothelial	ADGRF5	4.72106e-128	7.01858	0.227	0.002	8.84822e-124
Endothelial	TEK	5.36483e-127	6.1255	0.255	0.004	1.00548e-122
Endothelial	RAMP3	3.17272e-121	6.99162	0.227	0.003	5.94632e-117
Endothelial	FN1	1.05672e-118	4.97326	0.418	0.024	1.9805e-114
Endothelial	ITGA5	1.0439e-115	4.35807	0.418	0.025	1.95648e-111
Endothelial	ANGPT2	1.56131e-110	7.34051	0.241	0.005	2.92622e-106
Endothelial	CD34	2.38713e-107	4.73318	0.333	0.015	4.47396e-103
Endothelial	VIM	3.00763e-105	3.15461	0.908	0.196	5.6369e-101
Endothelial	IFITM3	7.60784e-105	3.81204	0.901	0.215	1.42586e-100
Endothelial	HSPG2	4.63063e-102	5.00151	0.397	0.027	8.67873e-98
Endothelial	TGFBR2	1.90989e-96	3.82457	0.617	0.085	3.57951e-92
Endothelial	NDRG1	3.54581e-96	4.02811	0.482	0.046	6.64555e-92
Endothelial	FABP4	3.38092e-91	8.08739	0.248	0.009	6.33652e-87
Endothelial	FZD4	9.00967e-89	5.43362	0.206	0.005	1.68859e-84
Endothelial	LIFR	5.48085e-88	4.84128	0.291	0.015	1.02722e-83
Endothelial	CYP1B1	5.34347e-87	5.00786	0.27	0.012	1.00147e-82
Endothelial	CD59	1.35102e-86	3.45369	0.652	0.109	2.53209e-82
Endothelial	IL33	1.09608e-83	4.30624	0.305	0.018	2.05428e-79
Endothelial	MRC1	5.72772e-83	5.36651	0.184	0.004	1.07349e-78
Endothelial	CSF3	1.44951e-79	7.05811	0.17	0.003	2.71667e-75
Endothelial	ICAM2	7.39199e-79	4.09604	0.418	0.043	1.38541e-74
Endothelial	DLL4	1.20978e-76	4.68155	0.22	0.009	2.26738e-72
Endothelial	GSN	2.36441e-74	2.05896	0.589	0.091	4.43138e-70
Endothelial	TSHZ2	1.26188e-73	4.27712	0.333	0.027	2.36501e-69
Endothelial	COL8A1	8.79341e-73	5.84866	0.163	0.004	1.64806e-68
Endothelial	SPARCL1	3.58532e-72	4.48099	0.61	0.123	6.7196e-68
Endothelial	CDKN1A	4.28782e-68	3.03529	0.489	0.069	8.03622e-64
Endothelial	IGF2	2.77136e-66	4.96087	0.17	0.005	5.19408e-62
Endothelial	ST6GALNAC3	3.36284e-66	5.22717	0.163	0.005	6.30264e-62
Endothelial	IL6	1.10072e-65	4.99305	0.184	0.007	2.06298e-61
Endothelial	YBX3	1.44833e-65	2.92713	0.638	0.135	2.71446e-61
Endothelial	CALD1	1.3164e-63	2.17963	0.44	0.056	2.46719e-59
Endothelial	ADGRG3	2.7861e-63	8.43362	0.092	0	5.2217e-59
Endothelial	CD36	2.86575e-62	6.05511	0.149	0.004	5.37099e-58
Endothelial	CLU	2.29953e-60	3.78503	0.546	0.107	4.30978e-56
Endothelial	ACKR1	4.64648e-59	8.12752	0.156	0.005	8.70844e-55
Endothelial	KDR	1.55027e-58	8.52109	0.085	0	2.90552e-54
Endothelial	BMPR2	4.13135e-58	3.69216	0.326	0.034	7.74298e-54
Endothelial	NPR1	4.51107e-56	5.01858	0.142	0.004	8.45465e-52
Endothelial	KLF2	2.87533e-55	2.265	0.44	0.065	5.38895e-51
Endothelial	ITM2B	4.88632e-55	2.36713	0.865	0.402	9.15793e-51
Endothelial	CX3CL1	8.66616e-54	7.24098	0.085	0	1.62421e-49
Endothelial	DUSP6	1.01758e-53	3.55346	0.326	0.038	1.90714e-49
Endothelial	NEAT1	2.84198e-53	2.64339	0.887	0.477	5.32643e-49
Endothelial	DUSP5	3.64696e-53	4.54465	0.163	0.007	6.83513e-49
Endothelial	TIMP1	1.16279e-52	3.46435	0.433	0.07	2.1793e-48
Endothelial	HEY1	2.56371e-51	4.3971	0.199	0.013	4.80491e-47
Endothelial	LAMA4	3.04005e-50	4.4116	0.22	0.017	5.69765e-46
Endothelial	NFKBIA	7.4747e-50	2.36083	0.681	0.193	1.40091e-45
Endothelial	BCL2L1	8.71396e-50	3.46757	0.27	0.027	1.63317e-45
Endothelial	FZD6	1.58686e-49	3.73002	0.227	0.018	2.9741e-45
Endothelial	ACKR3	7.74339e-48	4.21603	0.184	0.012	1.45127e-43
Endothelial	COL4A1	8.20552e-48	3.07748	0.284	0.031	1.53788e-43
Endothelial	ANXA1	1.47665e-45	2.18509	0.418	0.072	2.76753e-41
Endothelial	IGFBP3	2.1151e-45	4.44155	0.291	0.036	3.96413e-41
Endothelial	COL18A1	2.2709e-45	3.02763	0.255	0.026	4.25613e-41
Endothelial	IL6ST	3.68642e-45	2.64368	0.489	0.102	6.9091e-41
Endothelial	OSMR	1.12653e-42	3.14605	0.213	0.019	2.11134e-38
Endothelial	DUSP1	4.132e-42	0.874717	0.702	0.193	7.74419e-38
Endothelial	MT2A	9.87758e-42	2.64048	0.716	0.283	1.85126e-37
Endothelial	LMNA	1.17184e-41	2.42828	0.617	0.181	2.19627e-37
Endothelial	PROX1	3.76677e-41	4.52109	0.156	0.01	7.05968e-37
Endothelial	MGP	4.17003e-41	2.4524	0.39	0.07	7.81546e-37
Endothelial	EFNA1	6.90826e-41	3.35962	0.234	0.025	1.29475e-36
Endothelial	ICAM1	2.65619e-40	3.17218	0.27	0.034	4.97823e-36
Endothelial	IL3RA	1.13068e-39	6.89305	0.064	0	2.11913e-35
Endothelial	SRGN	1.25632e-39	2.04449	0.553	0.146	2.35459e-35
Endothelial	TTN	1.2071e-38	4.43362	0.142	0.009	2.26235e-34
Endothelial	VCAM1	2.18582e-37	4.53672	0.121	0.006	4.09667e-33
Endothelial	TNFRSF10D	8.39212e-37	3.88613	0.156	0.011	1.57285e-32
Endothelial	ADIRF	3.97284e-36	2.61093	0.454	0.115	7.4459e-32
Endothelial	CD81	1.16029e-35	2.69943	0.312	0.052	2.17461e-31
Endothelial	AHR	2.13312e-35	3.22717	0.227	0.028	3.99789e-31
Endothelial	TNFRSF1A	3.17969e-33	2.73318	0.326	0.061	5.95937e-29
Endothelial	STAT3	8.46244e-33	1.95998	0.518	0.145	1.58603e-28
Endothelial	ZFP36	3.13872e-32	1.23395	0.596	0.184	5.88259e-28
Endothelial	TSC22D1	1.0769e-31	2.71197	0.475	0.14	2.01833e-27
Endothelial	IFI44L	3.67831e-31	4.43362	0.092	0.004	6.89389e-27
Endothelial	ITGB4	1.26216e-30	2.80559	0.262	0.043	2.36554e-26
Endothelial	MIR4435-2HG	2.93434e-30	3.72837	0.163	0.016	5.49955e-26
Endothelial	COL4A2	7.31037e-30	2.7827	0.234	0.035	1.37011e-25
Endothelial	IFNGR1	1.04098e-29	2.25584	0.355	0.077	1.95101e-25
Endothelial	TNFRSF10B	5.48111e-29	3.11169	0.191	0.024	1.02727e-24
Endothelial	BST2	7.221e-29	2.57736	0.355	0.081	1.35336e-24
Endothelial	MT1X	7.56688e-29	2.38707	0.518	0.173	1.41818e-24
Endothelial	EFNB2	7.76374e-29	3.159	0.262	0.046	1.45508e-24
Endothelial	IFIT3	1.31671e-28	4.25305	0.092	0.005	2.46778e-24
Endothelial	ENTPD1	2.09245e-28	3.67178	0.184	0.023	3.92168e-24
Endothelial	VEGFC	2.50542e-28	5.89305	0.057	0.001	4.69566e-24
Endothelial	NR3C1	3.06308e-28	2.4026	0.284	0.053	5.74082e-24
Endothelial	IFI6	5.52656e-28	3.08879	0.234	0.037	1.03579e-23
Endothelial	CD55	5.55957e-28	2.04493	0.383	0.093	1.04198e-23
Endothelial	COL15A1	9.32166e-28	5.62627	0.064	0.002	1.74707e-23
Endothelial	IFITM1	1.22024e-26	2.79773	0.44	0.138	2.28697e-22
Endothelial	APP	1.31086e-26	2.21582	0.709	0.387	2.45682e-22
Endothelial	TNFRSF12A	1.45408e-26	2.63048	0.234	0.039	2.72523e-22
Endothelial	MET	1.76512e-26	3.05511	0.17	0.021	3.30818e-22
Endothelial	GAS6	1.84171e-26	2.28388	0.418	0.121	3.45173e-22
Endothelial	TGFB3	8.04929e-26	5.43362	0.057	0.001	1.5086e-21
Endothelial	MERTK	2.42829e-25	3.78155	0.092	0.006	4.5511e-21
Endothelial	FES	2.65372e-25	3.67873	0.106	0.008	4.9736e-21
Endothelial	ITGA1	2.88695e-25	2.73318	0.22	0.036	5.41071e-21
Endothelial	PTGS2	2.89701e-24	4.74174	0.085	0.005	5.42958e-20
Endothelial	ITGB1	2.95355e-24	1.76337	0.603	0.256	5.53555e-20
Endothelial	SORBS1	6.66911e-24	3.72735	0.106	0.009	1.24992e-19
Endothelial	ARID5B	7.75097e-24	1.88726	0.426	0.131	1.45269e-19
Endothelial	JUNB	1.45552e-23	0.547515	0.617	0.233	2.72793e-19
Endothelial	RARA	2.13545e-23	2.94058	0.17	0.024	4.00226e-19
Endothelial	CYTOR	2.59828e-23	2.84866	0.227	0.042	4.8697e-19
Endothelial	BGN	3.8391e-23	4.07896	0.121	0.012	7.19524e-19
Endothelial	ACVRL1	5.12955e-22	3.17489	0.156	0.021	9.6138e-18
Endothelial	PXDN	5.65176e-22	3.71742	0.092	0.007	1.05925e-17
Endothelial	ABL2	7.14175e-22	2.59035	0.184	0.03	1.33851e-17
Endothelial	ETS1	9.96032e-22	2.2173	0.277	0.063	1.86676e-17
Endothelial	COL6A3	1.0975e-21	1.63412	0.333	0.088	2.05693e-17
Endothelial	EPHB4	2.10926e-21	3.14983	0.142	0.018	3.95317e-17
Endothelial	PDGFD	2.20809e-21	3.43362	0.106	0.01	4.1384e-17
Endothelial	EPHA4	2.63425e-21	3.7662	0.099	0.009	4.93711e-17
Endothelial	NR1H2	4.67959e-21	2.4658	0.22	0.043	8.77048e-17
Endothelial	NR2F2	4.70118e-21	2.72421	0.206	0.038	8.81095e-17
Endothelial	JAK1	4.97664e-21	1.82186	0.418	0.134	9.32721e-17
Endothelial	ITGAV	7.24572e-21	2.28246	0.255	0.056	1.35799e-16
Endothelial	SQSTM1	9.44372e-21	2.42835	0.468	0.174	1.76994e-16
Endothelial	VWA1	1.39249e-20	7.60355	0.028	0	2.6098e-16
Endothelial	TGFB2	1.39249e-20	6.75555	0.028	0	2.60981e-16
Endothelial	CLEC1A	1.39249e-20	6.75555	0.028	0	2.60981e-16
Endothelial	PDGFB	1.39249e-20	6.75555	0.028	0	2.60981e-16
Endothelial	MYC	1.78356e-20	1.8276	0.333	0.094	3.34275e-16
Endothelial	ATF3	1.98856e-20	2.10105	0.213	0.041	3.72696e-16
Endothelial	BAG3	2.05792e-19	2.34436	0.234	0.052	3.85695e-15
Endothelial	PTK2	2.83472e-19	2.35063	0.227	0.049	5.31283e-15
Endothelial	CFLAR	3.14871e-19	2.19892	0.333	0.1	5.90132e-15
Endothelial	TNFRSF10A	3.48051e-19	3.1255	0.128	0.016	6.52318e-15
Endothelial	IL1RL1	3.52479e-19	2.90638	0.085	0.007	6.60617e-15
Endothelial	EPHA2	5.28753e-19	3.98616	0.071	0.005	9.90989e-15
Endothelial	MX1	9.67135e-19	3.32115	0.156	0.025	1.8126e-14
Endothelial	CLEC2B	1.35818e-18	2.59843	0.206	0.042	2.54551e-14
Endothelial	MAF	3.34127e-18	3.21123	0.128	0.017	6.26221e-14
Endothelial	PLCG1	9.62056e-18	2.82357	0.128	0.018	1.80309e-13
Endothelial	HIF1A	1.18906e-17	1.6725	0.411	0.148	2.22853e-13
Endothelial	PTGIS	1.33372e-17	2.82357	0.113	0.014	2.49965e-13
Endothelial	JAG1	1.51462e-17	2.15532	0.27	0.072	2.8387e-13
Endothelial	CXCL8	2.22163e-17	3.14186	0.071	0.005	4.16377e-13
Endothelial	FGF18	1.96779e-16	5.75555	0.028	0	3.68803e-12
Endothelial	ADGRG1	2.4394e-16	2.56855	0.163	0.031	4.57192e-12
Endothelial	ITM2A	6.73213e-16	2.26029	0.22	0.054	1.26174e-11
Endothelial	CD274	8.05646e-16	6.43362	0.021	0	1.50994e-11
Endothelial	GADD45B	1.53314e-15	1.94852	0.362	0.131	2.87341e-11
Endothelial	ACACB	6.249e-15	2.93112	0.128	0.021	1.17119e-10
Endothelial	FGFR1	1.07866e-14	2.41982	0.149	0.029	2.02162e-10
Endothelial	ARF1	1.20681e-14	1.27316	0.496	0.219	2.26181e-10
Endothelial	ACE	1.27918e-14	3.66809	0.064	0.005	2.39743e-10
Endothelial	STAT5B	1.81685e-14	2.7662	0.113	0.017	3.40513e-10
Endothelial	SERPINH1	1.87061e-14	1.95558	0.234	0.064	3.50589e-10
Endothelial	MALAT1	1.94103e-14	0.685681	0.972	0.993	3.63788e-10
Endothelial	LDLR	2.04746e-14	2.41372	0.184	0.043	3.83735e-10
Endothelial	TNFSF10	2.46449e-14	2.06016	0.241	0.069	4.61895e-10
Endothelial	TNFRSF1B	3.80575e-14	2.246	0.149	0.03	7.13274e-10
Endothelial	S100A10	8.6351e-14	1.33403	0.745	0.564	1.61839e-09
Endothelial	IL15RA	1.48304e-13	2.7612	0.106	0.016	2.77951e-09
Endothelial	IL4R	1.64847e-13	2.07878	0.17	0.039	3.08956e-09
Endothelial	CXCL12	3.62983e-13	1.03252	0.17	0.039	6.80303e-09
Endothelial	ZBTB16	4.46747e-13	1.74174	0.17	0.039	8.37294e-09
Endothelial	MYL12A	8.91755e-13	1.07943	0.645	0.399	1.67133e-08
Endothelial	SLCO2B1	2.85178e-12	2.88108	0.085	0.012	5.34481e-08
Endothelial	TAP1	5.27333e-12	1.82065	0.22	0.066	9.88328e-08
Endothelial	INSIG1	6.26992e-12	2.06534	0.22	0.067	1.17511e-07
Endothelial	SELENOP	7.52117e-12	0.852673	0.191	0.051	1.40962e-07
Endothelial	PLAC9	9.84325e-12	1.84866	0.135	0.029	1.84482e-07
Endothelial	FGF2	1.13948e-11	4.43362	0.028	0.001	2.13562e-07
Endothelial	IL32	2.13255e-11	0.89915	0.291	0.104	3.99682e-07
Endothelial	IL1R1	4.07292e-11	2.31432	0.128	0.028	7.63346e-07
Endothelial	PSAP	4.12568e-11	0.927789	0.454	0.219	7.73236e-07
Endothelial	INHBB	4.89373e-11	6.01858	0.014	0	9.17183e-07
Endothelial	GPER1	4.89373e-11	6.01858	0.014	0	9.17183e-07
Endothelial	KRT7	4.89373e-11	7.43362	0.014	0	9.17183e-07
Endothelial	TGFB1	5.51147e-11	2.4721	0.113	0.023	1.03296e-06
Endothelial	LGALS1	6.82372e-11	1.63901	0.255	0.09	1.2789e-06
Endothelial	DST	7.30177e-11	1.53276	0.319	0.131	1.3685e-06
Endothelial	LIF	9.2134e-11	3.09659	0.071	0.01	1.72677e-06
Endothelial	RB1	1.14859e-10	1.92583	0.191	0.057	2.1527e-06
Endothelial	YES1	2.12077e-10	2.01329	0.191	0.059	3.97475e-06
Endothelial	ADGRG6	3.5203e-10	3.05511	0.092	0.017	6.59775e-06
Endothelial	DDX58	6.26865e-10	2.73318	0.078	0.012	1.17487e-05
Endothelial	DPP4	6.39953e-10	2.61259	0.092	0.017	1.1994e-05
Endothelial	AHI1	7.07893e-10	1.9482	0.191	0.061	1.32673e-05
Endothelial	SH3BGRL3	7.41445e-10	1.15272	0.461	0.245	1.38962e-05
Endothelial	IFNAR1	1.21483e-09	1.83371	0.191	0.061	2.27683e-05
Endothelial	RAC1	1.29878e-09	0.918538	0.61	0.378	2.43418e-05
Endothelial	CD40	1.35101e-09	2.06684	0.121	0.028	2.53207e-05
Endothelial	FGR	2.15492e-09	3.73318	0.043	0.004	4.03875e-05
Endothelial	ISG15	4.14177e-09	2.05511	0.128	0.032	7.76251e-05
Endothelial	ANXA2	8.37651e-09	1.09514	0.56	0.37	0.000156993
Endothelial	TUBB4B	1.22464e-08	1.23348	0.39	0.202	0.000229522
Endothelial	CD74	2.167e-08	0.150578	0.567	0.39	0.000406139
Endothelial	HSPB1	2.38154e-08	0.862642	0.652	0.458	0.000446348
Endothelial	CD58	4.47433e-08	2.00912	0.121	0.032	0.000838579
Endothelial	NOTCH1	4.51215e-08	1.89757	0.149	0.046	0.000845667
Endothelial	RELA	5.67435e-08	1.87174	0.135	0.039	0.00106349
Endothelial	LTBR	6.28083e-08	1.57736	0.184	0.065	0.00117715
Endothelial	IFI27	8.4173e-08	1.50172	0.511	0.375	0.00157757
Endothelial	FZD8	1.56823e-07	5.01858	0.014	0	0.00293918
Endothelial	LTF	1.58329e-07	0.91006	0.014	0	0.00296739
Endothelial	BRAF	2.54699e-07	1.9525	0.135	0.042	0.00477357
Endothelial	HLA-DPA1	2.79789e-07	0.234551	0.22	0.087	0.00524381
Endothelial	GLUL	6.70838e-07	0.312607	0.326	0.163	0.0125728
Endothelial	BMP2	7.37839e-07	2.57947	0.071	0.015	0.0138286
Endothelial	TPT1	8.71958e-07	0.402617	0.858	0.733	0.0163422
Endothelial	PTGS1	1.08556e-06	3.17059	0.028	0.003	0.0203455
Endothelial	TAP2	1.66552e-06	2.09482	0.099	0.028	0.0312152
Endothelial	TFEB	1.724e-06	2.398	0.064	0.013	0.0323111
Endothelial	ITGB5	2.53416e-06	2.36323	0.064	0.013	0.0474953
Endothelial	LAMP2	2.61641e-06	1.311	0.199	0.084	0.0490367
B cells	MS4A1	0	8.81581	0.953	0.004	0
B cells	CD79A	0	5.76342	0.935	0.03	0
B cells	HLA-DQA1	0	5.72219	0.813	0.015	0
B cells	CD19	0	8.68902	0.645	0.002	0
B cells	VPREB3	0	8.977	0.561	0.002	0
B cells	FCRLA	0	9.95624	0.486	0	0
B cells	CD22	8.42665e-287	7.90661	0.486	0.003	1.57932e-282
B cells	CD83	7.67145e-261	6.22623	0.636	0.014	1.43778e-256
B cells	HLA-DPB1	3.55584e-256	4.78359	0.916	0.047	6.66435e-252
B cells	TCL1A	1.64322e-243	9.47707	0.383	0.001	3.07971e-239
B cells	CD37	2.63131e-228	5.71939	0.935	0.063	4.93159e-224
B cells	HLA-DPA1	1.12236e-223	4.91766	0.935	0.064	2.10353e-219
B cells	IGHM	5.48798e-211	2.6246	0.561	0.015	1.02856e-206
B cells	CD52	5.20512e-208	4.57741	0.897	0.06	9.75544e-204
B cells	BTK	9.67199e-170	6.43268	0.336	0.004	1.81273e-165
B cells	CXCR5	5.482e-167	6.12335	0.364	0.006	1.02744e-162
B cells	CD53	8.396e-159	4.33314	0.692	0.044	1.57358e-154
B cells	CXCR4	3.51001e-149	4.02963	0.804	0.069	6.57846e-145
B cells	RAC2	1.20062e-143	3.91654	0.757	0.063	2.2502e-139
B cells	LYN	5.98327e-137	4.95597	0.495	0.023	1.12139e-132
B cells	ARHGDIB	1.95077e-128	3.39389	0.822	0.085	3.65613e-124
B cells	PTPRCAP	8.67837e-116	3.77675	0.626	0.052	1.6265e-111
B cells	PTPRC	3.70217e-114	2.84772	0.794	0.086	6.9386e-110
B cells	LINC01781	2.56325e-105	7.05717	0.206	0.002	4.80403e-101
B cells	LTB	2.95423e-103	3.64564	0.617	0.058	5.53681e-99
B cells	HLA-DRA	8.28932e-96	4.09441	0.981	0.272	1.55358e-91
B cells	PNOC	9.36463e-91	7.35022	0.15	0.001	1.75512e-86
B cells	CD48	3.60437e-90	3.23861	0.579	0.056	6.75531e-86
B cells	CD69	8.37877e-89	3.22939	0.617	0.067	1.57035e-84
B cells	IL16	2.29568e-88	3.99266	0.458	0.035	4.30256e-84
B cells	CD74	7.08414e-87	4.84547	1	0.377	1.32771e-82
B cells	SELL	7.0018e-86	3.56231	0.458	0.036	1.31228e-81
B cells	TNFRSF13B	2.0903e-76	4.84772	0.262	0.011	3.91764e-72
B cells	TNF	2.13591e-73	4.87371	0.262	0.012	4.00312e-69
B cells	CIITA	7.38706e-73	4.50668	0.243	0.01	1.38448e-68
B cells	HBB	3.41994e-72	3.51211	0.402	0.033	6.40965e-68
B cells	KLF2	9.47631e-67	3.43952	0.523	0.067	1.77605e-62
B cells	BTG1	4.80436e-62	2.73947	0.925	0.299	9.00433e-58
B cells	TFEB	1.66586e-59	4.56392	0.206	0.009	3.12216e-55
B cells	ST6GAL1	7.7128e-59	3.66875	0.374	0.037	1.44553e-54
B cells	CD70	1.91396e-58	8.54816	0.084	0	3.58715e-54
B cells	SYK	7.37218e-57	3.78717	0.299	0.023	1.38169e-52
B cells	TNFSF9	2.64399e-55	7.24003	0.103	0.001	4.95536e-51
B cells	COTL1	5.60904e-54	2.81562	0.579	0.101	1.05125e-49
B cells	CD40	5.81159e-53	3.56014	0.29	0.023	1.08921e-48
B cells	CD1C	3.90391e-52	8.01764	0.075	0	7.31671e-48
B cells	ACP5	4.21174e-52	4.13151	0.215	0.012	7.89364e-48
B cells	EZR	1.14732e-51	3.44893	0.636	0.146	2.1503e-47
B cells	RGS2	1.46202e-46	3.53959	0.336	0.038	2.74012e-42
B cells	IGHD	7.95094e-46	8.16964	0.065	0	1.49016e-41
B cells	FAM30A	1.0854e-45	3.97896	0.178	0.009	2.03426e-41
B cells	FAU	1.11716e-42	1.72272	0.963	0.751	2.09378e-38
B cells	DUSP1	3.12511e-41	2.47904	0.701	0.199	5.85708e-37
B cells	CSK	3.92228e-40	3.18096	0.318	0.039	7.35113e-36
B cells	RPL37	1.61571e-39	1.68879	0.963	0.803	3.02816e-35
B cells	RACK1	1.54011e-36	1.49573	0.935	0.7	2.88647e-32
B cells	ALOX5AP	3.97375e-35	2.90018	0.252	0.028	7.4476e-31
B cells	IKZF3	3.40504e-34	3.31879	0.243	0.027	6.38172e-30
B cells	IL4R	6.7543e-34	3.27483	0.28	0.036	1.26589e-29
B cells	TPT1	2.8677e-32	1.35612	0.963	0.73	5.37465e-28
B cells	IGHG1	9.75709e-32	2.64056	0.187	0.017	1.82867e-27
B cells	AREG	3.3147e-31	2.21646	0.28	0.038	6.21241e-27
B cells	CRIP1	9.36819e-31	2.90149	0.28	0.039	1.75579e-26
B cells	OAS2	9.55289e-31	4.11075	0.131	0.008	1.7904e-26
B cells	FOS	2.55579e-30	1.96985	0.664	0.22	4.79006e-26
B cells	SH3BGRL3	3.36183e-30	1.69587	0.71	0.239	6.30073e-26
B cells	RPL22	4.37597e-30	1.29115	0.944	0.688	8.20144e-26
B cells	RPL32	9.63013e-30	1.14408	0.981	0.942	1.80488e-25
B cells	BASP1	1.69834e-29	3.44917	0.178	0.016	3.18303e-25
B cells	JUNB	1.76094e-29	1.60171	0.692	0.235	3.30035e-25
B cells	IRF4	2.00232e-28	3.48515	0.159	0.013	3.75275e-24
B cells	P2RX5	1.35706e-27	6.43268	0.047	0	2.5434e-23
B cells	CD55	9.92592e-25	2.16824	0.402	0.095	1.86032e-20
B cells	RPS4Y1	6.0315e-24	1.3892	0.804	0.354	1.13042e-19
B cells	ZFP36	1.87272e-23	0.716561	0.598	0.189	3.50985e-19
B cells	DUSP2	8.10533e-23	2.27656	0.318	0.066	1.5191e-18
B cells	NACA	1.24383e-22	1.10355	0.925	0.671	2.33119e-18
B cells	ITGB2	1.26276e-22	2.41476	0.215	0.031	2.36667e-18
B cells	GPR183	1.40649e-22	2.49722	0.234	0.037	2.63605e-18
B cells	LINC01857	1.71656e-21	6.16964	0.037	0	3.21717e-17
B cells	IL10RB	4.79614e-21	3.69017	0.112	0.009	8.98892e-17
B cells	ICAM3	1.00669e-20	2.49224	0.271	0.053	1.88675e-16
B cells	UBA52	1.96111e-20	1.07284	0.897	0.66	3.67551e-16
B cells	CCR7	5.22988e-20	2.39957	0.215	0.035	9.80184e-16
B cells	BIRC3	8.90432e-20	2.32522	0.318	0.075	1.66885e-15
B cells	VHL	5.97485e-19	2.73224	0.187	0.029	1.11981e-14
B cells	JUN	1.05482e-18	2.21594	0.71	0.423	1.97695e-14
B cells	IFNGR2	1.604e-18	2.53613	0.224	0.041	3.00622e-14
B cells	CD27	3.56164e-18	2.61392	0.206	0.036	6.67522e-14
B cells	BCL2	7.32539e-18	2.59717	0.224	0.043	1.37292e-13
B cells	CD44	1.49406e-17	1.68852	0.439	0.14	2.80017e-13
B cells	GADD45B	8.82961e-17	1.60517	0.411	0.132	1.65485e-12
B cells	PARP1	1.71422e-16	1.76412	0.374	0.111	3.2128e-12
B cells	JAK1	9.0903e-16	1.76308	0.411	0.138	1.7037e-11
B cells	CD38	8.48245e-15	3.01121	0.112	0.014	1.58978e-10
B cells	LGALS1	2.55861e-14	1.83826	0.308	0.09	4.79535e-10
B cells	CAMP	3.23165e-14	6.43268	0.019	0	6.05676e-10
B cells	NLRP1	5.33744e-14	2.90018	0.121	0.017	1.00034e-09
B cells	ITGAL	7.07474e-14	3.26275	0.103	0.012	1.32595e-09
B cells	TGFB1	1.23909e-13	2.68725	0.14	0.023	2.32231e-09
B cells	PFN1	1.44909e-13	1.03811	0.888	0.577	2.71589e-09
B cells	PLAC8	1.45169e-13	2.07242	0.215	0.049	2.72076e-09
B cells	NR3C1	1.60523e-13	2.02622	0.234	0.057	3.00852e-09
B cells	BTF3	1.86625e-13	0.92756	0.822	0.512	3.49772e-09
B cells	SLC2A1	1.33824e-12	3.00641	0.103	0.014	2.50812e-08
B cells	ARID5B	7.97855e-12	1.42658	0.374	0.136	1.49534e-07
B cells	EMP3	9.87286e-12	1.64894	0.271	0.081	1.85037e-07
B cells	HSP90AB1	2.42236e-11	1.11676	0.86	0.651	4.53999e-07
B cells	TNFRSF10A	3.60124e-11	2.77243	0.112	0.018	6.74944e-07
B cells	BST2	4.18785e-11	1.36463	0.28	0.087	7.84888e-07
B cells	IL10RA	6.05582e-11	2.06481	0.15	0.031	1.13498e-06
B cells	LPAR5	8.32096e-11	2.91483	0.093	0.013	1.55951e-06
B cells	PGK1	1.26464e-10	1.28035	0.43	0.181	2.37018e-06
B cells	IL2RA	2.1805e-10	4.84772	0.028	0.001	4.0867e-06
B cells	RARA	5.46217e-10	2.40477	0.131	0.027	1.02372e-05
B cells	ENTPD1	7.16566e-10	1.98642	0.131	0.027	1.34299e-05
B cells	TTN	8.17536e-10	2.84772	0.084	0.012	1.53223e-05
B cells	NR1H2	9.56794e-10	2.05021	0.178	0.046	1.79322e-05
B cells	RGS1	1.45271e-09	1.88619	0.159	0.039	2.72267e-05
B cells	MX1	1.67319e-09	2.08218	0.131	0.028	3.13589e-05
B cells	NFKBIA	2.4362e-09	0.585795	0.458	0.206	4.56593e-05
B cells	TNFRSF14	2.83543e-09	1.69447	0.243	0.08	5.31416e-05
B cells	SMARCB1	3.60359e-09	1.75011	0.215	0.066	6.75385e-05
B cells	STAT5A	4.77882e-09	2.43963	0.112	0.022	8.95646e-05
B cells	OAS1	7.15896e-09	2.73224	0.093	0.016	0.000134173
B cells	MIF	1.23326e-08	0.914405	0.607	0.342	0.000231138
B cells	HIF1A	6.13243e-08	1.51249	0.336	0.154	0.00114934
B cells	G6PD	6.6065e-08	2.61506	0.084	0.015	0.00123819
B cells	CD86	7.98859e-08	4.26275	0.028	0.002	0.00149722
B cells	SPOCK2	9.08432e-08	1.55004	0.168	0.049	0.00170258
B cells	CLEC2B	1.28064e-07	1.74818	0.159	0.046	0.00240017
B cells	RUNX3	2.28282e-07	2.17786	0.093	0.019	0.00427845
B cells	BRAF	2.49431e-07	1.88836	0.15	0.043	0.00467483
B cells	TUBB	3.92404e-07	1.36463	0.43	0.228	0.00735443
B cells	CASP8	4.22795e-07	1.82535	0.14	0.039	0.00792403
B cells	ATM	4.30688e-07	1.55947	0.206	0.073	0.00807195
B cells	H4C3	5.81659e-07	1.24474	0.523	0.297	0.0109014
B cells	NOTCH2	1.15868e-06	1.9783	0.112	0.029	0.021716
B cells	DDIT3	1.75831e-06	1.58301	0.159	0.051	0.0329543
B cells	TNFSF8	2.21408e-06	2.04036	0.093	0.022	0.0414964
T cells	CD3E	0	10.6241	0.852	0.001	0
T cells	IL7R	0	9.33576	0.852	0.005	0
T cells	ARHGDIB	0	4.42123	0.886	0.047	0
T cells	PTPRC	0	4.77945	0.865	0.049	0
T cells	FYB1	0	6.41655	0.755	0.009	0
T cells	CD69	0	5.0776	0.759	0.032	0
T cells	CD3D	0	8.21773	0.705	0.003	0
T cells	CD2	0	9.46098	0.688	0.001	0
T cells	SPOCK2	0	6.4204	0.603	0.009	0
T cells	CXCR4	2.55835e-306	4.20201	0.776	0.039	4.79487e-302
T cells	ITK	1.90791e-292	7.7778	0.464	0.002	3.57581e-288
T cells	PTPRCAP	1.09468e-289	4.6032	0.658	0.024	2.05165e-285
T cells	CD3G	5.69588e-281	8.69353	0.435	0.001	1.06752e-276
T cells	HCST	2.16904e-262	6.10955	0.494	0.009	4.06522e-258
T cells	CD52	7.00327e-254	3.63032	0.7	0.039	1.31255e-249
T cells	IL32	1.64559e-253	4.98317	0.764	0.06	3.08416e-249
T cells	CD48	4.15039e-250	4.55119	0.624	0.03	7.77866e-246
T cells	RAC2	1.01431e-246	4.04789	0.675	0.039	1.90103e-242
T cells	CCR7	1.19395e-230	5.85548	0.443	0.009	2.23769e-226
T cells	FYN	3.8296e-228	5.89951	0.456	0.011	7.17743e-224
T cells	LTB	1.49163e-226	4.31036	0.612	0.034	2.79561e-222
T cells	CD37	2.49712e-226	2.45524	0.692	0.044	4.68011e-222
T cells	IFITM1	9.26841e-222	3.58863	0.84	0.097	1.73708e-217
T cells	TCF7	6.59032e-215	6.53871	0.38	0.005	1.23516e-210
T cells	SRGN	1.82086e-208	3.76836	0.84	0.11	3.41266e-204
T cells	KLRB1	5.12949e-201	9.16181	0.316	0.001	9.61368e-197
T cells	SELL	2.80549e-192	4.86064	0.451	0.018	5.25804e-188
T cells	BTG1	3.49694e-190	3.54681	1	0.265	6.55396e-186
T cells	CLEC2D	7.57991e-180	4.8876	0.426	0.017	1.42063e-175
T cells	GPR183	7.3971e-169	5.01021	0.397	0.015	1.38636e-164
T cells	DUSP2	2.92751e-166	4.58513	0.519	0.039	5.48674e-162
T cells	CD40LG	1.71445e-161	8.37521	0.253	0.001	3.21323e-157
T cells	RGCC	6.99124e-161	4.17651	0.401	0.018	1.3103e-156
T cells	TNFSF8	5.2605e-160	6.4456	0.283	0.003	9.85922e-156
T cells	STAT4	3.07937e-156	6.80817	0.266	0.002	5.77135e-152
T cells	SELPLG	4.2042e-148	5.82807	0.278	0.005	7.87952e-144
T cells	CTSW	4.71352e-142	9.39313	0.219	0	8.83407e-138
T cells	TXK	7.775e-142	7.36071	0.232	0.001	1.45719e-137
T cells	CD28	8.59978e-142	7.1743	0.232	0.001	1.61177e-137
T cells	CST7	7.85907e-140	6.57315	0.245	0.003	1.47295e-135
T cells	CCL5	8.70622e-140	8.86854	0.257	0.004	1.63172e-135
T cells	HBB	2.87699e-131	4.19079	0.363	0.02	5.39205e-127
T cells	ZFP36	2.52836e-124	2.0253	0.785	0.156	4.73865e-120
T cells	ICOS	5.28695e-120	9.4196	0.181	0	9.9088e-116
T cells	DUSP1	3.39114e-118	3.15622	0.759	0.172	6.35567e-114
T cells	CD8A	7.52274e-117	8.49623	0.19	0.001	1.40991e-112
T cells	ITGB2	2.36165e-115	4.26088	0.308	0.016	4.4262e-111
T cells	PRF1	3.48514e-114	9.53306	0.177	0	6.53185e-110
T cells	JUNB	4.60972e-113	3.22948	0.785	0.207	8.63953e-109
T cells	SLA	8.84787e-113	4.54971	0.274	0.011	1.65827e-108
T cells	IL10RA	1.24422e-110	4.16067	0.291	0.014	2.33192e-106
T cells	TIGIT	2.09736e-109	6.80817	0.194	0.002	3.93087e-105
T cells	FOS	3.58572e-109	3.48107	0.751	0.193	6.72035e-105
T cells	ITM2A	2.01937e-108	3.64939	0.392	0.035	3.78471e-104
T cells	NKG7	1.03018e-106	7.83202	0.19	0.002	1.93077e-102
T cells	TPT1	1.08013e-105	2.12957	0.987	0.718	2.02439e-101
T cells	RUNX3	8.34154e-105	5.15282	0.219	0.006	1.56337e-100
T cells	RGS1	7.51295e-104	4.43543	0.316	0.021	1.40808e-99
T cells	NELL2	2.78298e-100	8.06451	0.156	0	5.21586e-96
T cells	RPL37	4.69998e-100	2.12702	0.979	0.795	8.8087e-96
T cells	CD53	1.06443e-99	3.16479	0.397	0.039	1.99496e-95
T cells	ETS1	2.77701e-97	3.49787	0.409	0.046	5.20467e-93
T cells	IL16	1.08107e-96	3.50218	0.333	0.027	2.02615e-92
T cells	GZMA	4.14734e-95	7.62314	0.165	0.002	7.77294e-91
T cells	IL2RB	4.98382e-95	9.03056	0.143	0	9.34067e-91
T cells	CD4	5.36196e-92	5.22321	0.19	0.005	1.00494e-87
T cells	KLF2	2.04683e-89	3.29517	0.422	0.055	3.83618e-85
T cells	RPL22	3.72171e-86	1.79603	0.958	0.675	6.97523e-82
T cells	AREG	8.58629e-86	3.5074	0.304	0.026	1.60924e-81
T cells	FAU	3.4995e-85	1.61811	0.97	0.741	6.55876e-81
T cells	ICAM3	2.68914e-84	3.27567	0.35	0.037	5.03999e-80
T cells	GZMB	5.72351e-84	9.8477	0.127	0	1.0727e-79
T cells	CLEC2B	1.97044e-83	3.2775	0.312	0.028	3.69299e-79
T cells	AQP3	4.30829e-83	4.36071	0.228	0.012	8.0746e-79
T cells	RORA	2.92869e-81	3.87594	0.257	0.018	5.48896e-77
T cells	GATA3	7.85782e-81	7.30121	0.131	0.001	1.47271e-76
T cells	CRIP1	1.37175e-80	3.39115	0.3	0.027	2.57093e-76
T cells	S100A4	2.44936e-79	2.38411	0.506	0.092	4.59059e-75
T cells	RPL32	2.89558e-79	1.61529	0.983	0.94	5.4269e-75
T cells	CD44	4.9423e-78	2.42966	0.561	0.117	9.26287e-74
T cells	VSIR	1.05559e-77	3.37786	0.321	0.034	1.97839e-73
T cells	FKBP5	2.30902e-75	2.51866	0.511	0.098	4.32756e-71
T cells	VIM	1.16042e-74	0.622348	0.747	0.186	2.17486e-70
T cells	ALOX5AP	1.20571e-73	3.33158	0.245	0.018	2.25975e-69
T cells	CD8B	1.55495e-72	5.9822	0.152	0.004	2.91429e-68
T cells	IKZF3	1.17612e-71	3.76562	0.236	0.018	2.20428e-67
T cells	CD27	1.23265e-69	3.33738	0.262	0.024	2.31024e-65
T cells	ANXA1	1.11386e-67	3.05663	0.392	0.063	2.0876e-63
T cells	NACA	1.44217e-65	1.45604	0.941	0.659	2.70292e-61
T cells	GNLY	2.06698e-64	9.86706	0.105	0.001	3.87394e-60
T cells	RACK1	4.28159e-64	1.35719	0.941	0.689	8.02455e-60
T cells	CD55	1.26769e-63	2.79971	0.422	0.08	2.37591e-59
T cells	JUN	2.27766e-62	2.95568	0.776	0.405	4.2688e-58
T cells	B2M	5.46137e-62	0.973958	0.996	0.967	1.02357e-57
T cells	FLT3LG	4.66371e-59	4.09768	0.173	0.011	8.74073e-55
T cells	NOSIP	8.17092e-59	2.9177	0.414	0.085	1.53139e-54
T cells	TNFRSF1B	1.87438e-58	3.67672	0.219	0.02	3.51296e-54
T cells	ITGAL	1.47833e-54	4.43471	0.135	0.006	2.77069e-50
T cells	SH3BGRL3	2.19587e-53	2.00764	0.65	0.223	4.11551e-49
T cells	PGK1	1.61793e-52	2.0232	0.549	0.16	3.03232e-48
T cells	NFKBIA	5.9826e-51	2.2634	0.578	0.185	1.12126e-46
T cells	GZMH	6.25807e-51	8.88617	0.076	0	1.17289e-46
T cells	RPS4Y1	1.70854e-50	1.79302	0.726	0.34	3.20215e-46
T cells	IL27RA	4.38522e-50	3.71225	0.165	0.012	8.21877e-46
T cells	ICAM2	5.62145e-49	2.28371	0.278	0.042	1.05357e-44
T cells	UBA52	2.8195e-48	1.14798	0.945	0.646	5.28431e-44
T cells	CTLA4	1.93035e-45	7.88617	0.068	0	3.61787e-41
T cells	COTL1	1.03566e-43	2.13894	0.392	0.095	1.94104e-39
T cells	NR3C1	5.19378e-43	2.85506	0.27	0.046	9.73418e-39
T cells	BTF3	4.88367e-40	1.24336	0.835	0.497	9.15298e-36
T cells	ADGRE5	1.45632e-39	2.61862	0.266	0.048	2.72943e-35
T cells	ATM	1.69365e-39	2.48873	0.295	0.06	3.17424e-35
T cells	TNF	2.80556e-39	3.35136	0.135	0.011	5.25818e-35
T cells	NLRP1	1.77139e-38	3.55336	0.135	0.011	3.31994e-34
T cells	EZR	7.22963e-38	1.79455	0.451	0.139	1.35498e-33
T cells	RGS2	3.05064e-37	2.39383	0.219	0.034	5.71751e-33
T cells	GZMK	5.09481e-37	7.68264	0.059	0	9.54869e-33
T cells	PLAC8	6.53951e-36	2.57411	0.232	0.041	1.22563e-31
T cells	STAT3	1.33891e-34	1.76562	0.439	0.139	2.50939e-30
T cells	ITM2B	7.53008e-34	0.937805	0.797	0.393	1.41129e-29
T cells	TOX	4.87229e-33	3.63824	0.118	0.01	9.13164e-29
T cells	CASP8	1.06081e-31	2.82701	0.19	0.031	1.98817e-27
T cells	JAK1	3.14197e-31	1.79478	0.401	0.126	5.88867e-27
T cells	AIF1	7.51089e-31	2.98617	0.105	0.008	1.40769e-26
T cells	IL18R1	1.05218e-29	3.25637	0.114	0.011	1.972e-25
T cells	CSK	4.52309e-29	2.45269	0.198	0.036	8.47717e-25
T cells	LAG3	5.46532e-29	8.68264	0.042	0	1.02431e-24
T cells	DDIT3	2.32717e-28	2.47649	0.211	0.042	4.36158e-24
T cells	MYL12A	9.45912e-28	1.07547	0.722	0.385	1.77283e-23
T cells	TGFBR2	1.37396e-27	1.47008	0.325	0.091	2.57508e-23
T cells	TGFB1	5.43656e-27	2.90955	0.135	0.018	1.01892e-22
T cells	MIF	6.16876e-26	0.973925	0.671	0.325	1.15615e-21
T cells	MAF	2.35678e-25	3.05328	0.118	0.015	4.41708e-21
T cells	TBX21	1.66681e-23	6.96017	0.034	0	3.12393e-19
T cells	LINC02446	1.66688e-23	7.54514	0.034	0	3.12407e-19
T cells	GADD45B	6.79591e-23	1.00727	0.359	0.124	1.27369e-18
T cells	IL6ST	2.32449e-22	1.31038	0.321	0.103	4.35656e-18
T cells	CALM3	4.85722e-22	1.58495	0.346	0.123	9.10341e-18
T cells	SIGIRR	1.20842e-21	1.86773	0.257	0.075	2.26483e-17
T cells	LAIR1	2.02688e-21	3.48624	0.072	0.006	3.79879e-17
T cells	NR1H2	2.44127e-20	2.11031	0.177	0.04	4.57543e-16
T cells	PTGES3	4.11083e-19	1.1347	0.624	0.352	7.70452e-15
T cells	TNFRSF14	6.4506e-19	1.77866	0.241	0.073	1.20897e-14
T cells	CD84	9.4745e-19	3.01021	0.084	0.01	1.77571e-14
T cells	MAML2	1.62503e-18	1.8351	0.186	0.047	3.04563e-14
T cells	ISG15	2.49504e-18	2.34874	0.139	0.028	4.6762e-14
T cells	EMP3	3.79841e-18	1.71225	0.241	0.075	7.11898e-14
T cells	DPP4	4.16481e-18	2.76378	0.097	0.014	7.80569e-14
T cells	CXCR6	5.16231e-18	6.63824	0.025	0	9.6752e-14
T cells	IL2	5.16231e-18	6.63824	0.025	0	9.6752e-14
T cells	BST2	1.37897e-17	1.62926	0.249	0.081	2.58446e-13
T cells	STAT5A	2.00448e-16	2.53133	0.105	0.019	3.75679e-12
T cells	PFN1	3.41745e-16	0.868858	0.789	0.572	6.40498e-12
T cells	HSP90AB1	3.54747e-16	0.842715	0.827	0.645	6.64867e-12
T cells	IL2RG	7.14385e-16	2.44269	0.114	0.022	1.3389e-11
T cells	PLCG1	9.07659e-16	2.74928	0.097	0.017	1.70113e-11
T cells	COL6A3	1.12804e-15	0.880063	0.253	0.086	2.11418e-11
T cells	RELA	6.71545e-14	1.98617	0.139	0.036	1.25861e-09
T cells	TAP1	7.48914e-14	1.6605	0.194	0.063	1.40362e-09
T cells	IL10RB	3.02828e-13	2.93781	0.063	0.008	5.67561e-09
T cells	BBLN	4.52191e-13	1.68715	0.241	0.094	8.47496e-09
T cells	H4C3	1.06931e-12	0.907943	0.502	0.289	2.0041e-08
T cells	KRT86	1.66437e-12	6.63824	0.017	0	3.11936e-08
T cells	IFNG	1.66437e-12	6.22321	0.017	0	3.11936e-08
T cells	IL12RB2	1.66438e-12	5.96017	0.017	0	3.11938e-08
T cells	FOXP3	1.66438e-12	5.96017	0.017	0	3.11938e-08
T cells	KLRK1	1.66438e-12	5.96017	0.017	0	3.11938e-08
T cells	IFNAR2	2.57786e-12	2.63824	0.072	0.012	4.83143e-08
T cells	CXCR5	2.68454e-12	2.36261	0.076	0.013	5.03137e-08
T cells	IRF3	2.85064e-12	1.63824	0.181	0.061	5.34267e-08
T cells	BIRC3	3.77256e-12	1.38483	0.203	0.074	7.07054e-08
T cells	MAP2K1	4.1719e-12	1.89716	0.135	0.038	7.81897e-08
T cells	STAT5B	5.28844e-12	2.38671	0.084	0.017	9.91159e-08
T cells	CYTOR	7.0709e-12	1.37644	0.143	0.042	1.32523e-07
T cells	IL17RA	7.07143e-12	2.26901	0.093	0.02	1.32533e-07
T cells	CFLAR	7.19814e-12	1.25893	0.245	0.099	1.34907e-07
T cells	TNFRSF4	4.00801e-11	3.20529	0.055	0.008	7.51182e-07
T cells	STAT1	4.88741e-11	1.98338	0.148	0.047	9.15997e-07
T cells	BAG3	6.62021e-11	1.73135	0.156	0.052	1.24076e-06
T cells	NLRC5	5.04515e-10	2.0719	0.097	0.025	9.45563e-06
T cells	BCL2	1.37149e-09	1.61655	0.131	0.042	2.57044e-05
T cells	FHIT	1.7518e-09	1.86687	0.11	0.032	3.28322e-05
T cells	SQSTM1	4.26881e-09	0.42412	0.338	0.175	8.0006e-05
T cells	CD38	9.79342e-09	2.05328	0.063	0.013	0.000183548
T cells	SMAD3	1.06831e-08	1.97528	0.089	0.024	0.000200224
T cells	GSK3B	1.07307e-08	1.59642	0.131	0.045	0.000201114
T cells	OAS2	1.15181e-08	2.5838	0.051	0.009	0.000215872
T cells	DDX58	1.3241e-08	2.37521	0.059	0.012	0.000248163
T cells	IL6R	2.58118e-08	2.17112	0.068	0.016	0.000483764
T cells	HSP90AA1	6.66149e-08	1.06986	0.84	0.797	0.0012485
T cells	VHL	1.7853e-07	1.76378	0.093	0.029	0.00334601
T cells	SOD1	3.80272e-07	0.764789	0.574	0.428	0.00712705
T cells	TYROBP	8.5517e-07	1.47982	0.063	0.017	0.0160276
T cells	MX1	9.86761e-07	1.4456	0.084	0.027	0.0184939
T cells	TNFSF13B	1.44373e-06	3.80817	0.021	0.002	0.0270584
T cells	RPL34	1.48437e-06	0.213504	0.987	0.964	0.0278201
T cells	HDAC5	1.72868e-06	2.08805	0.055	0.014	0.0323989
T cells	ACP5	2.37123e-06	1.66249	0.059	0.016	0.0444416
T cells	IL4R	2.50076e-06	1.41218	0.105	0.04	0.0468692
Myeloid	TYROBP	8.21224e-291	7.50133	0.791	0.01	1.53914e-286
Myeloid	FCER1G	1.75871e-265	7.68133	0.628	0.005	3.29617e-261
Myeloid	MS4A6A	5.91829e-264	9.97394	0.442	0.001	1.1092e-259
Myeloid	CPA3	1.79096e-181	11.7574	0.302	0.001	3.35662e-177
Myeloid	ADGRE2	1.07353e-146	9.09947	0.233	0	2.01202e-142
Myeloid	HPGDS	7.80487e-124	7.77754	0.233	0.001	1.46279e-119
Myeloid	CD68	1.21132e-115	5.72051	0.488	0.012	2.27026e-111
Myeloid	C1QB	1.30833e-115	9.19258	0.279	0.003	2.45208e-111
Myeloid	ITGAX	4.88565e-115	8.89302	0.186	0	9.15668e-111
Myeloid	CLEC7A	4.98741e-115	8.65201	0.186	0	9.3474e-111
Myeloid	CD84	8.87803e-114	5.67175	0.442	0.01	1.66392e-109
Myeloid	CD163	1.487e-113	9.89302	0.163	0	2.78694e-109
Myeloid	C1QA	4.84182e-110	9.37845	0.279	0.003	9.07455e-106
Myeloid	RGS13	2.9315e-103	6.77754	0.186	0.001	5.49421e-99
Myeloid	AIF1	3.95051e-102	6.27275	0.419	0.01	7.40405e-98
Myeloid	HAVCR2	1.40483e-97	9.19258	0.14	0	2.63294e-93
Myeloid	CSF1R	1.40493e-97	9.3625	0.14	0	2.63313e-93
Myeloid	CSF2RA	1.40504e-97	8.99993	0.14	0	2.63332e-93
Myeloid	C1QC	4.88341e-96	9.04344	0.279	0.004	9.15248e-92
Myeloid	MS4A4A	1.31542e-81	8.99993	0.116	0	2.46537e-77
Myeloid	MMP12	1.31542e-81	9.19258	0.116	0	2.46537e-77
Myeloid	SLA	9.27246e-69	4.527	0.488	0.024	1.73785e-64
Myeloid	TLR2	5.63261e-68	7.77754	0.116	0	1.05566e-63
Myeloid	LAIR1	8.09787e-67	5.57591	0.279	0.007	1.5177e-62
Myeloid	CSF3R	1.22821e-65	8.77754	0.093	0	2.3019e-61
Myeloid	MSR1	1.22824e-65	8.51451	0.093	0	2.30197e-61
Myeloid	CLEC10A	1.22824e-65	8.51451	0.093	0	2.30197e-61
Myeloid	FPR1	1.22824e-65	8.51451	0.093	0	2.30197e-61
Myeloid	LYZ	7.23237e-62	6.33096	0.535	0.035	1.35549e-57
Myeloid	S100A9	2.90729e-58	9.89302	0.116	0.001	5.44885e-54
Myeloid	TGFBI	2.35571e-56	6.3625	0.163	0.002	4.41507e-52
Myeloid	HLA-DQA1	4.58979e-56	4.9621	0.512	0.035	8.60219e-52
Myeloid	ALOX5AP	6.35916e-55	4.88843	0.465	0.029	1.19183e-50
Myeloid	TNFSF13B	6.7918e-53	6.02265	0.14	0.002	1.27292e-48
Myeloid	ITGB2	3.45453e-51	4.40831	0.465	0.031	6.47448e-47
Myeloid	CD86	6.34061e-51	6.77754	0.116	0.001	1.18836e-46
Myeloid	ACP5	1.21537e-50	5.04372	0.326	0.015	2.27785e-46
Myeloid	IDO1	1.15693e-49	9.3625	0.07	0	2.16832e-45
Myeloid	CD14	4.98947e-48	5.48209	0.279	0.011	9.35127e-44
Myeloid	IL1RL1	8.20373e-48	6.19258	0.233	0.007	1.53754e-43
Myeloid	SLCO2B1	6.22612e-47	5.22911	0.279	0.011	1.1669e-42
Myeloid	IL18	3.26206e-42	4.53362	0.326	0.018	6.11376e-38
Myeloid	S100B	1.16903e-40	5.77754	0.116	0.002	2.191e-36
Myeloid	HLA-DPB1	5.41695e-40	5.18355	0.581	0.069	1.01524e-35
Myeloid	CXCL16	4.37142e-39	4.99993	0.326	0.02	8.19291e-35
Myeloid	RGS1	1.86833e-38	3.35537	0.442	0.038	3.50162e-34
Myeloid	BASP1	1.67882e-37	4.70225	0.302	0.018	3.14645e-33
Myeloid	IL1B	2.40057e-37	6.60762	0.07	0	4.49915e-33
Myeloid	KIT	1.18563e-36	6.79265	0.349	0.025	2.22211e-32
Myeloid	SRGN	1.45839e-35	3.76021	0.814	0.155	2.73331e-31
Myeloid	HLA-DPA1	5.00514e-35	4.81701	0.605	0.086	9.38063e-31
Myeloid	SERPINA1	1.49529e-34	5.58253	0.209	0.009	2.80247e-30
Myeloid	CCR1	1.12842e-33	7.77754	0.047	0	2.11488e-29
Myeloid	CCL22	1.12842e-33	10.9999	0.047	0	2.11488e-29
Myeloid	CD53	1.79804e-32	3.08266	0.512	0.06	3.36988e-28
Myeloid	FGR	4.35102e-32	5.19258	0.14	0.004	8.15469e-28
Myeloid	CD4	3.07946e-31	4.24505	0.256	0.015	5.77152e-27
Myeloid	APOC1	1.62465e-30	5.0771	0.186	0.008	3.04493e-26
Myeloid	CD36	3.04094e-30	3.90307	0.186	0.008	5.69933e-26
Myeloid	PTPRC	4.65746e-27	2.41414	0.628	0.103	8.729e-23
Myeloid	TLR4	1.64498e-26	4.22911	0.209	0.012	3.08301e-22
Myeloid	IL18R1	5.5156e-26	4.70715	0.233	0.016	1.03373e-21
Myeloid	MERTK	6.94931e-26	5.19258	0.163	0.007	1.30244e-21
Myeloid	LYN	8.51706e-26	3.21276	0.349	0.035	1.59627e-21
Myeloid	ITGA9	4.7429e-25	6.19258	0.07	0.001	8.88915e-21
Myeloid	IL2RA	4.7429e-25	6.19258	0.07	0.001	8.88915e-21
Myeloid	ANXA1	1.68162e-24	1.9884	0.535	0.081	3.15169e-20
Myeloid	LAMP3	9.96419e-23	9.71614	0.047	0	1.86749e-18
Myeloid	TNFRSF9	1.02792e-22	6.77754	0.047	0	1.92654e-18
Myeloid	CMKLR1	1.02792e-22	6.77754	0.047	0	1.92654e-18
Myeloid	MMP9	1.02792e-22	6.77754	0.047	0	1.92654e-18
Myeloid	COTL1	2.01148e-22	3.68228	0.558	0.111	3.76992e-18
Myeloid	TNFRSF1B	2.1356e-22	3.72746	0.302	0.031	4.00254e-18
Myeloid	CIITA	4.31126e-22	4.60762	0.209	0.015	8.08016e-18
Myeloid	PTGS1	6.2763e-22	5.67801	0.093	0.003	1.1763e-17
Myeloid	AXL	6.52175e-22	5.34458	0.093	0.003	1.22231e-17
Myeloid	VCAN	8.89508e-22	4.33632	0.209	0.015	1.66712e-17
Myeloid	HCK	1.69499e-21	5.02265	0.07	0.001	3.17675e-17
Myeloid	AHR	6.99227e-21	3.26658	0.302	0.033	1.31049e-16
Myeloid	ARHGDIB	1.9029e-20	2.24421	0.558	0.104	3.56641e-16
Myeloid	FKBP5	3.36223e-20	2.54569	0.581	0.122	6.30149e-16
Myeloid	PSAP	5.19359e-20	3.61678	0.721	0.223	9.73383e-16
Myeloid	VIM	5.34852e-20	1.62667	0.814	0.219	1.00242e-15
Myeloid	IL6R	1.14282e-19	3.75962	0.209	0.017	2.14188e-15
Myeloid	TIMP1	1.39804e-19	3.60325	0.465	0.08	2.6202e-15
Myeloid	IL10RA	4.51722e-19	3.84466	0.279	0.031	8.46618e-15
Myeloid	DUSP4	7.11908e-19	5.60762	0.07	0.002	1.33426e-14
Myeloid	STAT5A	2.05112e-18	3.50226	0.233	0.022	3.84422e-14
Myeloid	CD38	4.16842e-18	3.92409	0.186	0.015	7.81245e-14
Myeloid	ENTPD1	4.29929e-18	2.97019	0.256	0.027	8.05773e-14
Myeloid	RGS2	1.23482e-17	2.79665	0.326	0.044	2.3143e-13
Myeloid	TACSTD2	1.2368e-17	7.19258	0.023	0	2.31802e-13
Myeloid	IL10	1.2368e-17	8.77754	0.023	0	2.31802e-13
Myeloid	RARB	1.2368e-17	7.19258	0.023	0	2.31802e-13
Myeloid	CLEC4E	1.2368e-17	7.19258	0.023	0	2.31802e-13
Myeloid	CTSG	1.2368e-17	7.19258	0.023	0	2.31802e-13
Myeloid	CD209	1.2368e-17	7.19258	0.023	0	2.31802e-13
Myeloid	C5AR2	1.2368e-17	7.77754	0.023	0	2.31802e-13
Myeloid	ICOSLG	1.2368e-17	7.19258	0.023	0	2.31802e-13
Myeloid	CTSD	2.7032e-17	3.18381	0.465	0.093	5.06634e-13
Myeloid	CD300A	3.15799e-17	6.60762	0.047	0.001	5.91871e-13
Myeloid	SYK	6.13122e-17	3.32316	0.256	0.029	1.14911e-12
Myeloid	NR3C1	6.76576e-17	2.60762	0.372	0.059	1.26804e-12
Myeloid	TNFRSF21	2.02789e-16	3.75962	0.186	0.016	3.80068e-12
Myeloid	CSF2RB	2.33462e-16	3.73315	0.163	0.012	4.37555e-12
Myeloid	JAK2	2.94658e-16	3.58592	0.209	0.021	5.52248e-12
Myeloid	CD74	1.6466e-15	4.02485	0.837	0.391	3.08606e-11
Myeloid	GPR183	3.23381e-14	2.70715	0.279	0.04	6.06081e-10
Myeloid	SAT1	7.55013e-14	2.95438	0.814	0.454	1.41504e-09
Myeloid	G6PD	1.61357e-13	3.57787	0.163	0.015	3.02416e-09
Myeloid	NEAT1	1.99479e-13	2.49994	0.814	0.49	3.73864e-09
Myeloid	EMP3	2.20673e-13	2.676	0.395	0.083	4.13586e-09
Myeloid	VSIR	4.19435e-13	3.10108	0.302	0.052	7.86105e-09
Myeloid	HIF1A	5.90982e-13	1.89574	0.558	0.154	1.10762e-08
Myeloid	CD37	7.3389e-13	1.30056	0.419	0.088	1.37546e-08
Myeloid	THBS1	1.48996e-12	1.93234	0.349	0.07	2.79248e-08
Myeloid	CD93	1.8265e-12	3.26184	0.209	0.027	3.42323e-08
Myeloid	APOE	1.83808e-12	4.19258	0.186	0.022	3.44492e-08
Myeloid	RELT	1.99669e-12	3.97019	0.116	0.009	3.7422e-08
Myeloid	CD22	3.4459e-12	2.94465	0.163	0.017	6.4583e-08
Myeloid	FYB1	4.18159e-12	2.20162	0.326	0.061	7.83714e-08
Myeloid	TTN	4.43391e-12	3.49214	0.14	0.013	8.31004e-08
Myeloid	IFNGR1	6.49653e-12	3.03687	0.372	0.086	1.21758e-07
Myeloid	AREG	1.39757e-11	4.49499	0.256	0.044	2.61933e-07
Myeloid	BTK	1.55885e-11	3.50808	0.14	0.013	2.9216e-07
Myeloid	LGALS1	1.80491e-11	2.73315	0.395	0.093	3.38275e-07
Myeloid	TGFBR2	3.45644e-11	1.94465	0.419	0.104	6.47807e-07
Myeloid	TGFB1	6.08747e-11	3.13947	0.186	0.024	1.14091e-06
Myeloid	GLUL	8.21126e-11	1.22337	0.535	0.165	1.53896e-06
Myeloid	RBPJ	1.22237e-10	2.3457	0.349	0.079	2.29097e-06
Myeloid	S100A8	1.57674e-10	7.60536	0.116	0.01	2.95512e-06
Myeloid	MRC1	1.65657e-10	4.48476	0.116	0.01	3.10475e-06
Myeloid	HLA-DRA	1.77176e-10	3.96327	0.605	0.292	3.32063e-06
Myeloid	HEXB	2.28432e-10	2.30994	0.326	0.071	4.28127e-06
Myeloid	FES	4.28913e-10	3.56809	0.116	0.011	8.03868e-06
Myeloid	ATM	5.35605e-10	2.32908	0.326	0.074	1.00383e-05
Myeloid	S100A4	1.678e-09	3.23147	0.395	0.119	3.14492e-05
Myeloid	PPARD	2.39467e-09	3.52961	0.116	0.012	4.48808e-05
Myeloid	CXCL13	2.43814e-09	9.03388	0.023	0	4.56956e-05
Myeloid	TLR1	2.46702e-09	6.19258	0.023	0	4.62369e-05
Myeloid	PDCD1LG2	2.46702e-09	6.19258	0.023	0	4.62369e-05
Myeloid	ITGAM	2.46702e-09	6.19258	0.023	0	4.62369e-05
Myeloid	PLD3	3.91601e-09	2.91129	0.256	0.052	7.33939e-05
Myeloid	BST2	5.38163e-09	2.2153	0.349	0.09	0.000100862
Myeloid	IFNGR2	5.65014e-09	2.74255	0.233	0.045	0.000105895
Myeloid	IL13RA1	5.65351e-09	2.55699	0.256	0.053	0.000105958
Myeloid	ADGRE5	7.76259e-09	2.30645	0.279	0.062	0.000145486
Myeloid	ITM2B	8.5681e-09	1.79353	0.744	0.418	0.000160583
Myeloid	STAT3	9.54903e-09	1.52129	0.488	0.157	0.000178968
Myeloid	TYK2	1.14161e-08	3.19258	0.163	0.024	0.00021396
Myeloid	HTT	2.75761e-08	2.52582	0.209	0.039	0.000516831
Myeloid	SLC40A1	3.26826e-08	3.52961	0.186	0.033	0.000612538
Myeloid	CST7	3.42427e-08	3.05508	0.14	0.019	0.000641776
Myeloid	CFLAR	3.97156e-08	1.76455	0.372	0.107	0.00074435
Myeloid	CD83	5.02435e-08	3.30505	0.186	0.033	0.000941663
Myeloid	RAMP1	5.60728e-08	4.31811	0.047	0.002	0.00105092
Myeloid	RUNX3	7.50953e-08	3.36476	0.14	0.02	0.00140744
Myeloid	STAT5B	8.93585e-08	2.99993	0.14	0.02	0.00167476
Myeloid	MAP2K1	1.13141e-07	2.77408	0.209	0.043	0.00212049
Myeloid	RB1	1.34846e-07	2.35608	0.256	0.061	0.00252729
Myeloid	SELENOP	1.66324e-07	4.48121	0.233	0.055	0.00311724
Myeloid	HCST	1.74254e-07	2.34172	0.209	0.043	0.00326587
Myeloid	G0S2	2.91788e-07	4.65005	0.116	0.016	0.0054687
Myeloid	MIR4435-2HG	3.42642e-07	2.16704	0.14	0.021	0.0064218
Myeloid	IL17RA	1.53659e-06	2.90718	0.14	0.024	0.0287988
Myeloid	LTF	1.54246e-06	9.71614	0.023	0.001	0.0289089
Myeloid	CCL19	1.54246e-06	6.51451	0.023	0.001	0.0289089
Myeloid	JAK1	2.52576e-06	1.62338	0.395	0.143	0.0473378

## Sheet: B cell subset markers
B cell subset markers
Results of FindAllMarkers run on B cell subset identities (only postive markers included) in CITE-seq data
Only genes with p_val_adj < 0.05 included
subset	gene	p_val	avg_log2FC	pct.1	pct.2	p_val_adj
ActB3	AL138955.1	8.33e-74	9.36775	0.02	0	1.75e-69
ActB3	AC012668.3	8.33e-74	9.36775	0.02	0	1.75e-69
ActB3	AC244035.1	8.33e-74	9.36775	0.02	0	1.75e-69
ActB3	AC025465.1	8.33e-74	9.36775	0.02	0	1.75e-69
ActB3	AL451123.2	8.33e-74	9.36775	0.02	0	1.75e-69
ActB3	AC125437.3	8.33e-74	9.36775	0.02	0	1.75e-69
ActB3	AC006116.5	8.33e-74	9.36775	0.02	0	1.75e-69
ActB3	ITGA10	4.16e-47	6.66731	0.061	0.001	8.72e-43
ActB3	RGPD1	1.4e-37	8.36775	0.02	0	2.94e-33
ActB3	AC106795.5	1.4e-37	8.36775	0.02	0	2.94e-33
ActB3	AL590369.1	1.4e-37	8.36775	0.02	0	2.94e-33
ActB3	KDM5C-IT1	1.4e-37	8.36775	0.02	0	2.94e-33
ActB3	TEX28	1.4e-37	8.36775	0.02	0	2.94e-33
ActB3	AC027309.1	1.4e-37	8.36775	0.02	0	2.94e-33
ActB3	AC025259.1	1.4e-37	8.36775	0.02	0	2.94e-33
ActB3	CDC42EP5	1.4e-37	8.36775	0.02	0	2.94e-33
ActB3	AL353150.1	1.4e-37	8.36775	0.02	0	2.94e-33
ActB3	NOS1	1.4e-37	8.36775	0.02	0	2.94e-33
ActB3	AC093849.4	3.67e-37	7.14536	0.041	0	7.71e-33
ActB3	AL157392.3	1.46e-34	4.57189	0.163	0.007	3.06e-30
ActB3	ZSWIM6	8.28e-34	2.9235	0.776	0.171	1.74e-29
ActB3	BTBD9	2.97e-33	2.96283	0.673	0.126	6.24e-29
ActB3	CASC15	3.97e-33	6.95271	0.041	0	8.34e-29
ActB3	AL080317.1	3.97e-33	6.95271	0.041	0	8.34e-29
ActB3	AL442071.2	4.01e-33	6.78279	0.041	0	8.41e-29
ActB3	MED13L	3.87e-32	2.80247	0.816	0.203	8.12e-28
ActB3	AC005224.2	6.74e-30	6.78279	0.041	0	1.41e-25
ActB3	AP005131.6	6.79e-30	6.63078	0.041	0	1.43e-25
ActB3	TNFRSF10C	6.79e-30	6.63078	0.041	0	1.43e-25
ActB3	MGAT5	1.31e-29	2.76141	0.959	0.384	2.75e-25
ActB3	DYRK1A	1.98e-28	2.58177	0.694	0.153	4.16e-24
ActB3	YY2	2.97e-27	6.63078	0.041	0.001	6.23e-23
ActB3	CDK14	2.45e-26	2.43624	0.837	0.274	5.13e-22
ActB3	MICAL3	1.08e-25	2.48328	0.755	0.204	2.26e-21
ActB3	TMEM114	1.79e-25	8.36775	0.02	0	3.76e-21
ActB3	SHC3	1.81e-25	7.78279	0.02	0	3.81e-21
ActB3	SYT15	1.81e-25	7.78279	0.02	0	3.81e-21
ActB3	NLRP14	1.81e-25	7.78279	0.02	0	3.81e-21
ActB3	TUBB8P12	1.81e-25	7.78279	0.02	0	3.81e-21
ActB3	NOL4	1.81e-25	7.78279	0.02	0	3.81e-21
ActB3	AC016027.3	1.81e-25	7.78279	0.02	0	3.81e-21
ActB3	AC092436.3	1.81e-25	7.78279	0.02	0	3.81e-21
ActB3	LINC01942	1.81e-25	7.78279	0.02	0	3.81e-21
ActB3	AC073316.1	1.81e-25	7.78279	0.02	0	3.81e-21
ActB3	AL592546.3	1.81e-25	7.78279	0.02	0	3.81e-21
ActB3	CILP	1.81e-25	7.78279	0.02	0	3.81e-21
ActB3	PDE4C	1.81e-25	7.78279	0.02	0	3.81e-21
ActB3	LINC01412	1.81e-25	7.78279	0.02	0	3.81e-21
ActB3	AL355802.3	1.81e-25	7.78279	0.02	0	3.81e-21
ActB3	AC024028.1	1.81e-25	7.78279	0.02	0	3.81e-21
ActB3	AP002892.1	1.81e-25	7.78279	0.02	0	3.81e-21
ActB3	AC002059.1	1.81e-25	7.78279	0.02	0	3.81e-21
ActB3	CHST11	2.44e-25	2.59093	0.837	0.29	5.13e-21
ActB3	PLCL2	4.14e-25	2.36534	0.735	0.19	8.7e-21
ActB3	AC061975.8	4.76e-25	6.49328	0.041	0.001	1e-20
ActB3	DOCK2	2.44e-23	2.2418	0.796	0.245	5.13e-19
ActB3	AUTS2	5.67e-23	2.88677	0.653	0.163	1.19e-18
ActB3	MED13	7.07e-23	2.82306	0.449	0.076	1.49e-18
ActB3	SLC39A11	7.26e-23	3.35798	0.327	0.042	1.52e-18
ActB3	FTX	1.73e-22	3.02229	0.469	0.085	3.64e-18
ActB3	AC025031.3	3.26e-22	5.56039	0.061	0.002	6.84e-18
ActB3	LINC00907	3.32e-22	5.41355	0.061	0.002	6.97e-18
ActB3	SLC20A2	4.12e-22	3.08235	0.367	0.054	8.65e-18
ActB3	ZHX2	7.72e-22	2.49601	0.653	0.168	1.62e-17
ActB3	ARHGAP15	1.06e-21	2.26925	0.898	0.493	2.23e-17
ActB3	BRAF	2.48e-21	2.41426	0.714	0.21	5.21e-17
ActB3	XYLT1	2.83e-21	3.10722	0.49	0.099	5.95e-17
ActB3	AL731577.2	3.1e-21	3.81037	0.184	0.015	6.5e-17
ActB3	AC008014.1	5.04e-21	3.13955	0.388	0.064	1.06e-16
ActB3	USP32	6.9e-21	2.91226	0.388	0.063	1.45e-16
ActB3	VPS13B	9.61e-21	2.64755	0.592	0.152	2.02e-16
ActB3	ARHGAP24	1.02e-20	2.05581	0.939	0.552	2.15e-16
ActB3	FCHSD2	1.32e-20	2.09526	0.878	0.474	2.77e-16
ActB3	MAP4K4	2.22e-20	2.52412	0.857	0.409	4.66e-16
ActB3	TMED6	3.33e-20	6.46086	0.041	0.001	7e-16
ActB3	KDM6A	4.23e-20	2.72512	0.551	0.129	8.88e-16
ActB3	MAML2	4.3e-20	2.90484	0.714	0.237	9.03e-16
ActB3	NCOA2	4.79e-20	2.4661	0.592	0.149	1.01e-15
ActB3	KHDRBS2	5.34e-20	2.36355	0.673	0.19	1.12e-15
ActB3	TBC1D5	5.79e-20	2.22731	0.776	0.309	1.21e-15
ActB3	LARGE1	7.52e-20	2.88644	0.551	0.135	1.58e-15
ActB3	EXOC4	8.91e-20	2.45006	0.612	0.165	1.87e-15
ActB3	LINC01340	9.51e-20	5.34221	0.082	0.003	2e-15
ActB3	EBF1	1.04e-19	2.16123	0.816	0.311	2.18e-15
ActB3	AC021613.1	1.23e-19	5.28029	0.061	0.002	2.59e-15
ActB3	HUWE1	1.44e-19	2.539	0.592	0.153	3.03e-15
ActB3	RAPGEF2	1.67e-19	2.56297	0.531	0.118	3.52e-15
ActB3	AC079148.1	2.15e-19	7.36775	0.02	0	4.52e-15
ActB3	LINC02208	2.15e-19	7.36775	0.02	0	4.52e-15
ActB3	AC133919.1	2.15e-19	7.36775	0.02	0	4.52e-15
ActB3	AC010326.3	2.15e-19	7.36775	0.02	0	4.52e-15
ActB3	AC005999.2	2.15e-19	7.36775	0.02	0	4.52e-15
ActB3	AC091114.1	2.15e-19	7.36775	0.02	0	4.52e-15
ActB3	AC004672.1	2.15e-19	7.36775	0.02	0	4.52e-15
ActB3	HOMER3-AS1	2.15e-19	7.36775	0.02	0	4.52e-15
ActB3	ZFAND3	2.47e-19	2.67904	0.653	0.205	5.18e-15
ActB3	MAP4K3	3e-19	2.94821	0.367	0.061	6.3e-15
ActB3	CDKAL1	3.19e-19	2.42493	0.551	0.131	6.69e-15
ActB3	SMCHD1	5.12e-19	1.8856	0.898	0.552	1.07e-14
ActB3	NPIPB5	5.61e-19	2.58764	0.388	0.067	1.18e-14
ActB3	NCOA1	5.96e-19	2.73451	0.429	0.084	1.25e-14
ActB3	LRBA	8.45e-19	2.23702	0.673	0.209	1.77e-14
ActB3	PRKN	9.97e-19	3.0102	0.327	0.05	2.09e-14
ActB3	TCF12	1.01e-18	2.38258	0.633	0.185	2.12e-14
ActB3	CAMK1D	1.02e-18	2.1019	0.837	0.352	2.15e-14
ActB3	AKT3	1.22e-18	2.49144	0.633	0.178	2.57e-14
ActB3	BIRC6	1.33e-18	2.18008	0.694	0.21	2.79e-14
ActB3	INPP5A	1.8e-18	2.78343	0.51	0.124	3.77e-14
ActB3	TNRC6B	1.92e-18	2.17115	0.796	0.341	4.02e-14
ActB3	AFF3	2.26e-18	1.94211	0.98	0.628	4.74e-14
ActB3	DOCK11	2.63e-18	2.67048	0.469	0.103	5.51e-14
ActB3	ITPR1	3.77e-18	2.6266	0.694	0.225	7.92e-14
ActB3	KMT2C	4.04e-18	2.14571	0.694	0.212	8.48e-14
ActB3	SULT1A3	4.49e-18	5.23847	0.061	0.002	9.42e-14
ActB3	ARID1B	6.08e-18	2.23681	0.755	0.296	1.28e-13
ActB3	SMAD3	6.22e-18	2.31778	0.592	0.165	1.31e-13
ActB3	NCOA3	6.3e-18	1.95972	0.857	0.383	1.32e-13
ActB3	HIRA	6.34e-18	3.33133	0.204	0.022	1.33e-13
ActB3	SLC25A34	6.7e-18	5.95271	0.041	0.001	1.41e-13
ActB3	MAN1C1	6.7e-18	5.95271	0.041	0.001	1.41e-13
ActB3	FRYL	8.58e-18	2.10633	0.653	0.198	1.8e-13
ActB3	CCSER1	9.62e-18	2.71682	0.551	0.143	2.02e-13
ActB3	ITPR2	1.14e-17	2.26132	0.633	0.18	2.39e-13
ActB3	GRK5	1.32e-17	2.49055	0.592	0.165	2.77e-13
ActB3	MBNL2	1.48e-17	1.87951	0.796	0.283	3.11e-13
ActB3	RHBDD1	1.66e-17	2.41744	0.551	0.14	3.49e-13
ActB3	MVB12B	2.09e-17	3.99519	0.122	0.009	4.39e-13
ActB3	SLC4A7	2.2e-17	2.50977	0.571	0.154	4.61e-13
ActB3	LINC01619	2.57e-17	2.73178	0.347	0.06	5.39e-13
ActB3	SIK3	2.62e-17	2.3658	0.837	0.394	5.51e-13
ActB3	ERC1	2.65e-17	2.89576	0.49	0.127	5.57e-13
ActB3	RICTOR	2.94e-17	2.31066	0.592	0.171	6.16e-13
ActB3	ZNF407	3.24e-17	2.92599	0.367	0.067	6.81e-13
ActB3	DLEU2	3.32e-17	2.19965	0.592	0.161	6.97e-13
ActB3	DGKD	3.4e-17	2.17113	0.673	0.214	7.14e-13
ActB3	MANBA	3.43e-17	1.96426	0.673	0.212	7.2e-13
ActB3	KCNQ5	5.18e-17	2.99663	0.571	0.161	1.09e-12
ActB3	ANKRD11	5.88e-17	1.9913	0.796	0.335	1.23e-12
ActB3	AC008982.2	6.05e-17	5.86525	0.041	0.001	1.27e-12
ActB3	GOLGA6L10	6.07e-17	5.78279	0.041	0.001	1.27e-12
ActB3	MSI2	6.33e-17	2.558	0.51	0.128	1.33e-12
ActB3	TSC22D2	8.95e-17	2.29629	0.571	0.159	1.88e-12
ActB3	MNAT1	9.65e-17	2.50977	0.469	0.107	2.03e-12
ActB3	AF131215.2	9.78e-17	5.0102	0.061	0.002	2.05e-12
ActB3	KCNQ1	1.06e-16	2.73916	0.327	0.055	2.23e-12
ActB3	STRBP	1.08e-16	1.64838	0.918	0.424	2.26e-12
ActB3	JARID2	1.35e-16	1.9466	0.653	0.194	2.82e-12
ActB3	ELMO1	1.37e-16	2.11204	0.755	0.329	2.88e-12
ActB3	SIK2	2.24e-16	2.37086	0.449	0.101	4.7e-12
ActB3	BANK1	2.33e-16	1.31762	1	0.836	4.9e-12
ActB3	CDC42SE2	2.54e-16	1.73037	0.837	0.39	5.33e-12
ActB3	BRWD3	2.86e-16	2.61477	0.408	0.086	6e-12
ActB3	POU2F1	2.97e-16	2.5121	0.449	0.104	6.23e-12
ActB3	ARID2	4.14e-16	2.48162	0.469	0.115	8.68e-12
ActB3	PRKCB	4.26e-16	1.67314	0.918	0.51	8.95e-12
ActB3	ANKRD44	4.72e-16	1.98344	0.857	0.541	9.91e-12
ActB3	FBXO11	5.02e-16	2.35244	0.531	0.143	1.05e-11
ActB3	ENOX2	5.07e-16	2.48162	0.367	0.07	1.06e-11
ActB3	HEXD-IT1	5.96e-16	4.75304	0.061	0.002	1.25e-11
ActB3	TRIO	6.43e-16	2.55525	0.49	0.123	1.35e-11
ActB3	RASSF3	7.59e-16	2.00143	0.571	0.159	1.59e-11
ActB3	SEC24B	8.3e-16	2.13509	0.51	0.127	1.74e-11
ActB3	GAB2	8.62e-16	2.61911	0.408	0.088	1.81e-11
ActB3	ADNP	9.56e-16	2.29847	0.449	0.103	2.01e-11
ActB3	AC104827.1	9.74e-16	7.04582	0.02	0	2.04e-11
ActB3	AC009812.3	9.74e-16	7.04582	0.02	0	2.04e-11
ActB3	AC116913.1	9.74e-16	7.04582	0.02	0	2.04e-11
ActB3	AC022150.4	9.74e-16	7.04582	0.02	0	2.04e-11
ActB3	NYAP2	9.74e-16	7.04582	0.02	0	2.04e-11
ActB3	ITGA8	9.74e-16	7.04582	0.02	0	2.04e-11
ActB3	AC016542.1	9.74e-16	7.04582	0.02	0	2.04e-11
ActB3	TAS2R43	9.74e-16	7.04582	0.02	0	2.04e-11
ActB3	AL121820.3	9.74e-16	7.04582	0.02	0	2.04e-11
ActB3	TMEM249	9.74e-16	7.04582	0.02	0	2.04e-11
ActB3	LDHC	9.78e-16	6.78279	0.02	0	2.05e-11
ActB3	TMEM131L	1.02e-15	2.04253	0.755	0.337	2.14e-11
ActB3	NFAT5	1.06e-15	2.55831	0.633	0.208	2.22e-11
ActB3	HIST2H3PS2	1.1e-15	4.11982	0.102	0.007	2.32e-11
ActB3	MBNL1	1.21e-15	1.66473	0.898	0.647	2.54e-11
ActB3	AC092068.3	1.36e-15	5.0102	0.061	0.002	2.84e-11
ActB3	SSBP2	1.46e-15	2.26167	0.633	0.205	3.06e-11
ActB3	XKR6	1.52e-15	2.1741	0.49	0.122	3.2e-11
ActB3	RHOQ	1.68e-15	2.26053	0.49	0.122	3.53e-11
ActB3	ARIH1	2.02e-15	2.0751	0.776	0.373	4.24e-11
ActB3	RALGPS2	2.05e-15	1.49195	1	0.718	4.31e-11
ActB3	PDE7A	2.49e-15	2.0298	0.796	0.37	5.22e-11
ActB3	PSME4	2.63e-15	2.12683	0.551	0.155	5.52e-11
ActB3	MDN1	3e-15	2.29885	0.408	0.088	6.29e-11
ActB3	PIP5K1B	3.15e-15	2.35072	0.408	0.089	6.61e-11
ActB3	DOCK10	3.71e-15	1.99231	0.612	0.186	7.79e-11
ActB3	MYO5A	3.84e-15	2.51155	0.408	0.092	8.06e-11
ActB3	ATP2C1	4.58e-15	2.62978	0.388	0.084	9.62e-11
ActB3	RFX7	5.26e-15	2.81875	0.388	0.086	1.1e-10
ActB3	AC010359.3	6.52e-15	4.90832	0.061	0.003	1.37e-10
ActB3	USP24	7.35e-15	2.00207	0.592	0.181	1.54e-10
ActB3	SIPA1L3	7.92e-15	2.31327	0.592	0.191	1.66e-10
ActB3	ADAM19	8.4e-15	1.88379	0.694	0.247	1.76e-10
ActB3	IMMP2L	8.93e-15	2.68042	0.49	0.134	1.88e-10
ActB3	NUMB	9.47e-15	1.75267	0.653	0.211	1.99e-10
ActB3	EIF2AK3	1.03e-14	2.14594	0.735	0.295	2.17e-10
ActB3	TBC1D22A	1.16e-14	2.03393	0.714	0.302	2.44e-10
ActB3	FAM214A	1.18e-14	2.06742	0.633	0.214	2.48e-10
ActB3	SETBP1	1.25e-14	2.19225	0.633	0.223	2.62e-10
ActB3	TMEM131	1.26e-14	1.99935	0.673	0.255	2.65e-10
ActB3	FIGNL2	1.27e-14	5.63078	0.041	0.001	2.67e-10
ActB3	DNAH17	1.27e-14	5.63078	0.041	0.001	2.67e-10
ActB3	USP47	1.41e-14	1.73326	0.612	0.182	2.97e-10
ActB3	ZCCHC7	1.42e-14	1.74448	0.857	0.459	2.97e-10
ActB3	CLASP2	1.84e-14	2.30813	0.51	0.143	3.86e-10
ActB3	RABGAP1L	2.12e-14	1.84686	0.776	0.353	4.44e-10
ActB3	EML4	2.58e-14	1.59483	0.898	0.513	5.42e-10
ActB3	TET3	2.86e-14	3.25141	0.224	0.032	6e-10
ActB3	DOCK9	3.04e-14	3.25922	0.224	0.032	6.38e-10
ActB3	MARCH8	3.12e-14	2.15559	0.51	0.144	6.55e-10
ActB3	UBE2E2	3.31e-14	1.96037	0.714	0.309	6.94e-10
ActB3	JMJD1C	3.35e-14	1.8067	0.898	0.491	7.03e-10
ActB3	ARL15	3.98e-14	2.65895	0.449	0.121	8.35e-10
ActB3	BACH2	4.3e-14	2.14099	0.898	0.575	9.03e-10
ActB3	LYN	4.32e-14	1.60185	0.959	0.56	9.07e-10
ActB3	RUNX1	4.57e-14	2.60445	0.429	0.109	9.58e-10
ActB3	NR3C2	4.64e-14	2.97245	0.286	0.051	9.73e-10
ActB3	LRRC37A2	5.2e-14	3.69129	0.122	0.011	1.09e-09
ActB3	AC007406.5	5.36e-14	4.81316	0.061	0.003	1.13e-09
ActB3	FMN1	5.38e-14	4.78279	0.061	0.003	1.13e-09
ActB3	AC020978.7	5.49e-14	5.56039	0.041	0.001	1.15e-09
ActB3	FNIP2	5.51e-14	5.49328	0.041	0.001	1.16e-09
ActB3	OGT	5.63e-14	2.14702	0.49	0.129	1.18e-09
ActB3	AKAP13	5.67e-14	1.84994	0.796	0.461	1.19e-09
ActB3	PELI2	5.68e-14	2.9169	0.306	0.057	1.19e-09
ActB3	TUBGCP3	5.77e-14	2.61687	0.327	0.063	1.21e-09
ActB3	ATP2B1	6.17e-14	1.86449	0.796	0.411	1.29e-09
ActB3	ATP11B	7.84e-14	1.96377	0.592	0.197	1.65e-09
ActB3	MAN2A1	8.1e-14	2.02383	0.531	0.155	1.7e-09
ActB3	USP6NL	8.49e-14	1.88926	0.633	0.217	1.78e-09
ActB3	SESTD1	8.88e-14	2.24944	0.551	0.175	1.86e-09
ActB3	PPARD	1.02e-13	2.50977	0.347	0.073	2.14e-09
ActB3	FNBP1	1.13e-13	1.63358	0.857	0.482	2.38e-09
ActB3	BTAF1	1.17e-13	1.77978	0.592	0.182	2.46e-09
ActB3	ASH1L	1.18e-13	1.78799	0.694	0.264	2.48e-09
ActB3	LCOR	1.24e-13	1.98991	0.51	0.144	2.61e-09
ActB3	HERC1	1.32e-13	2.40819	0.531	0.172	2.78e-09
ActB3	WWOX	1.33e-13	2.65231	0.449	0.123	2.79e-09
ActB3	LRCH1	1.39e-13	2.40196	0.49	0.137	2.92e-09
ActB3	FOXO1	1.39e-13	2.27659	0.694	0.283	2.93e-09
ActB3	CMIP	1.51e-13	2.37226	0.388	0.09	3.17e-09
ActB3	SNX25	1.52e-13	1.87991	0.612	0.206	3.19e-09
ActB3	ARHGAP6	1.55e-13	2.8274	0.224	0.033	3.24e-09
ActB3	RAP1GAP2	1.6e-13	3.74176	0.163	0.019	3.35e-09
ActB3	SIPA1L1	1.84e-13	2.23015	0.755	0.375	3.87e-09
ActB3	USP9X	1.9e-13	2.22355	0.469	0.128	4e-09
ActB3	SPIDR	1.98e-13	2.41618	0.571	0.199	4.16e-09
ActB3	FAM85B	2.09e-13	5.42915	0.041	0.001	4.39e-09
ActB3	RNF19A	2.35e-13	1.6016	0.776	0.328	4.94e-09
ActB3	EPC2	2.59e-13	2.32131	0.449	0.119	5.45e-09
ActB3	NFATC3	2.69e-13	1.97973	0.551	0.178	5.64e-09
ActB3	JAZF1	2.69e-13	2.19409	0.673	0.267	5.65e-09
ActB3	AC116099.1	2.71e-13	6.78279	0.02	0	5.68e-09
ActB3	RGPD3	2.71e-13	6.78279	0.02	0	5.68e-09
ActB3	CAMK2N2	2.71e-13	6.78279	0.02	0	5.68e-09
ActB3	ZDHHC11B	2.71e-13	6.78279	0.02	0	5.68e-09
ActB3	AL022098.1	2.71e-13	6.78279	0.02	0	5.68e-09
ActB3	AP002498.1	2.71e-13	6.78279	0.02	0	5.68e-09
ActB3	AC009754.1	2.71e-13	6.78279	0.02	0	5.68e-09
ActB3	AC092375.2	2.71e-13	6.78279	0.02	0	5.68e-09
ActB3	FARSA-AS1	2.71e-13	6.78279	0.02	0	5.68e-09
ActB3	AL022328.2	2.71e-13	6.78279	0.02	0	5.68e-09
ActB3	CHD5	2.71e-13	6.78279	0.02	0	5.68e-09
ActB3	ADRA2B	2.71e-13	6.78279	0.02	0	5.68e-09
ActB3	AC021723.2	2.71e-13	6.78279	0.02	0	5.68e-09
ActB3	AC068888.2	2.71e-13	6.78279	0.02	0	5.68e-09
ActB3	LINC02197	2.72e-13	6.36775	0.02	0	5.7e-09
ActB3	NAMA	2.72e-13	6.56039	0.02	0	5.7e-09
ActB3	STRN	2.76e-13	2.42614	0.388	0.092	5.8e-09
ActB3	DENND4A	2.99e-13	2.10929	0.673	0.306	6.28e-09
ActB3	ZBTB20	3.17e-13	2.14949	0.735	0.38	6.65e-09
ActB3	VPS13C	3.22e-13	1.64515	0.755	0.327	6.75e-09
ActB3	TPK1	3.26e-13	2.37033	0.449	0.12	6.85e-09
ActB3	UBE2H	3.39e-13	2.01153	0.694	0.27	7.12e-09
ActB3	SMYD3	3.41e-13	2.27381	0.531	0.173	7.15e-09
ActB3	PUM1	3.55e-13	1.94876	0.551	0.173	7.46e-09
ActB3	MALAT1	3.92e-13	0.768325	1	0.999	8.23e-09
ActB3	PAN3	4.51e-13	2.3747	0.531	0.175	9.47e-09
ActB3	HDAC4	4.6e-13	2.56175	0.306	0.06	9.66e-09
ActB3	RYBP	4.83e-13	2.41161	0.367	0.084	1.01e-08
ActB3	PPP3CA	5.22e-13	2.02581	0.714	0.318	1.1e-08
ActB3	PRKCE	5.29e-13	2.35244	0.571	0.204	1.11e-08
ActB3	C12orf42	5.33e-13	2.04808	0.49	0.138	1.12e-08
ActB3	KDM4C	6.63e-13	1.8626	0.673	0.275	1.39e-08
ActB3	SPATA5	6.79e-13	2.46326	0.327	0.068	1.43e-08
ActB3	GPCPD1	7.05e-13	1.7696	0.694	0.278	1.48e-08
ActB3	CCDC187	7.12e-13	5.25227	0.041	0.001	1.49e-08
ActB3	LINC02605	7.14e-13	5.25227	0.041	0.001	1.5e-08
ActB3	ATP13A3	7.17e-13	2.5409	0.327	0.069	1.51e-08
ActB3	TPD52	7.67e-13	1.54706	0.857	0.465	1.61e-08
ActB3	RAD51B	8.72e-13	2.63254	0.429	0.116	1.83e-08
ActB3	ARFGEF2	8.78e-13	2.26573	0.429	0.113	1.84e-08
ActB3	BBX	9.2e-13	1.65169	0.755	0.342	1.93e-08
ActB3	C22orf34	9.48e-13	2.73442	0.306	0.063	1.99e-08
ActB3	UBTD2	1e-12	3.50425	0.143	0.016	2.11e-08
ActB3	TRPS1	1.04e-12	2.91833	0.286	0.055	2.19e-08
ActB3	PACS1	1.09e-12	1.93517	0.653	0.259	2.29e-08
ActB3	ST6GAL1	1.14e-12	1.54344	0.878	0.543	2.4e-08
ActB3	STARD9	1.2e-12	3.05696	0.204	0.03	2.51e-08
ActB3	PBX3	1.32e-12	2.73664	0.327	0.071	2.76e-08
ActB3	AFF1	1.45e-12	2.0662	0.531	0.169	3.05e-08
ActB3	NUFIP2	1.45e-12	1.75076	0.694	0.283	3.05e-08
ActB3	AC024084.1	1.54e-12	4.84419	0.082	0.005	3.23e-08
ActB3	JADE3	1.63e-12	2.80337	0.306	0.064	3.43e-08
ActB3	GRK3	1.64e-12	2.48362	0.408	0.107	3.44e-08
ActB3	HDAC9	1.74e-12	1.71535	0.694	0.288	3.66e-08
ActB3	HMBOX1	1.79e-12	2.29822	0.388	0.095	3.76e-08
ActB3	ZNF8	1.79e-12	3.51531	0.143	0.016	3.76e-08
ActB3	NUDCD3	1.81e-12	2.10096	0.388	0.093	3.8e-08
ActB3	AC009120.2	2.01e-12	3.85819	0.122	0.012	4.23e-08
ActB3	MAP3K2	2.02e-12	2.19249	0.592	0.226	4.24e-08
ActB3	FAM53B	2.08e-12	2.2153	0.429	0.117	4.37e-08
ActB3	USP25	2.1e-12	2.02066	0.449	0.123	4.41e-08
ActB3	MED14	2.27e-12	2.37131	0.327	0.07	4.77e-08
ActB3	STIM2	2.5e-12	1.86525	0.592	0.21	5.25e-08
ActB3	SSH2	2.72e-12	1.94407	0.796	0.457	5.7e-08
ActB3	IQSEC1	2.83e-12	1.98924	0.51	0.158	5.95e-08
ActB3	EML5	2.95e-12	3.44492	0.143	0.016	6.2e-08
ActB3	GTPBP1	3.04e-12	2.13126	0.367	0.086	6.38e-08
ActB3	STAG1	3.21e-12	1.99211	0.612	0.248	6.75e-08
ActB3	BABAM2	3.25e-12	2.49021	0.347	0.081	6.82e-08
ActB3	DENND3	3.64e-12	1.90832	0.551	0.185	7.63e-08
ActB3	PRDM2	3.64e-12	1.59238	0.837	0.445	7.64e-08
ActB3	SESN3	4.07e-12	1.8067	0.673	0.283	8.54e-08
ActB3	CYTH1	4.43e-12	1.69113	0.714	0.322	9.3e-08
ActB3	PHKB	5.08e-12	2.02165	0.51	0.166	1.07e-07
ActB3	UTRN	5.33e-12	2.13246	0.653	0.296	1.12e-07
ActB3	SCLT1	5.39e-12	2.14915	0.469	0.136	1.13e-07
ActB3	COP1	5.48e-12	1.76928	0.531	0.164	1.15e-07
ActB3	SUPT3H	5.59e-12	2.43251	0.327	0.073	1.17e-07
ActB3	RPS6KA5	5.92e-12	2.17354	0.469	0.142	1.24e-07
ActB3	TCF4	5.93e-12	1.73839	0.816	0.446	1.25e-07
ActB3	CCR5	6.03e-12	5.56039	0.041	0.001	1.27e-07
ActB3	MEF2A	6.11e-12	1.89022	0.694	0.312	1.28e-07
ActB3	AL512306.3	6.22e-12	5.25227	0.041	0.001	1.31e-07
ActB3	FUT8	6.29e-12	1.95541	0.571	0.199	1.32e-07
ActB3	ZNF638	6.34e-12	1.71178	0.653	0.263	1.33e-07
ActB3	PAM	7.72e-12	2.74237	0.204	0.031	1.62e-07
ActB3	TAF2	7.98e-12	2.16765	0.388	0.099	1.68e-07
ActB3	FOXO3	8.82e-12	2.3746	0.408	0.114	1.85e-07
ActB3	SNX29	1.06e-11	1.79376	0.694	0.289	2.22e-07
ActB3	RABGAP1	1.11e-11	1.84149	0.49	0.148	2.33e-07
ActB3	ULK4	1.11e-11	2.47245	0.347	0.084	2.34e-07
ActB3	UBP1	1.15e-11	2.24234	0.306	0.065	2.41e-07
ActB3	CEP85L	1.2e-11	1.96604	0.469	0.142	2.51e-07
ActB3	ZDHHC21	1.23e-11	1.92252	0.469	0.139	2.57e-07
ActB3	PELI1	1.23e-11	2.19401	0.714	0.346	2.59e-07
ActB3	CMSS1	1.26e-11	2.39725	0.469	0.145	2.65e-07
ActB3	AGO3	1.27e-11	2.01713	0.449	0.129	2.67e-07
ActB3	AL049828.1	1.29e-11	3.40032	0.122	0.013	2.7e-07
ActB3	CCNYL1	1.35e-11	2.14777	0.388	0.1	2.82e-07
ActB3	PPFIA4	1.52e-11	6.56039	0.02	0	3.2e-07
ActB3	AKT3-IT1	1.52e-11	6.56039	0.02	0	3.2e-07
ActB3	RAPGEF4	1.52e-11	6.56039	0.02	0	3.2e-07
ActB3	AC097639.1	1.52e-11	6.56039	0.02	0	3.2e-07
ActB3	RNF150	1.52e-11	6.56039	0.02	0	3.2e-07
ActB3	CNTNAP3	1.52e-11	6.56039	0.02	0	3.2e-07
ActB3	AL122035.2	1.52e-11	6.56039	0.02	0	3.2e-07
ActB3	AC020550.2	1.52e-11	6.56039	0.02	0	3.2e-07
ActB3	AL024508.2	1.52e-11	6.56039	0.02	0	3.2e-07
ActB3	AL591468.2	1.52e-11	6.56039	0.02	0	3.2e-07
ActB3	AP003170.3	1.52e-11	6.56039	0.02	0	3.2e-07
ActB3	EHD4-AS1	1.52e-11	6.56039	0.02	0	3.2e-07
ActB3	KCNJ2-AS1	1.52e-11	6.56039	0.02	0	3.2e-07
ActB3	AC144521.1	1.53e-11	6.19782	0.02	0	3.22e-07
ActB3	KLHL2	1.55e-11	2.37026	0.306	0.066	3.26e-07
ActB3	SMC5	1.62e-11	1.86375	0.592	0.218	3.4e-07
ActB3	AC095050.1	1.63e-11	5.25227	0.041	0.002	3.42e-07
ActB3	LINC01126	1.64e-11	5.09473	0.041	0.002	3.45e-07
ActB3	OSBPL3	1.64e-11	2.29054	0.388	0.101	3.45e-07
ActB3	ARHGAP26	1.67e-11	2.35972	0.265	0.051	3.51e-07
ActB3	RNF38	1.72e-11	2.06275	0.449	0.132	3.6e-07
ActB3	COMMD10	1.79e-11	2.23809	0.551	0.203	3.77e-07
ActB3	UBR3	1.89e-11	2.51665	0.367	0.095	3.97e-07
ActB3	FAM126A	1.93e-11	2.40004	0.429	0.123	4.05e-07
ActB3	CBLB	1.95e-11	2.14278	0.49	0.153	4.1e-07
ActB3	ETV6	2.01e-11	1.65378	0.653	0.26	4.22e-07
ActB3	TRAPPC9	2.02e-11	2.1415	0.429	0.122	4.23e-07
ActB3	RBM6	2.04e-11	1.48649	0.714	0.303	4.28e-07
ActB3	IARS	2.04e-11	1.82572	0.469	0.138	4.28e-07
ActB3	CSGALNACT1	2.05e-11	2.91448	0.224	0.039	4.31e-07
ActB3	TMEM117	2.12e-11	2.15362	0.388	0.102	4.44e-07
ActB3	SLC35D1	2.17e-11	2.41355	0.327	0.076	4.56e-07
ActB3	ARID3B	2.18e-11	2.47698	0.265	0.052	4.59e-07
ActB3	MAPRE2	2.19e-11	1.53927	0.816	0.429	4.59e-07
ActB3	GMDS-DT	2.21e-11	2.57375	0.367	0.095	4.64e-07
ActB3	DIRC3	2.34e-11	3.98924	0.082	0.006	4.9e-07
ActB3	SCAPER	2.38e-11	2.12398	0.449	0.133	4.99e-07
ActB3	MARCH6	2.6e-11	1.79604	0.571	0.209	5.46e-07
ActB3	ATP9B	2.63e-11	2.11618	0.408	0.113	5.53e-07
ActB3	PPP6R3	2.7e-11	1.95454	0.531	0.188	5.66e-07
ActB3	PARP14	2.7e-11	1.58763	0.755	0.365	5.67e-07
ActB3	TTC21A	2.78e-11	2.46456	0.245	0.045	5.83e-07
ActB3	MRTFA	2.86e-11	2.21054	0.469	0.15	5.99e-07
ActB3	ST6GALNAC3	2.97e-11	2.63169	0.388	0.11	6.23e-07
ActB3	LINC01238	3.02e-11	4.48511	0.061	0.004	6.33e-07
ActB3	GNB5	3.13e-11	1.55819	0.592	0.205	6.58e-07
ActB3	GCH1	3.76e-11	2.63482	0.388	0.112	7.9e-07
ActB3	PPP1R16B	3.76e-11	1.6756	0.653	0.263	7.9e-07
ActB3	ADK	3.78e-11	1.77644	0.776	0.423	7.93e-07
ActB3	ATF7IP	3.87e-11	1.78706	0.735	0.364	8.13e-07
ActB3	RCOR1	3.88e-11	1.91654	0.469	0.144	8.15e-07
ActB3	CLEC16A	3.88e-11	2.38856	0.347	0.087	8.15e-07
ActB3	PLEKHH1	4e-11	5.14536	0.041	0.002	8.4e-07
ActB3	DDHD1	4.05e-11	2.06006	0.429	0.124	8.51e-07
ActB3	XIST	4.19e-11	2.82859	0.265	0.055	8.79e-07
ActB3	CSNK1G3	4.3e-11	1.77529	0.571	0.206	9.03e-07
ActB3	FNIP1	4.31e-11	1.85348	0.571	0.21	9.06e-07
ActB3	SLC39A10	4.38e-11	1.65173	0.531	0.173	9.2e-07
ActB3	BCL2	4.66e-11	1.39739	0.796	0.387	9.78e-07
ActB3	ZC3HAV1	4.71e-11	1.60042	0.714	0.359	9.88e-07
ActB3	XPO6	4.82e-11	2.08941	0.367	0.094	1.01e-06
ActB3	ANKRD12	4.99e-11	1.30838	0.857	0.54	1.05e-06
ActB3	ATAD2B	5.02e-11	2.14126	0.449	0.138	1.05e-06
ActB3	AP002812.2	5.04e-11	3.90832	0.082	0.006	1.06e-06
ActB3	FARP2	5.05e-11	2.11113	0.469	0.153	1.06e-06
ActB3	FAM126B	5.06e-11	2.3742	0.327	0.077	1.06e-06
ActB3	AL078600.1	5.16e-11	3.10471	0.163	0.023	1.08e-06
ActB3	PI4KA	5.34e-11	2.03415	0.367	0.093	1.12e-06
ActB3	SNX9	5.43e-11	1.77769	0.776	0.379	1.14e-06
ActB3	MAP3K5	5.88e-11	2.24622	0.367	0.094	1.23e-06
ActB3	PLEKHG1	5.92e-11	1.78326	0.653	0.284	1.24e-06
ActB3	TNRC6A	6.03e-11	1.76262	0.551	0.194	1.27e-06
ActB3	NLK	6.07e-11	2.93711	0.265	0.055	1.27e-06
ActB3	FAM222B	6.17e-11	2.49876	0.286	0.061	1.3e-06
ActB3	CD2AP	6.88e-11	1.94445	0.49	0.159	1.44e-06
ActB3	VAV3	7.19e-11	1.91909	0.571	0.233	1.51e-06
ActB3	PRKX	7.45e-11	2.20759	0.449	0.136	1.56e-06
ActB3	PTBP2	7.65e-11	2.12934	0.347	0.086	1.61e-06
ActB3	LYST	7.73e-11	1.69655	0.612	0.234	1.62e-06
ActB3	ZDHHC20	7.9e-11	2.361	0.388	0.109	1.66e-06
ActB3	REV3L	8.03e-11	1.76394	0.653	0.285	1.69e-06
ActB3	SETX	8.2e-11	1.54606	0.714	0.321	1.72e-06
ActB3	CRY1	8.27e-11	2.66731	0.265	0.055	1.74e-06
ActB3	SUMF1	8.33e-11	2.16509	0.367	0.097	1.75e-06
ActB3	TFRC	8.88e-11	2.2276	0.429	0.13	1.86e-06
ActB3	SP140	9.17e-11	1.24726	0.857	0.489	1.92e-06
ActB3	EFHC2	9.2e-11	5.14536	0.041	0.002	1.93e-06
ActB3	ATM	9.79e-11	1.75363	0.612	0.246	2.06e-06
ActB3	MAPK8	1.01e-10	2.07985	0.469	0.156	2.12e-06
ActB3	RRAS2	1.05e-10	1.97294	0.592	0.231	2.19e-06
ActB3	CUX1	1.07e-10	1.96775	0.429	0.128	2.25e-06
ActB3	SUCLG2	1.14e-10	1.84203	0.469	0.148	2.4e-06
ActB3	TXNDC16	1.2e-10	2.64153	0.245	0.048	2.51e-06
ActB3	NLRC5	1.23e-10	1.85176	0.449	0.137	2.57e-06
ActB3	DNAJB6	1.23e-10	1.62845	0.735	0.384	2.59e-06
ActB3	WDR70	1.25e-10	1.80916	0.429	0.123	2.62e-06
ActB3	SLC49A4	1.25e-10	1.8699	0.51	0.176	2.63e-06
ActB3	MKLN1	1.29e-10	2.09868	0.49	0.174	2.72e-06
ActB3	PKN2	1.33e-10	1.72157	0.51	0.171	2.8e-06
ActB3	ERBIN	1.4e-10	2.102	0.469	0.151	2.94e-06
ActB3	SUSD6	1.51e-10	1.99201	0.408	0.116	3.17e-06
ActB3	PLCG2	1.53e-10	1.73348	0.714	0.37	3.22e-06
ActB3	EP300	1.6e-10	2.02363	0.408	0.116	3.35e-06
ActB3	NEK7	1.62e-10	2.31217	0.429	0.134	3.41e-06
ActB3	OSBPL10	1.64e-10	1.56665	0.714	0.328	3.45e-06
ActB3	IGF1R	1.68e-10	3.44378	0.163	0.024	3.52e-06
ActB3	LPP	1.8e-10	1.56348	0.592	0.225	3.79e-06
ActB3	COL19A1	1.81e-10	2.00991	0.551	0.218	3.8e-06
ActB3	STAM2	1.86e-10	2.56901	0.245	0.049	3.91e-06
ActB3	ZNF615	1.91e-10	3.29859	0.122	0.014	4.01e-06
ActB3	AC008667.1	2.01e-10	4.7124	0.061	0.004	4.21e-06
ActB3	RN7SL832P	2.01e-10	5.09473	0.041	0.002	4.22e-06
ActB3	ABHD3	2.02e-10	2.10358	0.49	0.164	4.25e-06
ActB3	GALNT7	2.21e-10	3.12147	0.245	0.05	4.65e-06
ActB3	ARFGEF1	2.22e-10	1.97269	0.408	0.119	4.67e-06
ActB3	MTR	2.3e-10	1.95412	0.367	0.097	4.83e-06
ActB3	RERE	2.31e-10	1.66039	0.694	0.317	4.84e-06
ActB3	LIX1-AS1	2.38e-10	2.88125	0.224	0.043	5e-06
ActB3	AC004889.1	2.39e-10	3.05941	0.143	0.019	5.03e-06
ActB3	RANBP10	2.83e-10	2.09862	0.306	0.071	5.94e-06
ActB3	FAM83D	2.89e-10	3.81316	0.102	0.01	6.07e-06
ActB3	KLHL15	3.09e-10	2.59117	0.204	0.036	6.49e-06
ActB3	SAMMSON	3.11e-10	7.68968	0.02	0	6.52e-06
ActB3	TBC1D9	3.13e-10	2.37151	0.429	0.141	6.58e-06
ActB3	FAM91A1	3.15e-10	2.08457	0.388	0.11	6.62e-06
ActB3	AL606760.2	3.16e-10	6.36775	0.02	0	6.64e-06
ActB3	AC010148.1	3.16e-10	6.36775	0.02	0	6.64e-06
ActB3	AL022068.1	3.16e-10	6.36775	0.02	0	6.64e-06
ActB3	TEX12	3.16e-10	6.36775	0.02	0	6.64e-06
ActB3	AC079684.1	3.16e-10	6.36775	0.02	0	6.64e-06
ActB3	DCC	3.16e-10	6.36775	0.02	0	6.64e-06
ActB3	LINC01694	3.16e-10	6.36775	0.02	0	6.64e-06
ActB3	AC006116.8	3.16e-10	6.36775	0.02	0	6.64e-06
ActB3	OXCT1-AS1	3.16e-10	6.36775	0.02	0	6.64e-06
ActB3	AL162718.1	3.16e-10	6.36775	0.02	0	6.64e-06
ActB3	AL035427.2	3.16e-10	6.36775	0.02	0	6.64e-06
ActB3	HBS1L	3.16e-10	1.86822	0.429	0.129	6.64e-06
ActB3	CABCOCO1	3.17e-10	6.19782	0.02	0	6.66e-06
ActB3	VPS53	3.3e-10	2.2766	0.347	0.091	6.92e-06
ActB3	GNG2	3.44e-10	1.91218	0.633	0.271	7.22e-06
ActB3	CREBBP	3.5e-10	2.23279	0.388	0.114	7.34e-06
ActB3	TBL1XR1	3.56e-10	2.05985	0.429	0.133	7.48e-06
ActB3	RNF213	3.64e-10	1.83753	0.571	0.223	7.64e-06
ActB3	TYW1B	3.66e-10	2.48655	0.265	0.058	7.68e-06
ActB3	EPN2	3.81e-10	2.83	0.184	0.03	7.99e-06
ActB3	PODXL	4.02e-10	5.41355	0.041	0.002	8.45e-06
ActB3	LTK	4.17e-10	5.04582	0.041	0.002	8.75e-06
ActB3	DLGAP1-AS2	4.17e-10	5.04582	0.041	0.002	8.75e-06
ActB3	FBXL20	4.2e-10	2.08466	0.306	0.072	8.82e-06
ActB3	AC083837.1	4.27e-10	2.90504	0.163	0.024	8.96e-06
ActB3	LINC02175	4.29e-10	4.32335	0.061	0.004	9e-06
ActB3	TPP2	4.3e-10	1.81214	0.469	0.154	9.02e-06
ActB3	MOB3B	4.32e-10	2.00143	0.429	0.133	9.07e-06
ActB3	GAN	4.55e-10	3.11982	0.163	0.025	9.54e-06
ActB3	UBL3	4.6e-10	2.27872	0.367	0.104	9.65e-06
ActB3	DOCK8	4.67e-10	1.51033	0.755	0.368	9.79e-06
ActB3	PHACTR2	4.96e-10	2.68749	0.245	0.051	1.04e-05
ActB3	ZEB1	5.17e-10	1.8772	0.49	0.172	1.09e-05
ActB3	STAT5B	5.2e-10	2.69902	0.286	0.068	1.09e-05
ActB3	TRAK1	5.49e-10	1.97583	0.51	0.19	1.15e-05
ActB3	HERC2	5.63e-10	1.99199	0.388	0.112	1.18e-05
ActB3	HSPH1	5.84e-10	1.5482	0.878	0.622	1.23e-05
ActB3	KANSL1	5.85e-10	1.75346	0.51	0.184	1.23e-05
ActB3	USP9Y	5.86e-10	2.12839	0.327	0.083	1.23e-05
ActB3	MED23	5.86e-10	2.1359	0.327	0.083	1.23e-05
ActB3	DIP2B	5.94e-10	1.90484	0.469	0.157	1.25e-05
ActB3	MDM4	6.01e-10	1.49939	0.633	0.257	1.26e-05
ActB3	INPP5F	6.21e-10	1.61078	0.51	0.175	1.3e-05
ActB3	MARK3	6.44e-10	1.96549	0.449	0.147	1.35e-05
ActB3	MAP2K5	6.92e-10	2.21687	0.306	0.075	1.45e-05
ActB3	SPPL3	7.11e-10	1.93535	0.449	0.146	1.49e-05
ActB3	TNKS	7.18e-10	1.90439	0.408	0.123	1.51e-05
ActB3	FAM49A	7.64e-10	1.63807	0.633	0.272	1.6e-05
ActB3	ZEB2	7.87e-10	2.05007	0.531	0.199	1.65e-05
ActB3	SMG6	7.91e-10	2.04082	0.327	0.083	1.66e-05
ActB3	USP34	8.26e-10	1.37617	0.673	0.309	1.73e-05
ActB3	CLASP1	8.49e-10	2.24172	0.306	0.076	1.78e-05
ActB3	ZNFX1	8.55e-10	2.01411	0.408	0.124	1.8e-05
ActB3	PXDNL	8.56e-10	3.74716	0.082	0.007	1.8e-05
ActB3	LCORL	8.79e-10	2.38623	0.347	0.095	1.84e-05
ActB3	ATP11A	8.89e-10	3.3	0.163	0.025	1.87e-05
ActB3	TRAF3	8.93e-10	1.84853	0.551	0.222	1.88e-05
ActB3	VCL	9.07e-10	2.52765	0.286	0.068	1.9e-05
ActB3	NAA15	9.13e-10	2.05098	0.408	0.127	1.92e-05
ActB3	PPP1CB	9.38e-10	1.69124	0.531	0.199	1.97e-05
ActB3	RHOH	9.67e-10	1.21642	0.898	0.598	2.03e-05
ActB3	PDS5B	1.03e-09	2.11587	0.367	0.104	2.15e-05
ActB3	HECTD4	1.04e-09	2.03722	0.367	0.105	2.19e-05
ActB3	TGFBR2	1.04e-09	1.67747	0.653	0.344	2.19e-05
ActB3	DNAJC5	1.1e-09	2.64665	0.204	0.038	2.32e-05
ActB3	PTPRA	1.12e-09	1.77779	0.49	0.173	2.36e-05
ActB3	ARAP2	1.13e-09	1.86554	0.49	0.179	2.38e-05
ActB3	MTSS1	1.22e-09	1.64485	0.531	0.19	2.57e-05
ActB3	ECE1	1.23e-09	2.08312	0.367	0.105	2.58e-05
ActB3	RAPGEF1	1.24e-09	1.71132	0.592	0.262	2.6e-05
ActB3	CCNY	1.27e-09	1.91117	0.551	0.217	2.66e-05
ActB3	QKI	1.33e-09	2.12758	0.531	0.212	2.79e-05
ActB3	STXBP5	1.4e-09	2.88662	0.184	0.032	2.93e-05
ActB3	L3MBTL4	1.41e-09	2.57985	0.204	0.038	2.95e-05
ActB3	ZMYM6	1.43e-09	1.93853	0.327	0.084	3.01e-05
ActB3	MAN1A1	1.44e-09	2.36525	0.388	0.121	3.02e-05
ActB3	TAB3	1.46e-09	2.50977	0.204	0.038	3.06e-05
ActB3	KYNU	1.46e-09	1.79745	0.49	0.172	3.06e-05
ActB3	DIAPH2	1.48e-09	2.22547	0.388	0.118	3.12e-05
ActB3	ZMYM2	1.5e-09	1.62958	0.592	0.249	3.14e-05
ActB3	FOXN3	1.52e-09	1.60288	0.673	0.309	3.19e-05
ActB3	AC092535.4	1.55e-09	4.23847	0.061	0.004	3.25e-05
ActB3	PAX5	1.56e-09	1.3844	0.735	0.363	3.28e-05
ActB3	RAB8B	1.57e-09	1.79536	0.592	0.26	3.3e-05
ActB3	AC068389.3	1.57e-09	4.95271	0.041	0.002	3.31e-05
ActB3	LDLR	1.58e-09	4.90832	0.041	0.002	3.31e-05
ActB3	DIAPH1	1.68e-09	1.85585	0.429	0.137	3.53e-05
ActB3	AC118549.1	1.68e-09	2.07927	0.367	0.108	3.54e-05
ActB3	PLEKHA2	1.72e-09	1.5988	0.612	0.268	3.62e-05
ActB3	SLC38A1	1.74e-09	1.76719	0.633	0.317	3.64e-05
ActB3	DYNC1H1	1.74e-09	1.66979	0.469	0.158	3.64e-05
ActB3	BCORL1	1.82e-09	3.14168	0.122	0.015	3.82e-05
ActB3	SETD5	1.84e-09	1.7437	0.49	0.178	3.86e-05
ActB3	CELF2	1.85e-09	1.65255	0.673	0.349	3.88e-05
ActB3	AC109492.1	1.96e-09	3.338	0.102	0.011	4.11e-05
ActB3	ACSL1	2.02e-09	2.16563	0.347	0.098	4.23e-05
ActB3	CNOT6L	2.02e-09	1.84628	0.449	0.152	4.24e-05
ActB3	ETF1	2.21e-09	1.65736	0.449	0.145	4.63e-05
ActB3	CENPP	2.21e-09	2.9692	0.163	0.026	4.65e-05
ActB3	NIN	2.27e-09	1.50034	0.612	0.264	4.77e-05
ActB3	ELL2	2.31e-09	1.78396	0.612	0.275	4.84e-05
ActB3	TANK	2.34e-09	1.66224	0.714	0.345	4.92e-05
ActB3	CASK	2.37e-09	1.78916	0.429	0.137	4.99e-05
ActB3	FAF1	2.41e-09	1.85949	0.469	0.168	5.06e-05
ActB3	SOS1	2.42e-09	2.13642	0.347	0.097	5.08e-05
ActB3	KANSL1L	2.75e-09	2.57074	0.184	0.032	5.78e-05
ActB3	CARD11	2.84e-09	1.719	0.592	0.251	5.96e-05
ActB3	CDK17	2.89e-09	1.75261	0.49	0.178	6.06e-05
ActB3	PPP6R2	2.89e-09	1.83566	0.388	0.116	6.07e-05
ActB3	MAPK6-DT	2.9e-09	4.86525	0.041	0.002	6.08e-05
ActB3	DOP1A	3.12e-09	2.39587	0.265	0.062	6.55e-05
ActB3	RFX3	3.19e-09	1.83978	0.449	0.156	6.7e-05
ActB3	SMURF1	3.22e-09	2.14996	0.265	0.061	6.75e-05
ActB3	ARID1A	3.32e-09	2.07893	0.388	0.12	6.97e-05
ActB3	CXXC4-AS1	3.37e-09	6.19782	0.02	0	7.07e-05
ActB3	AC021097.2	3.37e-09	6.19782	0.02	0	7.07e-05
ActB3	AC068700.2	3.37e-09	6.19782	0.02	0	7.07e-05
ActB3	AL139120.1	3.37e-09	6.19782	0.02	0	7.07e-05
ActB3	TNFRSF1A	3.37e-09	6.19782	0.02	0	7.07e-05
ActB3	AC068446.2	3.37e-09	6.19782	0.02	0	7.07e-05
ActB3	LINC01413	3.37e-09	6.19782	0.02	0	7.07e-05
ActB3	AC021739.4	3.37e-09	6.19782	0.02	0	7.07e-05
ActB3	NPIPB8	3.37e-09	6.19782	0.02	0	7.07e-05
ActB3	DNAAF1	3.37e-09	6.19782	0.02	0	7.07e-05
ActB3	AC010761.4	3.37e-09	6.19782	0.02	0	7.07e-05
ActB3	AC139100.2	3.37e-09	6.19782	0.02	0	7.07e-05
ActB3	PCP2	3.37e-09	6.19782	0.02	0	7.07e-05
ActB3	AC010624.3	3.37e-09	6.19782	0.02	0	7.07e-05
ActB3	AC105290.1	3.37e-09	6.19782	0.02	0	7.07e-05
ActB3	AL157871.4	3.37e-09	6.19782	0.02	0	7.07e-05
ActB3	AC007216.1	3.37e-09	6.19782	0.02	0	7.07e-05
ActB3	FGF11	3.37e-09	6.19782	0.02	0	7.07e-05
ActB3	AC103923.1	3.37e-09	6.04582	0.02	0	7.08e-05
ActB3	HMGCS1	3.38e-09	1.4856	0.469	0.155	7.09e-05
ActB3	AC002460.2	3.42e-09	3.39812	0.122	0.016	7.18e-05
ActB3	LARP4B	3.47e-09	1.86756	0.388	0.118	7.28e-05
ActB3	SRGAP2	3.52e-09	2.62538	0.224	0.047	7.39e-05
ActB3	DMXL1	3.63e-09	1.48441	0.673	0.305	7.62e-05
ActB3	TIAM2	3.7e-09	2.58639	0.245	0.054	7.77e-05
ActB3	CCDC134	3.75e-09	2.77529	0.184	0.033	7.88e-05
ActB3	NOL10	3.87e-09	2.14306	0.265	0.061	8.12e-05
ActB3	CARMIL1	4.1e-09	2.84811	0.204	0.04	8.6e-05
ActB3	IGF2R	4.31e-09	2.18903	0.347	0.101	9.04e-05
ActB3	AL050309.1	4.34e-09	2.06301	0.306	0.079	9.11e-05
ActB3	KAT6A	4.56e-09	1.96794	0.429	0.149	9.57e-05
ActB3	JAM3	4.62e-09	2.18544	0.367	0.113	9.7e-05
ActB3	GPHN	4.7e-09	2.22054	0.327	0.091	9.87e-05
ActB3	AL357153.2	4.94e-09	5.51975	0.041	0.002	0.000103727
ActB3	PIK3R5	5.01e-09	2.3062	0.286	0.072	0.000105197
ActB3	XPO7	5.01e-09	2.59165	0.224	0.048	0.000105243
ActB3	PACSIN2	5.08e-09	1.78467	0.408	0.13	0.000106552
ActB3	ZNF221	5.13e-09	4.82343	0.041	0.002	0.000107708
ActB3	SAMD8	5.27e-09	1.97394	0.367	0.109	0.000110594
ActB3	CDK5RAP2	5.29e-09	2.09041	0.347	0.101	0.000111083
ActB3	RREB1	5.66e-09	2.46774	0.286	0.073	0.000118759
ActB3	ABTB2	5.73e-09	3.11982	0.122	0.016	0.000120295
ActB3	AC011476.3	5.75e-09	3.06658	0.122	0.016	0.000120812
ActB3	LRCH3	5.77e-09	1.8957	0.367	0.109	0.000121176
ActB3	PPP4R2	5.84e-09	1.44957	0.571	0.231	0.000122648
ActB3	PALM2-AKAP2	5.96e-09	1.55027	0.633	0.281	0.000125093
ActB3	STRN3	6.05e-09	2.07037	0.327	0.09	0.000126924
ActB3	VPS13D	6.42e-09	2.44039	0.286	0.075	0.000134696
ActB3	PHLPP2	6.47e-09	2.52226	0.204	0.04	0.000135746
ActB3	COG5	6.47e-09	2.08892	0.408	0.135	0.000135783
ActB3	SPRED2	6.56e-09	2.47014	0.204	0.04	0.000137719
ActB3	BTRC	6.72e-09	2.50622	0.224	0.048	0.000141144
ActB3	USP3	6.83e-09	1.47745	0.633	0.301	0.000143337
ActB3	APC	6.84e-09	1.96646	0.347	0.1	0.000143661
ActB3	SLC12A6	7.07e-09	2.18613	0.367	0.115	0.000148324
ActB3	TMEM71	7.23e-09	2.9367	0.184	0.034	0.000151806
ActB3	GIGYF2	7.37e-09	2.12696	0.347	0.103	0.000154753
ActB3	FNDC3B	7.47e-09	3.38666	0.143	0.022	0.000156826
ActB3	ITCH	7.67e-09	1.82527	0.429	0.145	0.000160932
ActB3	LINC01572	7.67e-09	2.72678	0.163	0.027	0.000160967
ActB3	XPR1	7.67e-09	2.09162	0.306	0.081	0.0001611
ActB3	PHF21A	7.75e-09	2.26777	0.347	0.104	0.000162778
ActB3	PEAK1	8.28e-09	1.90131	0.408	0.134	0.000173842
ActB3	WWC1	8.3e-09	3.63439	0.082	0.008	0.000174164
ActB3	CTR9	8.47e-09	1.47965	0.571	0.232	0.000177707
ActB3	SGMS1	8.52e-09	1.73415	0.408	0.131	0.000178946
ActB3	NAGA	8.57e-09	3.07707	0.122	0.016	0.000180014
ActB3	TRIM36	8.81e-09	4.74326	0.041	0.002	0.000184978
ActB3	LINC00891	8.81e-09	4.78279	0.041	0.002	0.000184978
ActB3	WDR31	8.83e-09	4.74326	0.041	0.002	0.000185389
ActB3	SYN3	8.88e-09	3.50977	0.122	0.017	0.000186491
ActB3	INSIG2	9.01e-09	1.98151	0.306	0.081	0.000189195
ActB3	KIF13B	9.08e-09	1.81789	0.408	0.133	0.000190679
ActB3	TLK2	9.32e-09	1.95771	0.388	0.124	0.000195587
ActB3	STIM1	9.38e-09	1.80703	0.408	0.132	0.000196817
ActB3	RELCH	1.02e-08	1.96403	0.347	0.102	0.000214556
ActB3	MAP2K1	1.02e-08	1.8085	0.388	0.122	0.000214662
ActB3	TAPT1	1.03e-08	2.02558	0.347	0.102	0.000215923
ActB3	AC119396.1	1.03e-08	1.78125	0.49	0.19	0.000216775
ActB3	DYM	1.05e-08	1.80246	0.449	0.156	0.000220216
ActB3	DNM1L	1.07e-08	1.56866	0.449	0.152	0.000224559
ActB3	GNA12	1.07e-08	1.97257	0.367	0.114	0.000224913
ActB3	PRAG1	1.1e-08	1.74631	0.388	0.123	0.000231393
ActB3	RAB3GAP2	1.11e-08	1.85489	0.388	0.124	0.000232478
ActB3	PHF20L1	1.12e-08	1.90211	0.408	0.14	0.00023508
ActB3	IPO11	1.12e-08	2.71772	0.204	0.042	0.000235311
ActB3	GLS	1.12e-08	1.4226	0.755	0.429	0.000236063
ActB3	GRAPL	1.13e-08	3.63439	0.082	0.008	0.000236622
ActB3	ELOVL5	1.13e-08	1.30741	0.755	0.434	0.000237713
ActB3	KANSL3	1.14e-08	2.36775	0.224	0.048	0.00023847
ActB3	EPB41	1.14e-08	1.71294	0.531	0.218	0.000239284
ActB3	PPP2R5A	1.15e-08	2.10801	0.347	0.106	0.000242153
ActB3	SEL1L3	1.19e-08	1.3091	0.755	0.414	0.0002494
ActB3	CRY2	1.26e-08	2.22382	0.306	0.084	0.000264736
ActB3	SAMD12	1.27e-08	2.04688	0.286	0.073	0.000265612
ActB3	OPA1	1.27e-08	2.01581	0.347	0.102	0.000266539
ActB3	CNR2	1.27e-08	1.54615	0.469	0.166	0.000266574
ActB3	MACC1	1.29e-08	2.64567	0.204	0.042	0.000270832
ActB3	SAMD4A	1.31e-08	2.58639	0.286	0.076	0.000274905
ActB3	FBXW7	1.33e-08	2.1552	0.449	0.174	0.000278444
ActB3	GNG7	1.33e-08	1.13706	0.837	0.569	0.000279751
ActB3	NIPBL	1.35e-08	1.64833	0.592	0.282	0.000284301
ActB3	PHLPP1	1.38e-08	2.53486	0.204	0.042	0.000289997
ActB3	TRPM7	1.43e-08	1.79745	0.469	0.178	0.000299643
ActB3	AP3B1	1.49e-08	1.44374	0.551	0.228	0.000313655
ActB3	ZNF440	1.5e-08	3.02536	0.122	0.017	0.000315681
ActB3	ZBTB10	1.55e-08	1.56214	0.51	0.202	0.000325587
ActB3	RALGAPA1	1.58e-08	1.79158	0.469	0.181	0.00033079
ActB3	CAMKMT	1.59e-08	2.11036	0.327	0.094	0.000333285
ActB3	FYN	1.7e-08	2.03897	0.327	0.094	0.000355963
ActB3	WDR7	1.72e-08	2.42356	0.224	0.05	0.000361257
ActB3	PHF20	1.79e-08	1.17949	0.776	0.379	0.000376351
ActB3	SRGAP2C	1.9e-08	3.00518	0.122	0.017	0.000397932
ActB3	PIK3C2B	1.92e-08	2.16108	0.306	0.086	0.000402094
ActB3	FAM49B	1.94e-08	1.21904	0.714	0.395	0.000407829
ActB3	PCNX2	1.96e-08	2.43701	0.224	0.05	0.000410481
ActB3	TTC7A	1.96e-08	1.80043	0.388	0.126	0.000412018
ActB3	ITSN2	1.97e-08	1.23727	0.755	0.424	0.000414099
ActB3	LZTR1	2.03e-08	2.63379	0.163	0.029	0.000425924
ActB3	CLCN6	2.18e-08	2.10207	0.286	0.075	0.00045705
ActB3	BCL11A	2.18e-08	1.37424	0.633	0.293	0.00045729
ActB3	TRPV1	2.21e-08	4.0279	0.061	0.005	0.000464826
ActB3	AL445248.1	2.24e-08	6.04582	0.02	0.001	0.00047121
ActB3	AC009242.1	2.24e-08	6.04582	0.02	0.001	0.00047121
ActB3	DPP10	2.24e-08	6.04582	0.02	0.001	0.00047121
ActB3	AC012467.2	2.24e-08	6.04582	0.02	0.001	0.00047121
ActB3	PCDHGA6	2.24e-08	6.04582	0.02	0.001	0.00047121
ActB3	COL10A1	2.24e-08	6.04582	0.02	0.001	0.00047121
ActB3	PLN	2.24e-08	6.04582	0.02	0.001	0.00047121
ActB3	AL590006.1	2.24e-08	6.04582	0.02	0.001	0.00047121
ActB3	FAM110B	2.24e-08	6.04582	0.02	0.001	0.00047121
ActB3	AC067750.1	2.24e-08	6.04582	0.02	0.001	0.00047121
ActB3	AC127526.2	2.24e-08	6.04582	0.02	0.001	0.00047121
ActB3	EML1	2.24e-08	6.04582	0.02	0.001	0.00047121
ActB3	AHNAK2	2.24e-08	6.04582	0.02	0.001	0.00047121
ActB3	SEPTIN4-AS1	2.24e-08	6.04582	0.02	0.001	0.00047121
ActB3	AC010319.3	2.24e-08	6.04582	0.02	0.001	0.00047121
ActB3	WTIP	2.24e-08	6.04582	0.02	0.001	0.00047121
ActB3	PTPRT	2.24e-08	6.04582	0.02	0.001	0.00047121
ActB3	C20orf204	2.24e-08	6.04582	0.02	0.001	0.00047121
ActB3	CORIN	2.24e-08	6.04582	0.02	0.001	0.00047121
ActB3	AC011773.3	2.24e-08	6.04582	0.02	0.001	0.00047121
ActB3	AC135050.1	2.24e-08	6.04582	0.02	0.001	0.00047121
ActB3	FAM78B	2.25e-08	5.90832	0.02	0.001	0.000472174
ActB3	AC073263.1	2.25e-08	5.90832	0.02	0.001	0.000472174
ActB3	FOXP1	2.26e-08	1.52756	0.857	0.555	0.000475269
ActB3	BEGAIN	2.39e-08	4.70478	0.041	0.002	0.000501425
ActB3	SLC6A6	2.43e-08	1.94945	0.327	0.094	0.000511071
ActB3	RBBP8	2.47e-08	2.08618	0.367	0.119	0.000518966
ActB3	LRRC8D	2.5e-08	2.12489	0.265	0.066	0.000525792
ActB3	HIBADH	2.52e-08	2.17683	0.286	0.076	0.000528258
ActB3	SDK2	2.52e-08	2.72389	0.163	0.029	0.000529938
ActB3	CNOT2	2.54e-08	1.30651	0.633	0.274	0.000534038
ActB3	ARHGEF18	2.55e-08	2.20069	0.306	0.086	0.000535359
ActB3	ABR	2.69e-08	1.88691	0.327	0.094	0.000564582
ActB3	WDR44	2.69e-08	2.31163	0.224	0.05	0.000564654
ActB3	PIK3C2A	2.69e-08	1.98924	0.327	0.096	0.000565315
ActB3	SNX30	2.95e-08	2.77903	0.143	0.023	0.000620308
ActB3	ANKRD28	3.03e-08	2.07738	0.347	0.108	0.000637011
ActB3	CLEC2D	3.11e-08	1.32709	0.592	0.253	0.000653004
ActB3	FOXK2	3.13e-08	2.42328	0.204	0.043	0.000656524
ActB3	EPS15	3.2e-08	1.46921	0.551	0.237	0.00067146
ActB3	PICALM	3.22e-08	1.97681	0.367	0.118	0.000675146
ActB3	IKZF1	3.23e-08	1.50165	0.714	0.412	0.000677743
ActB3	INTS6	3.25e-08	1.43512	0.469	0.167	0.000681858
ActB3	GARS-DT	3.3e-08	2.20212	0.245	0.059	0.000693535
ActB3	BMPR1A	3.35e-08	2.57215	0.184	0.036	0.000702971
ActB3	CPEB3	3.37e-08	2.40032	0.224	0.051	0.00070677
ActB3	SCFD1	3.41e-08	1.78279	0.408	0.14	0.000716822
ActB3	GBE1	3.45e-08	2.258	0.265	0.068	0.000723368
ActB3	MBD5	3.58e-08	1.92432	0.429	0.158	0.000751427
ActB3	ACAP2	3.6e-08	1.17826	0.735	0.393	0.000755629
ActB3	AGBL4	3.65e-08	5.85318	0.041	0.002	0.000765381
ActB3	ZNF131	3.66e-08	1.54071	0.449	0.16	0.000767379
ActB3	HOOK3	3.7e-08	1.74268	0.469	0.178	0.000777269
ActB3	HERC3	3.82e-08	2.51808	0.286	0.079	0.000802223
ActB3	ATP6V1A	3.83e-08	1.88269	0.388	0.127	0.000803008
ActB3	RUNX2	4.01e-08	1.92273	0.286	0.076	0.000842182
ActB3	MBTPS1	4.06e-08	1.79432	0.327	0.094	0.000852814
ActB3	B4GALT1	4.11e-08	1.53657	0.531	0.219	0.000863434
ActB3	C18orf25	4.27e-08	1.90832	0.327	0.096	0.000897267
ActB3	WBP2NL	4.36e-08	3.19116	0.102	0.013	0.000915649
ActB3	CDC14A	4.4e-08	2.39238	0.204	0.044	0.000924084
ActB3	CNKSR2	4.43e-08	2.50425	0.245	0.06	0.00092904
ActB3	MPP6	4.45e-08	1.92215	0.367	0.12	0.00093332
ActB3	KLHL14	4.51e-08	2.20083	0.286	0.078	0.00094767
ActB3	FBXO21	4.52e-08	1.78529	0.388	0.13	0.000948474
ActB3	CBL	4.76e-08	2.04014	0.306	0.088	0.00100011
ActB3	PTPRK	4.81e-08	2.25227	0.265	0.07	0.00100873
ActB3	MYO1E	4.84e-08	1.20771	0.633	0.286	0.00101631
ActB3	PUM2	4.85e-08	1.63249	0.51	0.211	0.00101854
ActB3	PBRM1	4.87e-08	1.64335	0.469	0.178	0.00102221
ActB3	CAMK2D	4.96e-08	1.53709	0.571	0.253	0.00104207
ActB3	LINC01184	4.97e-08	2.00654	0.347	0.111	0.00104395
ActB3	NGLY1	5.01e-08	1.5317	0.612	0.306	0.00105112
ActB3	MON2	5.07e-08	1.61126	0.429	0.149	0.00106339
ActB3	FBXL17	5.28e-08	2.09349	0.408	0.147	0.00110918
ActB3	SEMA6A-AS1	5.31e-08	3.94629	0.082	0.009	0.00111542
ActB3	SNRK	5.38e-08	1.81854	0.347	0.107	0.00112888
ActB3	BACH1	5.47e-08	1.47388	0.592	0.275	0.00114928
ActB3	MAN1A2	5.49e-08	1.60475	0.408	0.138	0.00115178
ActB3	PRRC2B	5.57e-08	1.65934	0.469	0.185	0.00116868
ActB3	GPBP1	5.64e-08	1.41978	0.694	0.412	0.00118414
ActB3	FNDC3A	5.82e-08	1.77231	0.429	0.157	0.00122279
ActB3	AL023653.1	5.87e-08	4.63078	0.041	0.002	0.00123168
ActB3	ZNF441	5.94e-08	2.28415	0.204	0.044	0.00124737
ActB3	SGPP1	5.95e-08	1.74647	0.469	0.188	0.00124879
ActB3	SMG1	6e-08	1.63194	0.531	0.237	0.00125877
ActB3	RPS6KA2	6.04e-08	2.972	0.143	0.024	0.001268
ActB3	TTC17	6.08e-08	1.80458	0.49	0.208	0.00127541
ActB3	RTTN	6.09e-08	2.53026	0.184	0.037	0.0012787
ActB3	SMAD4	6.14e-08	1.73503	0.408	0.144	0.0012884
ActB3	TFCP2	6.16e-08	2.27703	0.224	0.052	0.00129365
ActB3	PPP2R5C	6.28e-08	1.66771	0.469	0.189	0.00131814
ActB3	CDYL	6.36e-08	1.85694	0.347	0.109	0.00133503
ActB3	PRKY	6.4e-08	2.47445	0.224	0.053	0.0013435
ActB3	GPR89A	6.61e-08	1.86931	0.306	0.087	0.00138864
ActB3	RASA2	6.62e-08	1.37161	0.571	0.247	0.00139009
ActB3	NEAT1	6.73e-08	1.2114	0.776	0.431	0.00141292
ActB3	SPAG9	6.91e-08	1.89331	0.367	0.123	0.00145148
ActB3	JMY	6.92e-08	1.73497	0.449	0.169	0.00145273
ActB3	ARL5B	7.05e-08	1.91963	0.286	0.078	0.00147989
ActB3	UVRAG	7.23e-08	1.20144	0.735	0.464	0.00151717
ActB3	TAF4B	7.39e-08	1.73538	0.408	0.148	0.00155157
ActB3	AC027097.2	7.75e-08	2.218	0.224	0.052	0.00162705
ActB3	TSPAN5	7.9e-08	2.79789	0.184	0.038	0.00165746
ActB3	CEMIP2	7.92e-08	1.9076	0.551	0.259	0.00166341
ActB3	USP37	7.97e-08	2.17792	0.306	0.091	0.00167265
ActB3	AL589693.1	8.18e-08	2.62	0.184	0.038	0.00171675
ActB3	PIAS2	8.48e-08	2.30886	0.286	0.082	0.00178067
ActB3	ADAM28	8.49e-08	1.20563	0.816	0.62	0.00178128
ActB3	CCDC88C	8.53e-08	1.48348	0.49	0.192	0.00179071
ActB3	PIKFYVE	8.67e-08	1.37648	0.592	0.27	0.00182033
ActB3	LRRC8B	8.72e-08	2.65076	0.163	0.031	0.00183059
ActB3	TOP2B	8.75e-08	1.63617	0.429	0.155	0.00183715
ActB3	FOXN2	8.86e-08	1.52187	0.49	0.196	0.00186034
ActB3	AL049870.3	8.9e-08	4.59516	0.041	0.002	0.00186873
ActB3	AL160313.1	8.92e-08	4.56039	0.041	0.002	0.00187236
ActB3	PDE4D	9.36e-08	1.73354	0.469	0.186	0.00196471
ActB3	CYSTM1	9.45e-08	1.79663	0.367	0.121	0.00198357
ActB3	SS18	9.53e-08	1.40444	0.49	0.189	0.00200152
ActB3	AC022217.3	9.92e-08	1.73112	0.347	0.109	0.00208334
ActB3	PTK2B	1.01e-07	1.25693	0.612	0.285	0.00212183
ActB3	AC233976.1	1.02e-07	2.60221	0.163	0.031	0.00214922
ActB3	AP1S3	1.04e-07	1.91929	0.327	0.1	0.00218113
ActB3	TPST1	1.05e-07	1.88898	0.286	0.079	0.00221054
ActB3	GATAD2B	1.06e-07	1.63983	0.408	0.142	0.00222029
ActB3	CYP1B1-AS1	1.06e-07	5.90832	0.02	0.001	0.0022349
ActB3	IL18RAP	1.06e-07	5.90832	0.02	0.001	0.0022349
ActB3	AL356234.2	1.06e-07	5.90832	0.02	0.001	0.0022349
ActB3	AL590617.2	1.06e-07	5.90832	0.02	0.001	0.0022349
ActB3	AC069547.2	1.06e-07	5.90832	0.02	0.001	0.0022349
ActB3	FAM186B	1.06e-07	5.90832	0.02	0.001	0.0022349
ActB3	LINC00943	1.06e-07	5.90832	0.02	0.001	0.0022349
ActB3	IGHJ4	1.06e-07	5.90832	0.02	0.001	0.0022349
ActB3	PITPNM3	1.06e-07	5.90832	0.02	0.001	0.0022349
ActB3	ZBED8	1.07e-07	5.78279	0.02	0.001	0.00223905
ActB3	FAM53B-AS1	1.07e-07	5.78279	0.02	0.001	0.00223905
ActB3	AL033543.1	1.07e-07	5.78279	0.02	0.001	0.00223905
ActB3	LINC01115	1.07e-07	5.78279	0.02	0.001	0.00223905
ActB3	IGKV3D-7	1.08e-07	4.61286	0.02	0.001	0.00225997
ActB3	FRY	1.09e-07	2.54162	0.204	0.046	0.0022843
ActB3	AL135791.1	1.1e-07	3.06397	0.122	0.019	0.00230841
ActB3	SMARCA2	1.13e-07	1.43665	0.51	0.213	0.00236323
ActB3	PEX3	1.13e-07	2.04102	0.265	0.071	0.00236483
ActB3	SPTLC2	1.14e-07	1.50213	0.449	0.167	0.00239971
ActB3	CCND2-AS1	1.14e-07	3.3859	0.082	0.009	0.00240345
ActB3	UBE3C	1.15e-07	2.0969	0.327	0.102	0.00240497
ActB3	ADSS	1.16e-07	1.71229	0.408	0.146	0.00244028
ActB3	GBF1	1.17e-07	2.03358	0.327	0.101	0.00245923
ActB3	WAC	1.19e-07	1.46372	0.571	0.262	0.00249889
ActB3	GOLGA3	1.2e-07	2.01137	0.265	0.071	0.00252702
ActB3	IKZF3	1.21e-07	1.4158	0.653	0.335	0.00254736
ActB3	PYGM	1.22e-07	3.8759	0.061	0.005	0.00255099
ActB3	RPS6KC1	1.22e-07	2.33249	0.204	0.046	0.00255747
ActB3	BRD1	1.25e-07	2.68125	0.143	0.025	0.00262349
ActB3	ARHGAP35	1.28e-07	2.83377	0.143	0.025	0.00269673
ActB3	PIBF1	1.29e-07	1.73985	0.347	0.11	0.00269786
ActB3	SKI	1.32e-07	2.65456	0.184	0.039	0.00277147
ActB3	DENND5B	1.32e-07	1.70532	0.51	0.23	0.00277951
ActB3	AC006364.1	1.33e-07	4.52645	0.041	0.002	0.00278553
ActB3	SAXO1	1.33e-07	4.52645	0.041	0.002	0.00278553
ActB3	AGAP5	1.33e-07	4.49328	0.041	0.002	0.00279081
ActB3	PARP8	1.33e-07	1.56175	0.51	0.219	0.00279946
ActB3	AP001636.3	1.35e-07	2.31319	0.224	0.054	0.00283481
ActB3	KMT2E	1.35e-07	1.14008	0.796	0.538	0.00284451
ActB3	MTMR10	1.36e-07	2.07313	0.265	0.072	0.00285566
ActB3	RALGAPB	1.36e-07	2.20721	0.245	0.063	0.00285752
ActB3	RAI1	1.37e-07	2.21957	0.224	0.054	0.00287515
ActB3	MOSMO	1.45e-07	1.81768	0.306	0.09	0.00304106
ActB3	MTMR6	1.46e-07	1.8327	0.429	0.165	0.0030707
ActB3	SENP6	1.47e-07	1.41952	0.571	0.258	0.00308885
ActB3	ESYT2	1.48e-07	2.1279	0.367	0.134	0.00309795
ActB3	TAF15	1.52e-07	1.16625	0.653	0.316	0.00319557
ActB3	FCRL1	1.53e-07	1.04609	0.755	0.423	0.00320542
ActB3	KLF12	1.65e-07	1.66423	0.408	0.148	0.00345812
ActB3	FAM172A	1.66e-07	1.74014	0.388	0.136	0.00348999
ActB3	KLHL24	1.67e-07	1.33633	0.531	0.221	0.00350408
ActB3	RAP1GDS1	1.7e-07	1.86867	0.408	0.155	0.00357151
ActB3	HECA	1.71e-07	1.81964	0.327	0.102	0.00358443
ActB3	PIGF	1.8e-07	2.1885	0.245	0.064	0.00376978
ActB3	NBEA	1.82e-07	2.69019	0.163	0.032	0.0038141
ActB3	PDE8A	1.86e-07	2.03811	0.306	0.093	0.00390724
ActB3	NPIPB13	1.93e-07	4.56039	0.041	0.003	0.00405431
ActB3	USP27X-AS1	1.93e-07	4.52645	0.041	0.003	0.00406168
ActB3	HIPK3	1.94e-07	2.04853	0.306	0.092	0.00407915
ActB3	SRPK2	2e-07	1.44727	0.653	0.341	0.00419708
ActB3	INPP5D	2.02e-07	1.52732	0.653	0.361	0.00424059
ActB3	ZBTB16	2.03e-07	2.82264	0.163	0.032	0.00425739
ActB3	HERC4	2.05e-07	1.91396	0.408	0.152	0.00431088
ActB3	WDR59	2.08e-07	2.17792	0.245	0.064	0.00436865
ActB3	ZNF791	2.1e-07	1.48511	0.49	0.199	0.00441649
ActB3	DCAF5	2.13e-07	1.8679	0.408	0.154	0.00446103
ActB3	ATP8A1	2.13e-07	1.80442	0.388	0.14	0.00447541
ActB3	AACS	2.25e-07	2.60487	0.163	0.032	0.00471655
ActB3	ASCC3	2.31e-07	1.67659	0.388	0.138	0.00485638
ActB3	GPATCH8	2.36e-07	1.44073	0.531	0.227	0.00496264
ActB3	ADD2	2.37e-07	2.57854	0.163	0.032	0.0049656
ActB3	ANKRD33B	2.37e-07	2.02379	0.408	0.162	0.0049664
ActB3	RANBP9	2.51e-07	1.89908	0.347	0.115	0.00526297
ActB3	MDM2	2.53e-07	1.97973	0.306	0.095	0.00530957
ActB3	SAP30L-AS1	2.53e-07	3.29246	0.102	0.014	0.00531403
ActB3	DPYD	2.56e-07	1.98789	0.286	0.084	0.00537207
ActB3	ARID5B	2.57e-07	1.16921	0.776	0.51	0.00539029
ActB3	NRSN2-AS1	2.6e-07	3.04582	0.102	0.014	0.00544881
ActB3	RUFY1	2.65e-07	1.69473	0.388	0.139	0.00555597
ActB3	STAM	2.66e-07	2.22564	0.245	0.065	0.00558038
ActB3	POLR2J3	2.7e-07	1.77043	0.367	0.126	0.00566006
ActB3	PPP2R2A	2.7e-07	1.69978	0.469	0.195	0.00566566
ActB3	IGLV5-45	2.71e-07	2.4469	0.102	0.014	0.00569025
ActB3	ZNF780B	2.71e-07	2.36948	0.204	0.048	0.00569106
ActB3	SLC12A2	2.72e-07	2.14966	0.265	0.075	0.00571275
ActB3	REL	2.74e-07	0.881865	0.918	0.72	0.00575378
ActB3	CRYGS	2.78e-07	4.46086	0.041	0.003	0.00584427
ActB3	ENTPD1	2.81e-07	1.61886	0.429	0.163	0.00589117
ActB3	TASOR2	2.81e-07	1.46857	0.429	0.159	0.00590456
ActB3	SLC45A4	2.84e-07	2.94925	0.163	0.033	0.00596136
ActB3	WDFY4	2.89e-07	1.47887	0.551	0.267	0.00606122
ActB3	DDX17	2.95e-07	1.26277	0.694	0.377	0.00618843
ActB3	ATP11C	2.97e-07	2.14635	0.224	0.056	0.00623074
ActB3	KLHDC1	3.05e-07	2.57333	0.163	0.033	0.00639887
ActB3	CD44	3.07e-07	1.23751	0.776	0.556	0.00643941
ActB3	STAU2	3.09e-07	2.03124	0.265	0.074	0.00647884
ActB3	AKNA	3.12e-07	1.4186	0.49	0.197	0.00654533
ActB3	LMBR1	3.13e-07	1.48449	0.388	0.134	0.00657431
ActB3	LIMD1	3.15e-07	2.33947	0.224	0.057	0.00661031
ActB3	APPL2	3.15e-07	2.14189	0.224	0.056	0.00661585
ActB3	PIGN	3.22e-07	2.54672	0.204	0.049	0.00675184
ActB3	DHX40	3.37e-07	1.7819	0.306	0.093	0.00706787
ActB3	EHMT1	3.37e-07	1.33058	0.612	0.297	0.00707792
ActB3	PRRC2C	3.45e-07	0.960801	0.837	0.511	0.00724129
ActB3	VTI1A	3.51e-07	1.58377	0.449	0.181	0.00737481
ActB3	STAP1	3.6e-07	1.1781	0.653	0.369	0.00754823
ActB3	MALT1	3.62e-07	1.57304	0.531	0.248	0.00758981
ActB3	MIPEP	3.67e-07	2.67349	0.143	0.026	0.00770307
ActB3	VEZT	3.71e-07	1.58701	0.367	0.125	0.00778255
ActB3	PER2	3.74e-07	2.1613	0.224	0.056	0.00785189
ActB3	AFF4	3.78e-07	1.09909	0.714	0.378	0.00794172
ActB3	ARHGEF7	3.9e-07	1.62404	0.449	0.195	0.00817838
ActB3	AL592494.2	3.91e-07	5.78279	0.02	0.001	0.00820699
ActB3	M1AP	3.91e-07	5.78279	0.02	0.001	0.00820699
ActB3	AC011405.1	3.91e-07	5.78279	0.02	0.001	0.00820699
ActB3	AC100849.1	3.91e-07	5.78279	0.02	0.001	0.00820699
ActB3	OGN	3.91e-07	5.78279	0.02	0.001	0.00820699
ActB3	AL360181.1	3.91e-07	5.78279	0.02	0.001	0.00820699
ActB3	CCDC87	3.91e-07	5.78279	0.02	0.001	0.00820699
ActB3	RFLNA	3.91e-07	5.78279	0.02	0.001	0.00820699
ActB3	MIPOL1	3.91e-07	5.78279	0.02	0.001	0.00820699
ActB3	AC055855.1	3.91e-07	5.78279	0.02	0.001	0.00820699
ActB3	CNDP1	3.91e-07	5.78279	0.02	0.001	0.00820699
ActB3	INE1	3.91e-07	5.78279	0.02	0.001	0.00820699
ActB3	TTLL10-AS1	3.91e-07	5.78279	0.02	0.001	0.00820699
ActB3	FP565260.5	3.91e-07	5.78279	0.02	0.001	0.00820699
ActB3	AL354809.1	3.92e-07	5.66731	0.02	0.001	0.00822098
ActB3	AC011330.2	3.92e-07	5.66731	0.02	0.001	0.00822098
ActB3	AC005410.2	3.92e-07	5.66731	0.02	0.001	0.00822098
ActB3	AC016949.1	3.92e-07	4.49328	0.041	0.003	0.00823273
ActB3	AC025034.1	3.92e-07	4.49328	0.041	0.003	0.00823273
ActB3	GUCA1B	3.94e-07	4.42915	0.041	0.003	0.00826155
ActB3	NOM1	3.94e-07	2.27147	0.204	0.048	0.00828131
ActB3	MSANTD2	4.04e-07	2.41097	0.163	0.033	0.00848014
ActB3	NARS2	4.05e-07	2.33653	0.265	0.076	0.00849702
ActB3	SPTBN1	4.16e-07	1.84214	0.347	0.117	0.00873633
ActB3	LCLAT1	4.23e-07	2.32481	0.224	0.058	0.00888999
ActB3	AC087362.1	4.25e-07	3.81316	0.061	0.006	0.0089256
ActB3	SYAP1	4.27e-07	1.34847	0.51	0.227	0.00896426
ActB3	TULP4	4.28e-07	1.77094	0.367	0.131	0.00897747
ActB3	RAB30	4.31e-07	1.09315	0.673	0.347	0.00904854
ActB3	FAM157C	4.37e-07	3.33213	0.082	0.01	0.00917548
ActB3	LMBRD1	4.47e-07	1.11614	0.735	0.448	0.00938202
ActB3	ZNF860	4.54e-07	2.09225	0.245	0.066	0.00952759
ActB3	ADAM17	4.55e-07	1.8983	0.388	0.15	0.00956025
ActB3	IPMK	4.56e-07	1.98404	0.265	0.075	0.00956429
ActB3	ZC3H6	4.71e-07	1.81155	0.306	0.096	0.00989818
ActB3	AC245060.5	4.79e-07	2.95271	0.102	0.015	0.0100496
ActB3	NUP98	4.85e-07	1.44889	0.49	0.204	0.010177
ActB3	ARHGAP5	4.92e-07	2.0842	0.286	0.088	0.0103307
ActB3	CUL3	4.94e-07	1.38584	0.551	0.268	0.010377
ActB3	CPPED1	5.07e-07	2.56039	0.143	0.027	0.0106376
ActB3	R3HDM2	5.09e-07	1.68461	0.388	0.142	0.0106925
ActB3	PTPN1	5.13e-07	1.07295	0.694	0.361	0.0107754
ActB3	PPP1R9B	5.15e-07	2.03236	0.224	0.057	0.010817
ActB3	ERO1B	5.21e-07	1.78655	0.408	0.164	0.0109445
ActB3	EFCAB13	5.27e-07	2.12155	0.204	0.049	0.0110529
ActB3	PTPRC	5.29e-07	0.852872	0.939	0.777	0.0111097
ActB3	AP002495.1	5.31e-07	2.54757	0.143	0.027	0.0111496
ActB3	GMDS	5.33e-07	1.66039	0.408	0.156	0.0111992
ActB3	EXOC6B	5.37e-07	2.50977	0.224	0.059	0.0112691
ActB3	PITPNM2	5.37e-07	3.29736	0.082	0.01	0.0112801
ActB3	STK24	5.39e-07	1.41485	0.592	0.287	0.0113135
ActB3	PHF10	5.49e-07	1.84867	0.265	0.075	0.0115261
ActB3	FAM120C	5.5e-07	2.55718	0.143	0.027	0.0115444
ActB3	RAB11FIP1	5.55e-07	1.63647	0.592	0.367	0.0116597
ActB3	ATP1B3	5.58e-07	1.46639	0.469	0.202	0.0117048
ActB3	RLF	5.64e-07	1.88261	0.51	0.242	0.0118413
ActB3	NUP153	5.73e-07	1.99852	0.306	0.098	0.0120381
ActB3	SBF2-AS1	5.88e-07	2.50977	0.163	0.034	0.0123537
ActB3	KIAA1109	5.9e-07	1.86916	0.306	0.097	0.0123759
ActB3	ZFAT	6.14e-07	2.77479	0.184	0.042	0.0128942
ActB3	LMTK2	6.15e-07	2.51808	0.204	0.05	0.0129076
ActB3	TMEM184B	6.15e-07	2.36775	0.122	0.02	0.012917
ActB3	IFT80	6.2e-07	2.38033	0.163	0.034	0.0130236
ActB3	MTRF1	6.44e-07	2.24018	0.204	0.049	0.0135106
ActB3	SCAF8	6.47e-07	1.78689	0.347	0.119	0.013585
ActB3	DAGLB	6.57e-07	2.34785	0.163	0.034	0.0137885
ActB3	KIAA0232	6.74e-07	1.89634	0.265	0.076	0.0141519
ActB3	TET2	6.76e-07	2.20971	0.286	0.088	0.0141903
ActB3	BCAS3	6.81e-07	2.34305	0.245	0.068	0.0142946
ActB3	MIR29B2CHG	6.84e-07	1.64119	0.347	0.118	0.0143643
ActB3	AFTPH	6.87e-07	1.40916	0.531	0.24	0.0144248
ActB3	ZMYND8	6.88e-07	1.84501	0.306	0.097	0.0144527
ActB3	TNRC6C	6.97e-07	2.56436	0.184	0.042	0.0146345
ActB3	DDX10	6.99e-07	2.14996	0.286	0.089	0.0146655
ActB3	IRS2	7.02e-07	2.11208	0.286	0.09	0.0147323
ActB3	LGMN	7.12e-07	1.76069	0.367	0.132	0.0149381
ActB3	GSE1	7.14e-07	1.79573	0.265	0.076	0.0149933
ActB3	NAMPT	7.2e-07	1.4559	0.551	0.261	0.0151061
ActB3	PRR14L	7.22e-07	1.81796	0.286	0.086	0.0151596
ActB3	UBAC2	7.37e-07	1.46624	0.571	0.285	0.0154661
ActB3	NIPAL2	7.45e-07	2.22615	0.184	0.041	0.0156313
ActB3	INO80	7.49e-07	1.56151	0.388	0.142	0.0157289
ActB3	TMEM135	7.57e-07	2.60454	0.204	0.051	0.0158952
ActB3	UBAP1	7.64e-07	1.5317	0.367	0.129	0.0160303
ActB3	FAM13A	7.75e-07	2.59516	0.143	0.027	0.0162648
ActB3	STAU1	7.78e-07	1.3778	0.469	0.187	0.0163354
ActB3	ANK3	7.96e-07	2.24733	0.306	0.103	0.0167002
ActB3	MYCBP2	8.04e-07	1.16668	0.714	0.45	0.0168845
ActB3	KDM7A	8.11e-07	2.05626	0.327	0.114	0.0170235
ActB3	TMEM63A	8.13e-07	2.21076	0.224	0.059	0.017058
ActB3	ABI2	8.23e-07	2.2062	0.204	0.05	0.0172783
ActB3	AC136475.3	8.27e-07	2.14665	0.184	0.042	0.017362
ActB3	SBNO1	8.5e-07	1.7201	0.327	0.108	0.0178419
ActB3	BMP2K	8.65e-07	1.69218	0.388	0.148	0.0181616
ActB3	PIK3R1	8.7e-07	1.77915	0.408	0.169	0.0182543
ActB3	ANKRD36	8.76e-07	1.58716	0.327	0.106	0.018392
ActB3	ABI1	8.89e-07	1.21256	0.592	0.296	0.0186549
ActB3	SMG7	9.08e-07	1.76581	0.347	0.12	0.0190557
ActB3	TBC1D2	9.18e-07	3.16948	0.102	0.015	0.0192681
ActB3	HPS3	9.31e-07	1.57891	0.367	0.131	0.0195508
ActB3	NIBAN3	9.42e-07	1.05471	0.714	0.396	0.019776
ActB3	EIF2AK3-DT	9.43e-07	2.94148	0.102	0.015	0.0197909
ActB3	AC008494.3	9.44e-07	3.66731	0.061	0.006	0.019826
ActB3	DLG1	9.68e-07	1.93569	0.347	0.126	0.0203183
ActB3	AL592429.2	9.74e-07	1.97543	0.306	0.1	0.020455
ActB3	EMSY	9.95e-07	2.14495	0.245	0.069	0.0208904
ActB3	ZNF33A	1.01e-06	1.68726	0.347	0.122	0.0212075
ActB3	AATK	1.02e-06	4.39812	0.041	0.003	0.0213589
ActB3	AL353795.2	1.02e-06	4.36775	0.041	0.003	0.0213934
ActB3	AC083843.2	1.02e-06	4.338	0.041	0.003	0.0214288
ActB3	HIST1H3E	1.04e-06	4.00318	0.061	0.006	0.0217416
ActB3	WNK1	1.04e-06	1.56789	0.449	0.185	0.0217946
ActB3	KPNA4	1.04e-06	1.44378	0.449	0.186	0.0218696
ActB3	HEY2	1.04e-06	3.94821	0.061	0.006	0.021915
ActB3	USP36	1.06e-06	1.49556	0.408	0.157	0.022214
ActB3	CEP350	1.07e-06	1.59774	0.429	0.173	0.0223641
ActB3	RAB2B	1.08e-06	1.98693	0.224	0.059	0.0226854
ActB3	TMEM156	1.08e-06	1.38957	0.571	0.292	0.0227679
ActB3	PNPLA7	1.09e-06	2.45606	0.163	0.035	0.0227782
ActB3	SP3	1.09e-06	1.39091	0.449	0.179	0.0229414
ActB3	RASA3	1.09e-06	1.79356	0.327	0.112	0.0229469
ActB3	TAOK3	1.1e-06	1.82391	0.51	0.248	0.0230463
ActB3	WDR47	1.1e-06	2.20452	0.204	0.051	0.0230494
ActB3	UBR4	1.12e-06	1.66995	0.347	0.122	0.0235944
ActB3	PPM1B	1.14e-06	1.57533	0.408	0.161	0.0239877
ActB3	KIAA0319L	1.16e-06	2.06154	0.245	0.069	0.0244098
ActB3	NRF1	1.16e-06	1.94076	0.327	0.113	0.0244102
ActB3	ILDR2	1.18e-06	5.66731	0.02	0.001	0.0247463
ActB3	AC138965.2	1.18e-06	5.66731	0.02	0.001	0.0247463
ActB3	AL365259.1	1.18e-06	5.66731	0.02	0.001	0.0247463
ActB3	TMEM200A	1.18e-06	5.66731	0.02	0.001	0.0247463
ActB3	DPP6	1.18e-06	5.66731	0.02	0.001	0.0247463
ActB3	EXTL3-AS1	1.18e-06	5.66731	0.02	0.001	0.0247463
ActB3	AL158206.1	1.18e-06	5.66731	0.02	0.001	0.0247463
ActB3	CUZD1	1.18e-06	5.66731	0.02	0.001	0.0247463
ActB3	AC079203.2	1.18e-06	5.66731	0.02	0.001	0.0247463
ActB3	AC012313.8	1.18e-06	5.66731	0.02	0.001	0.0247463
ActB3	AC234775.3	1.18e-06	5.66731	0.02	0.001	0.0247463
ActB3	ZFP92	1.18e-06	5.66731	0.02	0.001	0.0247463
ActB3	AC073046.3	1.18e-06	5.56039	0.02	0.001	0.0247852
ActB3	ANKRD10-IT1	1.18e-06	5.56039	0.02	0.001	0.0247852
ActB3	SPANXA2-OT1	1.18e-06	5.56039	0.02	0.001	0.0247852
ActB3	LINC01933	1.18e-06	5.46086	0.02	0.001	0.0248242
ActB3	TMPRSS5	1.18e-06	5.46086	0.02	0.001	0.0248242
ActB3	AQR	1.21e-06	1.93776	0.286	0.09	0.0253291
ActB3	RAPGEF6	1.23e-06	1.67322	0.469	0.212	0.0257815
ActB3	CCDC6	1.25e-06	1.59824	0.347	0.121	0.0261444
ActB3	PIP4K2A	1.25e-06	1.41226	0.551	0.272	0.0262534
ActB3	TRIM33	1.31e-06	1.78163	0.367	0.141	0.0274219
ActB3	SYNE2	1.31e-06	1.31647	0.347	0.117	0.0275132
ActB3	NBAS	1.34e-06	2.0071	0.265	0.08	0.0282015
ActB3	TMEM41B	1.35e-06	1.69309	0.327	0.111	0.0282365
ActB3	KLK15	1.36e-06	4.36775	0.041	0.003	0.0286082
ActB3	SPATA13	1.38e-06	2.1583	0.184	0.043	0.0289251
ActB3	CCL17	1.38e-06	3.61286	0.041	0.003	0.029026
ActB3	SP4	1.38e-06	2.07211	0.265	0.081	0.0290625
ActB3	LRRFIP1	1.39e-06	1.06188	0.816	0.516	0.0291603
ActB3	PTPRG	1.39e-06	3.03045	0.102	0.016	0.0292323
ActB3	CAPRIN2	1.4e-06	2.04418	0.204	0.051	0.0293394
ActB3	GPBP1L1	1.42e-06	1.55816	0.388	0.147	0.0297194
ActB3	DENND1B	1.45e-06	1.8043	0.306	0.101	0.0304795
ActB3	CTNND1	1.47e-06	2.66731	0.163	0.036	0.0309105
ActB3	SRGAP2B	1.47e-06	2.93034	0.102	0.016	0.0309224
ActB3	LINC-PINT	1.48e-06	1.89833	0.286	0.09	0.0310543
ActB3	TAOK1	1.48e-06	2.03504	0.245	0.07	0.0311532
ActB3	STEAP1B	1.49e-06	2.39255	0.245	0.072	0.0313136
ActB3	ZCWPW2	1.51e-06	2.48205	0.143	0.028	0.0316346
ActB3	IFFO2	1.55e-06	2.39452	0.224	0.061	0.0325493
ActB3	MARCH1	1.55e-06	1.49807	0.551	0.295	0.0326306
ActB3	HIVEP2	1.56e-06	1.71939	0.408	0.168	0.0327796
ActB3	SLC23A2	1.56e-06	1.8452	0.388	0.152	0.0327806
ActB3	INTS6L	1.56e-06	2.16273	0.286	0.092	0.0328451
ActB3	PRDM11	1.57e-06	2.91929	0.102	0.016	0.0329851
ActB3	ASXL2	1.6e-06	1.77342	0.286	0.089	0.0336233
ActB3	ZNF224	1.63e-06	1.83577	0.245	0.069	0.0342715
ActB3	RNF168	1.69e-06	1.82437	0.327	0.114	0.0353849
ActB3	SBF2	1.69e-06	2.22026	0.245	0.072	0.0353871
ActB3	FNBP1L	1.69e-06	2.83971	0.163	0.036	0.0354583
ActB3	SLC15A4	1.69e-06	1.83014	0.306	0.103	0.0354651
ActB3	IL18	1.7e-06	3.56039	0.061	0.006	0.0357792
ActB3	CAMKK1	1.71e-06	2.34856	0.204	0.052	0.0359063
ActB3	GSK3B	1.71e-06	1.59217	0.388	0.151	0.0359665
ActB3	PTPN4	1.74e-06	2.04983	0.265	0.082	0.0365203
ActB3	SREBF2	1.76e-06	1.59626	0.408	0.162	0.0368565
ActB3	EXOC1	1.78e-06	1.73839	0.286	0.09	0.0373277
ActB3	ZXDC	1.79e-06	1.92481	0.265	0.081	0.0376601
ActB3	MRPS30-DT	1.81e-06	4.28029	0.041	0.003	0.0379378
ActB3	DDN	1.81e-06	4.28029	0.041	0.003	0.0379378
ActB3	FSTL4	1.82e-06	4.17135	0.041	0.003	0.0381786
ActB3	UBXN7	1.84e-06	1.83683	0.286	0.091	0.0385976
ActB3	STAG2	1.86e-06	1.46369	0.469	0.217	0.0391499
ActB3	ITFG1	1.89e-06	1.86506	0.367	0.14	0.0396182
ActB3	NSMCE2	1.91e-06	1.85995	0.347	0.131	0.0401722
ActB3	MIRLET7BHG	1.93e-06	3.6535	0.061	0.006	0.0405519
ActB3	EML6	1.95e-06	2.11036	0.184	0.044	0.0409704
ActB3	ADD3	1.96e-06	1.45054	0.49	0.224	0.0412273
ActB3	CNOT1	1.97e-06	1.151	0.51	0.219	0.0413196
ActB3	ZNF75D	2.02e-06	2.28265	0.163	0.036	0.0424314
ActB3	SIRT1	2.02e-06	1.82226	0.327	0.114	0.0424336
ActB3	SNX14	2.05e-06	1.76505	0.286	0.091	0.0431195
ActB3	TMEM65	2.06e-06	2.26328	0.327	0.118	0.0432411
ActB3	FGGY	2.07e-06	2.14471	0.184	0.044	0.0434775
ActB3	FOXJ3	2.11e-06	1.8293	0.327	0.117	0.0441989
ActB3	SPIN1	2.11e-06	2.03752	0.224	0.061	0.0442675
ActB3	NFKB1	2.16e-06	1.81447	0.612	0.353	0.0454165
ActB3	ABCA1	2.17e-06	1.77884	0.306	0.102	0.0454915
ActB3	LINC00278	2.17e-06	2.57148	0.122	0.022	0.0455853
ActB3	PPM1L	2.17e-06	2.93776	0.122	0.022	0.0456314
ActB3	SLC25A13	2.18e-06	1.57189	0.327	0.111	0.0457687
ActB3	CCNT2	2.24e-06	1.91075	0.347	0.134	0.0471169
ActB3	WDR26	2.25e-06	1.73766	0.327	0.113	0.0472811
ActB3	ADAM23	2.29e-06	4.58639	0.041	0.003	0.0480992
ActB3	C11orf80	2.32e-06	2.12616	0.204	0.053	0.0486866
ActB3	NBPF12	2.32e-06	2.7619	0.143	0.029	0.0486895
ActB3	AL022069.3	2.34e-06	2.61668	0.122	0.022	0.0491497
ActB3	MED27	2.37e-06	1.91562	0.286	0.092	0.0496549
ActB3	AL031710.2	2.37e-06	4.28029	0.041	0.003	0.0496893
ActB3	GPC4	2.37e-06	4.25227	0.041	0.003	0.0497664
ActB3	AC126283.1	2.38e-06	4.17135	0.041	0.003	0.0499209
aNAV	FCRL4	2.42e-23	2.13771	0.129	0.029	5.07e-19
aNAV	IGHM	3.29e-18	0.757136	0.725	0.49	6.91e-14
aNAV	IGHD	9.16e-18	0.963417	0.434	0.226	1.92e-13
aNAV	FOXP4-AS1	1.16e-14	2.64032	0.054	0.009	2.44e-10
aNAV	LINC01013	2.09e-13	2.38511	0.078	0.018	4.38e-09
aNAV	CD72	9.99e-13	0.624613	0.59	0.392	2.1e-08
aNAV	SHOX2	1.44e-12	4.94844	0.01	0	3.02e-08
aNAV	FCRL5	4.54e-12	1.26925	0.271	0.135	9.52e-08
aNAV	DLEU2	6.2e-12	0.87059	0.312	0.159	1.3e-07
aNAV	GBP2	6.68e-12	1.34376	0.217	0.098	1.4e-07
aNAV	HLA-DPB1	8.93e-12	0.417919	0.99	0.965	1.87e-07
aNAV	AL158212.3	2.49e-11	4.75579	0.01	0	5.22e-07
aNAV	DUSP4	1.31e-10	1.44736	0.166	0.071	2.75e-06
aNAV	HLA-DQA1	3.12e-10	0.357957	0.966	0.918	6.56e-06
aNAV	PLPP5	4.92e-10	0.804994	0.471	0.317	1.03e-05
aNAV	CCL3L1	4.95e-10	2.71477	0.031	0.005	1.04e-05
aNAV	PARP15	5.02e-10	0.806443	0.458	0.301	1.05e-05
aNAV	MS4A1	6.07e-10	0.384309	0.98	0.973	1.27e-05
aNAV	SOX5	8.14e-10	1.3494	0.132	0.051	1.71e-05
aNAV	HLA-DRA	1.09e-09	0.236765	1	0.997	2.28e-05
aNAV	ITGAX	1.57e-09	1.96765	0.068	0.019	3.29e-05
aNAV	CLEC2D	1.71e-09	0.798276	0.4	0.252	3.6e-05
aNAV	CLEC2B	2.81e-09	0.804079	0.437	0.291	5.89e-05
aNAV	LINC02227	6.82e-09	3.58587	0.02	0.002	0.000143207
aNAV	CAMK2D	7.28e-09	0.61123	0.403	0.251	0.000152844
aNAV	HLA-DPA1	1.41e-08	0.319833	0.997	0.987	0.000295525
aNAV	CBARP	2.2e-08	3.75579	0.014	0.001	0.000461272
aNAV	HLA-DQB1	2.81e-08	0.340814	0.953	0.93	0.000588998
aNAV	GPA33	3.89e-08	4.17083	0.01	0.001	0.000816192
aNAV	GTF3C2-AS1	3.89e-08	4.17083	0.01	0.001	0.000816192
aNAV	LINC00612	3.89e-08	4.17083	0.01	0.001	0.000816192
aNAV	AC026461.3	3.89e-08	4.17083	0.01	0.001	0.000816192
aNAV	AC002480.1	5.68e-08	3.34076	0.017	0.002	0.00119272
aNAV	MMP7	6.94e-08	2.33729	0.031	0.006	0.00145588
aNAV	HLA-DRB1	7.09e-08	0.282948	0.99	0.976	0.0014878
aNAV	TMSB10	9.38e-08	0.236844	0.997	0.993	0.00196885
aNAV	IL3RA	1.04e-07	1.06672	0.125	0.054	0.00218626
aNAV	MT-CO1	2.34e-07	0.224575	1	1	0.0049102
aNAV	P2RX7	2.49e-07	1.90404	0.051	0.014	0.0052241
aNAV	FGR	2.8e-07	1.31839	0.142	0.067	0.0058809
aNAV	LINC00926	4.48e-07	0.481191	0.658	0.541	0.00941298
aNAV	RPRD1A	5.47e-07	0.906127	0.224	0.127	0.0114733
aNAV	MTSS1	5.72e-07	0.782365	0.302	0.189	0.0119985
aNAV	LRMP	6.17e-07	0.495744	0.468	0.335	0.0129538
aNAV	LY6E	7.11e-07	0.581175	0.597	0.479	0.0149325
aNAV	TTC24	7.16e-07	1.25071	0.122	0.055	0.0150241
aNAV	SNTG2	7.6e-07	2.39505	0.031	0.006	0.0159508
aNAV	GMFG	9.63e-07	0.453138	0.607	0.485	0.0202233
aNAV	CLLU1	1.02e-06	3.66833	0.01	0.001	0.021329
aNAV	ZEB2	1.22e-06	0.804847	0.305	0.198	0.0256609
aNAV	CD96	1.25e-06	1.07029	0.153	0.076	0.026153
aNAV	TIMP1	1.35e-06	1.16431	0.129	0.061	0.0282823
aNAV	RHOC	1.5e-06	1.11194	0.139	0.068	0.0314573
aNAV	ZBP1	1.91e-06	1.24238	0.098	0.042	0.0401376
aNAV	AC017074.1	2.28e-06	3.32283	0.014	0.002	0.0479265
aNAV	AC026254.2	2.37e-06	3.75579	0.01	0.001	0.0497131
aNAV	AC087672.2	2.38e-06	3.50787	0.01	0.001	0.0499527
Centroblast	MYBL2	0	5.65409	0.912	0.04	0
Centroblast	MEF2B	0	4.15738	0.919	0.053	0
Centroblast	NUSAP1	0	6.59937	0.831	0.021	0
Centroblast	RGS13	0	4.45971	0.838	0.043	0
Centroblast	MKI67	0	8.05876	0.794	0.005	0
Centroblast	PCLAF	0	7.59956	0.787	0.007	0
Centroblast	TYMS	0	8.52363	0.772	0.005	0
Centroblast	CDCA7	0	5.94351	0.779	0.017	0
Centroblast	BIK	0	4.62483	0.787	0.031	0
Centroblast	CDKN3	0	6.49745	0.757	0.016	0
Centroblast	MYBL1	0	5.15238	0.75	0.028	0
Centroblast	BIRC5	0	8.52086	0.706	0.003	0
Centroblast	TK1	0	6.63724	0.706	0.012	0
Centroblast	ZWINT	0	6.93894	0.699	0.008	0
Centroblast	AC023590.1	0	4.23187	0.728	0.039	0
Centroblast	MND1	0	6.81322	0.662	0.007	0
Centroblast	PHF19	0	4.66115	0.684	0.031	0
Centroblast	TOP2A	0	7.16286	0.654	0.01	0
Centroblast	DCAF12	0	4.92117	0.662	0.024	0
Centroblast	CENPF	0	6.8675	0.647	0.011	0
Centroblast	ASF1B	0	6.37375	0.64	0.011	0
Centroblast	RRM2	0	8.31203	0.632	0.004	0
Centroblast	CDC20	0	8.65179	0.618	0.005	0
Centroblast	CENPU	0	5.74073	0.625	0.016	0
Centroblast	CDCA3	0	8.30226	0.61	0.003	0
Centroblast	UBE2C	0	9.03018	0.61	0.003	0
Centroblast	TPX2	0	7.31315	0.596	0.006	0
Centroblast	HMGB3	0	6.84796	0.596	0.008	0
Centroblast	MAD2L1	0	5.4314	0.603	0.018	0
Centroblast	CDK1	0	8.33973	0.588	0.003	0
Centroblast	GTSE1	0	8.77258	0.581	0.002	0
Centroblast	KIFC1	0	7.93785	0.581	0.003	0
Centroblast	CENPW	0	5.16981	0.596	0.019	0
Centroblast	CDT1	0	7.33468	0.581	0.005	0
Centroblast	KNL1	0	5.11815	0.581	0.023	0
Centroblast	PKMYT1	0	8.51283	0.551	0.002	0
Centroblast	AURKB	0	8.22539	0.551	0.003	0
Centroblast	NCAPH	0	6.6559	0.544	0.006	0
Centroblast	CCNA2	0	8.5393	0.537	0.002	0
Centroblast	CDCA8	0	6.80673	0.537	0.007	0
Centroblast	NUGGC	0	5.2892	0.544	0.017	0
Centroblast	PRC1	0	5.35256	0.544	0.018	0
Centroblast	HIST1H3B	0	7.96814	0.529	0.006	0
Centroblast	TROAP	0	6.92711	0.529	0.006	0
Centroblast	FANCI	0	5.3555	0.537	0.016	0
Centroblast	ASPM	0	8.13515	0.522	0.003	0
Centroblast	GINS2	0	6.4934	0.515	0.01	0
Centroblast	CLSPN	0	5.89315	0.507	0.013	0
Centroblast	NUF2	0	6.8605	0.5	0.006	0
Centroblast	RAD51AP1	0	5.04015	0.507	0.018	0
Centroblast	CCNB2	0	8.35039	0.493	0.004	0
Centroblast	UHRF1	0	7.60147	0.478	0.004	0
Centroblast	AICDA	0	5.41273	0.485	0.013	0
Centroblast	RACGAP1	0	5.28456	0.471	0.015	0
Centroblast	SHCBP1	0	5.91523	0.463	0.009	0
Centroblast	NCAPG	0	6.90537	0.449	0.005	0
Centroblast	C21orf58	0	6.53358	0.426	0.005	0
Centroblast	CKAP2L	0	8.16406	0.419	0.001	0
Centroblast	E2F1	0	5.93969	0.426	0.01	0
Centroblast	SLCO3A1	0	5.26573	0.412	0.01	0
Centroblast	BUB1	0	5.55438	0.412	0.011	0
Centroblast	PLK1	0	9.26573	0.397	0.002	0
Centroblast	DLGAP5	0	8.26969	0.39	0.001	0
Centroblast	BRCA1	0	5.72495	0.397	0.008	0
Centroblast	CEP55	0	7.66166	0.39	0.002	0
Centroblast	MXD3	0	5.76169	0.375	0.01	0
Centroblast	HMMR	0	6.65774	0.368	0.006	0
Centroblast	CDCA2	0	5.97338	0.368	0.007	0
Centroblast	SPC25	0	8.49603	0.36	0.001	0
Centroblast	DEPDC1	0	8.60969	0.353	0.001	0
Centroblast	NEIL3	0	7.31894	0.353	0.002	0
Centroblast	BUB1B	0	5.84696	0.353	0.006	0
Centroblast	DIAPH3	0	7.68077	0.346	0.002	0
Centroblast	DEPDC1B	0	6.45228	0.346	0.004	0
Centroblast	PBK	0	7.93785	0.338	0.002	0
Centroblast	KIF2C	0	7.30991	0.338	0.003	0
Centroblast	CENPA	0	7.28858	0.338	0.003	0
Centroblast	CENPE	0	6.45036	0.338	0.006	0
Centroblast	SPAG5	0	5.95973	0.338	0.006	0
Centroblast	CDC45	0	7.34665	0.324	0.002	0
Centroblast	KIF23	0	7.74137	0.316	0.001	0
Centroblast	CDCA5	0	6.3429	0.316	0.004	0
Centroblast	RAD51	0	6.36115	0.316	0.004	0
Centroblast	AURKA	0	6.46234	0.316	0.006	0
Centroblast	HJURP	0	8.37755	0.309	0.001	0
Centroblast	HIST1H3G	0	7.34094	0.301	0.003	0
Centroblast	KIF4A	0	8.74137	0.294	0.001	0
Centroblast	PAQR4	0	6.15026	0.294	0.005	0
Centroblast	CDC6	0	7.39742	0.287	0.002	0
Centroblast	HIST1H3C	0	7.79646	0.279	0.002	0
Centroblast	ESCO2	0	7.13115	0.279	0.002	0
Centroblast	TYMSOS	0	8.27954	0.272	0.001	0
Centroblast	SPC24	0	8.19208	0.272	0.001	0
Centroblast	FOXM1	0	8.0027	0.265	0.001	0
Centroblast	ANLN	0	7.24979	0.257	0.002	0
Centroblast	DTL	0	6.43584	0.257	0.004	0
Centroblast	E2F8	0	7.99685	0.25	0.001	0
Centroblast	CDC25C	0	6.63088	0.25	0.002	0
Centroblast	MELK	0	7.36527	0.25	0.002	0
Centroblast	KIF14	0	7.12426	0.221	0.002	0
Centroblast	KIF20A	0	9.13515	0.213	0	0
Centroblast	PSRC1	0	8.47218	0.213	0.001	0
Centroblast	KIF18B	0	8.26573	0.184	0.001	0
Centroblast	LINC01991	5.29e-305	5.32974	0.338	0.008	1.11e-300
Centroblast	FAM72B	4.19e-297	6.96968	0.191	0.002	8.8e-293
Centroblast	ASB13	1.65e-296	4.66071	0.551	0.024	3.46e-292
Centroblast	NDC80	8.55e-295	5.11126	0.434	0.014	1.8e-290
Centroblast	NCAPG2	6.11e-289	5.07431	0.441	0.015	1.28e-284
Centroblast	OIP5	1.09e-287	5.65456	0.279	0.005	2.28e-283
Centroblast	KIF11	9.72e-287	5.62419	0.309	0.007	2.04e-282
Centroblast	ARHGAP11A	3.03e-282	5.5393	0.301	0.007	6.36e-278
Centroblast	PXMP2	1.04e-281	4.95648	0.463	0.018	2.17e-277
Centroblast	KCNK12	1.26e-279	4.65102	0.522	0.023	2.65e-275
Centroblast	SUGCT	5.28e-276	4.7028	0.522	0.023	1.11e-271
Centroblast	POLQ	3.06e-274	6.10586	0.221	0.003	6.42e-270
Centroblast	ASRGL1	1.69e-272	5.40414	0.301	0.007	3.54e-268
Centroblast	NEK2	1.76e-269	7.08885	0.147	0.001	3.69e-265
Centroblast	TRIP13	4.02e-268	6.41515	0.199	0.003	8.44e-264
Centroblast	APOBEC3B	9.43e-263	6.7173	0.162	0.002	1.98e-258
Centroblast	RECQL4	1.69e-262	6.06006	0.213	0.003	3.54e-258
Centroblast	CCNB1	8.3e-252	5.40483	0.529	0.027	1.74e-247
Centroblast	CHEK1	6.03e-251	5.09115	0.353	0.011	1.27e-246
Centroblast	PRKAR2B	1.26e-249	5.67777	0.338	0.01	2.65e-245
Centroblast	ECT2	4.45e-249	5.28352	0.324	0.009	9.35e-245
Centroblast	DHFR	1.26e-247	4.87324	0.603	0.037	2.64e-243
Centroblast	CDC25A	4e-244	7.04769	0.132	0.001	8.4e-240
Centroblast	HIST1H3F	4.27e-241	6.7173	0.213	0.004	8.96e-237
Centroblast	ACY3	3.79e-240	4.48381	0.574	0.033	7.97e-236
Centroblast	TEDC2	1.05e-239	6.33973	0.176	0.002	2.2e-235
Centroblast	E2F2	4.55e-234	6.5393	0.154	0.002	9.55e-230
Centroblast	LHFPL6	1.89e-230	5.31191	0.287	0.008	3.97e-226
Centroblast	LMNB1	3.77e-227	4.15164	0.728	0.059	7.91e-223
Centroblast	UBE2T	5.03e-226	4.56529	0.522	0.029	1.06e-221
Centroblast	RAD54L	5.32e-220	6.35671	0.169	0.002	1.12e-215
Centroblast	RDM1	9.7e-219	8.0027	0.088	0	2.04e-214
Centroblast	CFAP73	2.57e-216	6.28456	0.169	0.002	5.4e-212
Centroblast	PLK4	2.58e-216	6.0274	0.184	0.003	5.41e-212
Centroblast	ESPL1	4.3e-214	6.5791	0.14	0.001	9.03e-210
Centroblast	SMC4	3.82e-213	4.33237	0.787	0.078	8.01e-209
Centroblast	UCHL1	6.93e-213	4.92375	0.309	0.01	1.46e-208
Centroblast	RFC3	7.99e-213	4.40023	0.529	0.032	1.68e-208
Centroblast	MCM2	4.06e-211	4.48694	0.485	0.027	8.52e-207
Centroblast	STMN1	2.17e-209	5.93031	1	0.161	4.55e-205
Centroblast	PRR11	1.09e-207	5.88722	0.191	0.003	2.29e-203
Centroblast	SKA3	3.18e-205	6.74283	0.125	0.001	6.68e-201
Centroblast	TUBB2B	5.96e-203	5.05534	0.287	0.009	1.25e-198
Centroblast	AFF2	3.02e-199	4.34598	0.412	0.02	6.34e-195
Centroblast	SEMA4A	3.98e-198	3.86363	0.544	0.036	8.35e-194
Centroblast	BRIP1	4.69e-196	5.37572	0.265	0.008	9.85e-192
Centroblast	MCM10	2.73e-195	6.17673	0.147	0.002	5.73e-191
Centroblast	ARHGEF39	4.37e-195	5.58766	0.228	0.006	9.17e-191
Centroblast	TTK	2.72e-194	5.95135	0.162	0.003	5.72e-190
Centroblast	SAC3D1	3.33e-193	4.59576	0.397	0.019	6.99e-189
Centroblast	GCHFR	3.62e-189	3.76722	0.779	0.082	7.61e-185
Centroblast	SKA1	3.6e-187	6.20915	0.14	0.002	7.56e-183
Centroblast	CCDC167	1.31e-186	3.85077	0.662	0.059	2.76e-182
Centroblast	NMU	2.32e-185	6.1167	0.162	0.003	4.87e-181
Centroblast	POC1A	1.21e-184	5.10432	0.243	0.007	2.54e-180
Centroblast	NDC1	1.28e-184	3.93798	0.566	0.042	2.69e-180
Centroblast	RMI2	9.61e-184	4.01424	0.64	0.055	2.02e-179
Centroblast	PDGFD	7.42e-183	4.07312	0.397	0.02	1.56e-178
Centroblast	SKA2	6.06e-182	3.89475	0.581	0.045	1.27e-177
Centroblast	GAS2L3	6.28e-175	8.34665	0.066	0	1.32e-170
Centroblast	BMP7	3.71e-170	4.76953	0.25	0.008	7.78e-166
Centroblast	RAPGEF5	5.6e-170	3.94407	0.5	0.036	1.18e-165
Centroblast	SMC2	1.94e-168	3.84132	0.61	0.055	4.07e-164
Centroblast	CENPN	2.46e-165	4.00426	0.471	0.032	5.16e-161
Centroblast	KIF15	8.18e-164	5.54145	0.169	0.004	1.72e-159
Centroblast	ORC6	5.13e-163	4.17673	0.471	0.033	1.08e-158
Centroblast	LTBP1	3.35e-162	5.6731	0.162	0.003	7.03e-158
Centroblast	HIST1H1B	2.98e-160	5.23409	0.515	0.042	6.25e-156
Centroblast	PTTG1	2.17e-159	4.38683	0.919	0.161	4.55e-155
Centroblast	CDKN2C	3e-158	3.98617	0.404	0.025	6.31e-154
Centroblast	RRM1	3.43e-157	3.91062	0.544	0.046	7.21e-153
Centroblast	MCM4	2.22e-156	4.46251	0.36	0.02	4.66e-152
Centroblast	HIST1H2AJ	8.98e-156	5.72968	0.162	0.003	1.89e-151
Centroblast	MCM7	3.55e-153	4.06709	0.794	0.114	7.45e-149
Centroblast	KANK2	3.74e-152	5.55538	0.169	0.004	7.85e-148
Centroblast	MME	4.29e-151	4.25674	0.39	0.024	9e-147
Centroblast	TACC3	9.11e-151	3.90394	0.625	0.065	1.91e-146
Centroblast	STIL	2.61e-149	5.06704	0.213	0.007	5.47e-145
Centroblast	CIT	5.62e-149	5.96122	0.132	0.002	1.18e-144
Centroblast	CKS1B	1.37e-146	3.82576	0.618	0.065	2.87e-142
Centroblast	KIF22	2.84e-146	3.84053	0.713	0.091	5.96e-142
Centroblast	MCM6	3.82e-145	4.11144	0.485	0.04	8.03e-141
Centroblast	HMCES	5.79e-145	3.50223	0.934	0.179	1.22e-140
Centroblast	GINS3	5.86e-145	5.06125	0.213	0.007	1.23e-140
Centroblast	PTPRS	5.97e-144	4.19792	0.353	0.021	1.25e-139
Centroblast	TFDP1	1.84e-140	3.45354	0.713	0.092	3.86e-136
Centroblast	SYNE2	4.54e-140	3.43089	0.779	0.112	9.52e-136
Centroblast	BCL7A	7.33e-140	3.50057	0.691	0.086	1.54e-135
Centroblast	CCDC189	1.04e-139	3.99067	0.375	0.024	2.17e-135
Centroblast	FEN1	8.87e-139	4.04802	0.478	0.04	1.86e-134
Centroblast	PARPBP	3.3e-138	4.42779	0.294	0.015	6.94e-134
Centroblast	WDR62	7.53e-138	5.84769	0.125	0.002	1.58e-133
Centroblast	WDR66	8.35e-138	4.61713	0.235	0.009	1.75e-133
Centroblast	KNSTRN	1.23e-136	4.58683	0.301	0.016	2.58e-132
Centroblast	DNMT3B	1.32e-135	7.02472	0.074	0.001	2.78e-131
Centroblast	FGD6	6.98e-133	3.58825	0.507	0.047	1.47e-128
Centroblast	HMGB2	9.09e-133	4.89973	0.993	0.296	1.91e-128
Centroblast	SOX5	1.42e-132	3.72788	0.515	0.049	2.98e-128
Centroblast	NEIL1	4.79e-132	3.2952	0.794	0.124	1e-127
Centroblast	WDR76	8.35e-131	3.83314	0.434	0.035	1.75e-126
Centroblast	CTNNAL1	4.77e-130	4.10586	0.346	0.022	1e-125
Centroblast	KCNN3	5.34e-130	4.86075	0.191	0.006	1.12e-125
Centroblast	CADPS	6.69e-130	4.88722	0.199	0.007	1.4e-125
Centroblast	CCNE2	4.09e-129	4.83095	0.243	0.011	8.59e-125
Centroblast	ZNF367	4.46e-129	4.35797	0.287	0.015	9.37e-125
Centroblast	NCAPD2	1.1e-127	3.67333	0.478	0.043	2.31e-123
Centroblast	CCDC88A	1.11e-125	3.50364	0.603	0.071	2.33e-121
Centroblast	NIBAN1	1.32e-125	3.69542	0.434	0.036	2.77e-121
Centroblast	SERPINA9	1.38e-125	3.5488	0.404	0.031	2.9e-121
Centroblast	HELLS	1.64e-125	3.81049	0.537	0.057	3.45e-121
Centroblast	DNMT1	3.78e-124	3.4258	0.831	0.155	7.92e-120
Centroblast	C12orf75	1.65e-123	3.35041	0.824	0.15	3.45e-119
Centroblast	HIST1H1A	2.26e-123	5.79607	0.132	0.003	4.75e-119
Centroblast	PEX5	3.46e-123	3.77551	0.39	0.03	7.27e-119
Centroblast	AC105411.1	4.39e-123	4.68155	0.199	0.007	9.22e-119
Centroblast	DSCC1	4.98e-120	4.74729	0.191	0.007	1.04e-115
Centroblast	LIG1	2.41e-119	3.42897	0.588	0.071	5.06e-115
Centroblast	TBC1D4	6.8e-119	4.38826	0.331	0.022	1.43e-114
Centroblast	EZH2	2.34e-117	3.652	0.493	0.05	4.91e-113
Centroblast	C9	2.96e-117	8.10961	0.044	0	6.21e-113
Centroblast	EXO1	3.8e-117	5.39246	0.14	0.004	7.98e-113
Centroblast	TCL6	1.12e-116	3.50133	0.441	0.04	2.36e-112
Centroblast	H2AFV	7.25e-116	3.70137	0.985	0.341	1.52e-111
Centroblast	AC022167.3	2.94e-115	4.10384	0.316	0.021	6.16e-111
Centroblast	MCM3	1.64e-114	3.74599	0.603	0.081	3.44e-110
Centroblast	FAM81A	2.59e-114	3.61697	0.375	0.029	5.44e-110
Centroblast	PALLD	2.97e-114	4.88722	0.176	0.006	6.24e-110
Centroblast	GINS1	3.46e-114	5.06906	0.132	0.003	7.26e-110
Centroblast	KIF24	7.25e-113	5.83991	0.103	0.002	1.52e-108
Centroblast	HIST1H2AI	1.26e-112	5.48867	0.132	0.003	2.64e-108
Centroblast	LMCD1	1.29e-112	4.6111	0.213	0.009	2.71e-108
Centroblast	SPRED2	2.82e-112	3.65941	0.419	0.038	5.92e-108
Centroblast	MIR3681HG	2.25e-111	3.87957	0.309	0.02	4.72e-107
Centroblast	AUNIP	2.53e-110	7.05715	0.059	0	5.3e-106
Centroblast	PHGDH	5.11e-109	4.47484	0.221	0.01	1.07e-104
Centroblast	AC009137.2	6.07e-109	8.47218	0.037	0	1.27e-104
Centroblast	HAUS8	4.23e-108	3.28056	0.493	0.053	8.89e-104
Centroblast	ATAD2	7.78e-108	3.50557	0.507	0.057	1.63e-103
Centroblast	AL133215.2	2.85e-107	5.98676	0.096	0.002	5.98e-103
Centroblast	C3orf67	4.27e-107	4.43177	0.206	0.009	8.96e-103
Centroblast	ELL3	6.97e-107	2.95109	0.838	0.17	1.46e-102
Centroblast	TMPO-AS1	7.05e-105	3.84769	0.309	0.022	1.48e-100
Centroblast	AC011447.3	9e-105	4.29764	0.279	0.018	1.89e-100
Centroblast	CBX2	1.01e-104	5.9438	0.088	0.001	2.11e-100
Centroblast	CYS1	2.66e-104	5.15683	0.14	0.004	5.59e-100
Centroblast	CSRP3-AS1	3.67e-104	7.69458	0.044	0	7.7e-100
Centroblast	GMNN	4.8e-104	3.3412	0.515	0.061	1.01e-99
Centroblast	STAC3	5.14e-104	4.21628	0.25	0.014	1.08e-99
Centroblast	H2AFY	1.17e-103	3.20055	0.868	0.222	2.45e-99
Centroblast	MTFR2	1.31e-103	5.47218	0.118	0.003	2.76e-99
Centroblast	GIHCG	2.13e-103	3.55663	0.449	0.047	4.47e-99
Centroblast	TUBB3	3.46e-102	5.09872	0.169	0.006	7.27e-98
Centroblast	GCSAM	8.52e-102	3.1132	0.654	0.101	1.79e-97
Centroblast	CDCA4	2.93e-101	3.73686	0.382	0.035	6.16e-97
Centroblast	SPINK2	5.64e-101	4.00764	0.331	0.026	1.18e-96
Centroblast	SGO2	1.44e-100	4.06556	0.272	0.018	3.03e-96
Centroblast	IGF2BP3	1.67e-100	4.09047	0.25	0.015	3.5e-96
Centroblast	ATAD5	1.82e-100	3.41555	0.419	0.041	3.82e-96
Centroblast	RPL39L	2.21e-100	3.47123	0.5	0.06	4.64e-96
Centroblast	HMGN2	9.69e-100	4.24615	1	0.576	2.04e-95
Centroblast	DMC1	1.4e-99	5.88722	0.081	0.001	2.95e-95
Centroblast	STXBP6	9.36e-99	5.0641	0.147	0.005	1.96e-94
Centroblast	EML6	3.41e-98	3.55502	0.412	0.041	7.16e-94
Centroblast	H2AFZ	1.11e-97	3.50153	1	0.574	2.33e-93
Centroblast	OGG1	1.38e-97	3.0439	0.596	0.086	2.9e-93
Centroblast	CYP39A1	7.5e-97	4.88722	0.132	0.004	1.57e-92
Centroblast	TUBB	9.81e-97	3.98184	0.993	0.476	2.06e-92
Centroblast	SGO1	1.1e-96	3.4348	0.434	0.046	2.31e-92
Centroblast	CD38	2.53e-96	2.93638	0.779	0.162	5.32e-92
Centroblast	HIST1H3J	6.05e-96	4.87015	0.14	0.005	1.27e-91
Centroblast	CALM3	8.71e-96	3.09451	0.853	0.21	1.83e-91
Centroblast	HASPIN	1.18e-95	4.85327	0.147	0.005	2.48e-91
Centroblast	PCNA	1.67e-95	3.51771	0.61	0.096	3.5e-91
Centroblast	LRMP	1.91e-95	2.9173	0.971	0.332	4.02e-91
Centroblast	CARHSP1	1.2e-93	3.12429	0.75	0.159	2.52e-89
Centroblast	EGF	2.37e-93	7.88722	0.037	0	4.97e-89
Centroblast	PRDM15	3.64e-93	3.546	0.338	0.029	7.64e-89
Centroblast	RAB15	2.08e-92	5.24336	0.11	0.003	4.36e-88
Centroblast	TOX	2.64e-92	2.96329	0.507	0.065	5.54e-88
Centroblast	NRGN	3.92e-92	3.94862	0.257	0.017	8.23e-88
Centroblast	HMGB1	9.17e-92	3.02444	1	0.863	1.92e-87
Centroblast	HMGN1	9.38e-92	2.93273	0.993	0.59	1.97e-87
Centroblast	HIST1H4F	3.96e-91	4.6618	0.191	0.01	8.32e-87
Centroblast	RBBP4	9.28e-91	2.79202	0.912	0.281	1.95e-86
Centroblast	DSTN	1.69e-90	3.57594	0.522	0.074	3.56e-86
Centroblast	ERCC6L	2.07e-90	6.30226	0.066	0.001	4.34e-86
Centroblast	CFAP299	3.91e-90	5.06125	0.132	0.004	8.2e-86
Centroblast	MAST2	9.12e-90	3.71063	0.309	0.025	1.92e-85
Centroblast	PIF1	2.84e-89	4.1135	0.206	0.011	5.96e-85
Centroblast	ANP32B	1.28e-88	2.66587	0.985	0.506	2.68e-84
Centroblast	GRHPR	7.02e-88	2.73118	0.757	0.158	1.47e-83
Centroblast	FBXO5	1.09e-87	3.92639	0.309	0.026	2.3e-83
Centroblast	GAPDH	2.58e-87	2.78183	1	0.927	5.43e-83
Centroblast	KANK1	4.28e-87	3.62266	0.338	0.031	8.98e-83
Centroblast	NANS	7.68e-87	2.74075	0.809	0.192	1.61e-82
Centroblast	MSH6	5.48e-86	3.11731	0.515	0.073	1.15e-81
Centroblast	LRR1	9.38e-86	3.11904	0.434	0.051	1.97e-81
Centroblast	BRI3BP	9.93e-86	2.84521	0.603	0.1	2.08e-81
Centroblast	NSD2	1.04e-85	3.35492	0.471	0.062	2.18e-81
Centroblast	DUT	1.06e-85	3.52843	0.846	0.263	2.22e-81
Centroblast	TUBA1B	2.82e-85	3.39377	0.993	0.574	5.92e-81
Centroblast	HIST1H4D	8.93e-85	4.25358	0.213	0.013	1.88e-80
Centroblast	DEF8	1.35e-84	2.92135	0.603	0.101	2.84e-80
Centroblast	PTPN18	2.02e-84	3.01884	0.662	0.125	4.25e-80
Centroblast	CORT	4.86e-84	8.20915	0.029	0	1.02e-79
Centroblast	DEPDC1-AS1	4.86e-84	8.20915	0.029	0	1.02e-79
Centroblast	SMARCA4	1.12e-83	2.85723	0.625	0.111	2.35e-79
Centroblast	SLC1A1	4.51e-83	4.7776	0.132	0.005	9.48e-79
Centroblast	METAP2	9.35e-83	2.82833	0.838	0.242	1.96e-78
Centroblast	HSPB11	1.1e-82	2.72937	0.699	0.14	2.32e-78
Centroblast	CCNE1	1.34e-82	5.15787	0.118	0.004	2.82e-78
Centroblast	CFL1	4.85e-82	2.04163	1	0.879	1.02e-77
Centroblast	LINC01887	9.5e-82	5.1794	0.103	0.003	2e-77
Centroblast	PITPNC1	9.88e-82	3.22742	0.39	0.044	2.07e-77
Centroblast	CCDC34	1.33e-81	3.73427	0.25	0.018	2.79e-77
Centroblast	GPSM2	4.62e-81	3.94862	0.213	0.013	9.69e-77
Centroblast	RTKN2	7.71e-81	4.34157	0.184	0.01	1.62e-76
Centroblast	SMAD1	9.35e-81	5.26573	0.088	0.002	1.96e-76
Centroblast	SERF2	1.73e-80	1.97015	1	0.941	3.63e-76
Centroblast	CNTLN	2.2e-80	5.24676	0.103	0.003	4.62e-76
Centroblast	IQCD	4.22e-80	4.12823	0.184	0.01	8.87e-76
Centroblast	CCDC171	4.85e-80	4.0107	0.213	0.014	1.02e-75
Centroblast	GSTP1	1.62e-79	3.03773	0.912	0.33	3.4e-75
Centroblast	AC017100.1	3.2e-79	8.88722	0.022	0	6.71e-75
Centroblast	FANCA	5.43e-79	3.15197	0.404	0.048	1.14e-74
Centroblast	TCL1A	5.94e-79	2.38518	0.993	0.372	1.25e-74
Centroblast	HIST1H3H	8.3e-79	3.80946	0.331	0.033	1.74e-74
Centroblast	SNRPD1	8.35e-79	2.5204	0.897	0.29	1.75e-74
Centroblast	HIST1H2AH	1.26e-78	4.13089	0.309	0.029	2.65e-74
Centroblast	ACTG1	1.42e-78	2.51639	1	0.835	2.98e-74
Centroblast	RPRD1B	1.6e-78	3.07987	0.441	0.057	3.36e-74
Centroblast	UBE2J1	2.45e-78	2.33414	0.971	0.452	5.14e-74
Centroblast	ZNF608	4.48e-78	3.13932	0.404	0.049	9.4e-74
Centroblast	ARPC2	7.25e-78	2.08734	1	0.726	1.52e-73
Centroblast	ATP5MG	8.18e-78	2.18934	0.993	0.747	1.72e-73
Centroblast	ID2	8.54e-78	3.55451	0.25	0.019	1.79e-73
Centroblast	DEK	9.47e-78	2.53814	0.956	0.397	1.99e-73
Centroblast	LOXL2	2.73e-77	4.20016	0.169	0.009	5.73e-73
Centroblast	PFN1	4.16e-77	1.80236	1	0.971	8.72e-73
Centroblast	AL441992.1	6.64e-77	3.77011	0.235	0.017	1.39e-72
Centroblast	AC104170.1	7.13e-77	3.62483	0.272	0.023	1.5e-72
Centroblast	SYNC	9.08e-77	2.81315	0.618	0.116	1.91e-72
Centroblast	REXO5	1.33e-76	5.56529	0.081	0.002	2.79e-72
Centroblast	ARHGAP44	2.65e-76	4.15604	0.176	0.01	5.57e-72
Centroblast	LPP	6.8e-76	2.94585	0.787	0.221	1.43e-71
Centroblast	HIST1H2AB	8.16e-76	4.75794	0.162	0.008	1.71e-71
Centroblast	TUBG1	9.92e-76	3.45816	0.316	0.031	2.08e-71
Centroblast	CBX3	1.06e-75	2.4148	0.926	0.381	2.23e-71
Centroblast	ACTB	1.42e-75	1.92078	1	0.999	2.98e-71
Centroblast	AL133467.1	2.06e-75	4.04496	0.213	0.014	4.32e-71
Centroblast	RASAL1	2.96e-75	4.7109	0.14	0.006	6.21e-71
Centroblast	HMGA1	3.9e-75	2.62151	0.926	0.352	8.19e-71
Centroblast	RFTN1	5.5e-75	2.35895	0.868	0.262	1.15e-70
Centroblast	DPYSL2	6.74e-75	4.14472	0.184	0.011	1.42e-70
Centroblast	POLA2	6.85e-75	3.48586	0.324	0.033	1.44e-70
Centroblast	RGS9	1.11e-74	4.09322	0.199	0.013	2.33e-70
Centroblast	H3F3A	3.06e-74	1.74039	1	0.924	6.42e-70
Centroblast	CAMK1	3.4e-73	3.69321	0.199	0.013	7.13e-69
Centroblast	PRRG4	4.16e-73	3.92904	0.213	0.015	8.74e-69
Centroblast	LINC02832	4.34e-73	4.42156	0.14	0.006	9.12e-69
Centroblast	HNRNPA2B1	4.69e-73	1.71428	1	0.909	9.84e-69
Centroblast	TRAC	5.38e-73	3.25804	0.412	0.054	1.13e-68
Centroblast	LINC00877	6.27e-73	3.27251	0.331	0.035	1.32e-68
Centroblast	RIMS2	6.97e-73	5.02924	0.096	0.003	1.46e-68
Centroblast	TPGS2	1.32e-72	2.78939	0.574	0.104	2.76e-68
Centroblast	RCBTB2	1.41e-72	3.70866	0.243	0.019	2.97e-68
Centroblast	AC079163.2	1.81e-72	4.41473	0.132	0.006	3.8e-68
Centroblast	ORC1	2.24e-72	4.90859	0.11	0.004	4.7e-68
Centroblast	TST	3.85e-72	4.25495	0.169	0.009	8.09e-68
Centroblast	CENPP	7.77e-72	3.52131	0.272	0.024	1.63e-67
Centroblast	CHAF1A	1.06e-71	3.21784	0.382	0.047	2.22e-67
Centroblast	AP000251.1	1.89e-71	6.05715	0.059	0.001	3.97e-67
Centroblast	ATP5MF	2.2e-71	2.1666	0.963	0.438	4.62e-67
Centroblast	RBBP7	3.08e-71	2.62212	0.794	0.219	6.47e-67
Centroblast	AC005833.2	4.3e-71	5.60711	0.081	0.002	9.03e-67
Centroblast	PKM	4.98e-71	2.21719	0.971	0.482	1.05e-66
Centroblast	PRPSAP2	1.01e-70	2.65381	0.691	0.158	2.13e-66
Centroblast	ANAPC15	1.06e-70	2.73728	0.566	0.104	2.22e-66
Centroblast	PTMA	1.19e-70	1.27815	1	0.999	2.5e-66
Centroblast	HIST1H2BH	1.66e-70	3.97787	0.221	0.017	3.49e-66
Centroblast	DTX1	3.89e-70	2.54725	0.676	0.15	8.16e-66
Centroblast	TLX2	4.63e-70	7.62419	0.029	0	9.72e-66
Centroblast	HIST1H2BL	5.67e-70	4.75336	0.118	0.005	1.19e-65
Centroblast	LBR	7.59e-70	2.61776	0.75	0.192	1.59e-65
Centroblast	ARHGAP11B	1.47e-69	4.98033	0.103	0.003	3.09e-65
Centroblast	POLE2	1.91e-69	3.97615	0.154	0.008	4.01e-65
Centroblast	DONSON	2.25e-69	3.54822	0.272	0.025	4.72e-65
Centroblast	SHMT1	2.45e-69	3.27787	0.309	0.032	5.14e-65
Centroblast	PPP1CA	2.95e-69	2.14826	0.956	0.484	6.18e-65
Centroblast	VNN2	5.41e-69	2.96981	0.456	0.069	1.13e-64
Centroblast	MSH2	5.84e-69	3.08848	0.382	0.049	1.22e-64
Centroblast	NUCKS1	6.11e-69	2.50336	0.904	0.375	1.28e-64
Centroblast	RAN	6.67e-69	2.01534	0.993	0.664	1.4e-64
Centroblast	TRAIP	1.17e-68	4.30226	0.154	0.008	2.45e-64
Centroblast	EEPD1	1.39e-68	3.97105	0.191	0.013	2.91e-64
Centroblast	TKT	4.12e-68	2.42336	0.794	0.23	8.65e-64
Centroblast	CDC7	5.2e-68	3.81481	0.221	0.017	1.09e-63
Centroblast	MTA3	5.69e-68	2.82027	0.441	0.065	1.19e-63
Centroblast	KIF18A	6.29e-68	3.17427	0.346	0.041	1.32e-63
Centroblast	BARD1	6.69e-68	2.92765	0.5	0.084	1.4e-63
Centroblast	FBXL7	8.92e-68	5.13999	0.081	0.002	1.87e-63
Centroblast	SLC25A5	1.25e-67	2.11608	0.963	0.674	2.63e-63
Centroblast	SLC43A3	1.48e-67	3.51218	0.265	0.025	3.11e-63
Centroblast	FAM83D	2.2e-67	4.11322	0.162	0.009	4.62e-63
Centroblast	PRDX3	3.03e-67	2.70174	0.676	0.161	6.36e-63
Centroblast	DTYMK	3.68e-67	2.76036	0.456	0.069	7.73e-63
Centroblast	LHFPL2	3.9e-67	3.07539	0.375	0.048	8.18e-63
Centroblast	TBL1XR1-AS1	1.62e-66	6.18678	0.051	0.001	3.39e-62
Centroblast	RMI1	5.45e-66	3.40179	0.287	0.029	1.14e-61
Centroblast	KATNAL1	7.85e-66	3.2469	0.316	0.035	1.65e-61
Centroblast	COX6A1	1.09e-65	1.71568	1	0.71	2.29e-61
Centroblast	TCF19	2.99e-65	3.76576	0.228	0.019	6.27e-61
Centroblast	PSMA8	3.07e-65	4.0099	0.162	0.01	6.45e-61
Centroblast	PPIA	4.24e-65	1.66394	1	0.885	8.9e-61
Centroblast	CENPK	5.18e-65	3.11402	0.36	0.046	1.09e-60
Centroblast	COX5A	6.33e-65	2.23257	0.875	0.351	1.33e-60
Centroblast	HIST1H2AL	1.04e-64	3.67533	0.301	0.033	2.18e-60
Centroblast	SAPCD2	2.36e-64	4.6974	0.11	0.004	4.96e-60
Centroblast	HIRIP3	6.93e-64	3.28616	0.316	0.036	1.46e-59
Centroblast	TIMELESS	7.79e-64	3.00458	0.375	0.05	1.64e-59
Centroblast	CCDC18	7.89e-64	2.74038	0.537	0.102	1.66e-59
Centroblast	CKAP5	1.91e-63	2.98167	0.419	0.063	4.01e-59
Centroblast	DBI	4.07e-63	2.056	0.956	0.434	8.54e-59
Centroblast	MOB1B	4.74e-63	2.88043	0.368	0.049	9.95e-59
Centroblast	COLEC11	5.1e-63	5.66483	0.059	0.001	1.07e-58
Centroblast	AC016168.2	7.17e-63	3.43552	0.235	0.021	1.5e-58
Centroblast	COX8A	1.74e-62	2.13857	0.919	0.5	3.65e-58
Centroblast	HNRNPA3	2.45e-62	1.98055	0.978	0.533	5.14e-58
Centroblast	AL138689.2	3.09e-62	6.37265	0.044	0.001	6.49e-58
Centroblast	S100A10	3.53e-62	2.38325	0.882	0.334	7.41e-58
Centroblast	MYL6	3.7e-62	1.54127	1	0.814	7.77e-58
Centroblast	SLC25A27	4.74e-62	4.58237	0.11	0.005	9.95e-58
Centroblast	SEC14L1	4.76e-62	2.746	0.64	0.158	9.98e-58
Centroblast	PSAT1	7.55e-62	3.93505	0.154	0.009	1.58e-57
Centroblast	E2F7	1.34e-61	4.60711	0.125	0.006	2.81e-57
Centroblast	DCK	1.98e-61	2.36464	0.779	0.231	4.15e-57
Centroblast	UGP2	2.81e-61	2.49546	0.632	0.147	5.9e-57
Centroblast	POU2AF1	5.52e-61	1.97694	0.949	0.422	1.16e-56
Centroblast	TMC5	6.29e-61	5.06619	0.088	0.003	1.32e-56
Centroblast	PDZD11	7.02e-61	2.84428	0.397	0.058	1.47e-56
Centroblast	RANBP1	7.19e-61	2.59293	0.772	0.256	1.51e-56
Centroblast	CENPH	1.03e-60	3.10295	0.368	0.051	2.17e-56
Centroblast	NUDT1	1.62e-60	2.59193	0.603	0.135	3.41e-56
Centroblast	ALYREF	1.72e-60	2.44826	0.816	0.308	3.62e-56
Centroblast	DDX39A	2.27e-60	2.09798	0.919	0.422	4.77e-56
Centroblast	TJP2	2.32e-60	4.56529	0.103	0.004	4.86e-56
Centroblast	CTPS2	4.7e-60	3.44428	0.228	0.02	9.87e-56
Centroblast	CCDC69	5.11e-60	2.24713	0.765	0.229	1.07e-55
Centroblast	PTMS	5.56e-60	4.2584	0.147	0.009	1.17e-55
Centroblast	ARPC5	5.97e-60	2.19185	0.882	0.339	1.25e-55
Centroblast	ANP32E	4.93e-59	2.46364	0.757	0.239	1.03e-54
Centroblast	ASB2	6.71e-59	2.86485	0.36	0.05	1.41e-54
Centroblast	GNG5	7.49e-59	2.00451	0.919	0.439	1.57e-54
Centroblast	UNG	8.04e-59	3.54108	0.309	0.038	1.69e-54
Centroblast	ATP5MC3	8.78e-59	1.89373	0.949	0.468	1.84e-54
Centroblast	ACTR3	1.81e-58	1.87295	0.963	0.531	3.79e-54
Centroblast	HIST1H2BO	2e-58	5.66483	0.059	0.001	4.21e-54
Centroblast	COX6C	2.3e-58	1.82342	0.978	0.541	4.82e-54
Centroblast	HIST1H2AM	3e-58	4.4034	0.162	0.011	6.29e-54
Centroblast	RFC5	3.66e-58	3.1586	0.279	0.031	7.68e-54
Centroblast	SRSF9	4.38e-58	1.83764	0.963	0.438	9.19e-54
Centroblast	TERF2	8.97e-58	2.5872	0.61	0.146	1.88e-53
Centroblast	ERH	1.2e-57	2.18722	0.846	0.33	2.52e-53
Centroblast	TRIOBP	1.74e-57	3.18095	0.331	0.044	3.66e-53
Centroblast	HNRNPD	2.29e-57	2.02355	0.904	0.459	4.82e-53
Centroblast	AP002852.1	3.9e-57	3.9952	0.154	0.01	8.19e-53
Centroblast	NDFIP2	4.3e-57	4.18095	0.132	0.007	9.03e-53
Centroblast	CRNDE	4.42e-57	5.30226	0.066	0.002	9.29e-53
Centroblast	ROCR	4.42e-57	5.35117	0.066	0.002	9.29e-53
Centroblast	CENPI	4.42e-57	5.30226	0.066	0.002	9.29e-53
Centroblast	GALNT14	5.74e-57	3.73747	0.169	0.012	1.2e-52
Centroblast	NCAPD3	7.82e-57	3.10805	0.309	0.039	1.64e-52
Centroblast	RPA3	8.19e-57	2.19735	0.787	0.259	1.72e-52
Centroblast	SAE1	8.94e-57	2.7154	0.574	0.132	1.88e-52
Centroblast	CORO1A	1.43e-56	1.64276	1	0.821	3e-52
Centroblast	FBXO43	2.41e-56	5.41329	0.059	0.001	5.06e-52
Centroblast	C12orf77	3.67e-56	3.77619	0.169	0.012	7.7e-52
Centroblast	MRPL51	8.71e-56	2.51135	0.75	0.252	1.83e-51
Centroblast	MYCBP	1.05e-55	2.66003	0.404	0.065	2.2e-51
Centroblast	STK39	1.15e-55	2.91589	0.346	0.048	2.41e-51
Centroblast	RFC4	1.2e-55	2.98033	0.397	0.064	2.52e-51
Centroblast	PSIP1	1.86e-55	2.21086	0.86	0.371	3.9e-51
Centroblast	TCEA1	2.08e-55	1.85732	0.949	0.508	4.38e-51
Centroblast	PARP1	3.53e-55	1.96644	0.919	0.45	7.41e-51
Centroblast	HRK	3.56e-55	3.63929	0.191	0.016	7.48e-51
Centroblast	FAM111B	6.61e-55	3.01174	0.346	0.049	1.39e-50
Centroblast	INCENP	8.83e-55	3.48453	0.221	0.021	1.85e-50
Centroblast	FAM167A-AS1	9.98e-55	5.37265	0.074	0.002	2.09e-50
Centroblast	AC106882.1	1.07e-54	5.1372	0.074	0.002	2.25e-50
Centroblast	SSBP2	1.1e-54	2.34887	0.706	0.202	2.31e-50
Centroblast	MRPL35	2.33e-54	2.70673	0.419	0.071	4.89e-50
Centroblast	AC008543.1	2.41e-54	6.47218	0.037	0	5.07e-50
Centroblast	S1PR2	3.13e-54	3.46469	0.228	0.023	6.58e-50
Centroblast	USP1	3.88e-54	2.42377	0.588	0.138	8.14e-50
Centroblast	DAAM1	4.65e-54	2.51125	0.507	0.103	9.76e-50
Centroblast	IGHV1-69-2	6.87e-54	1.82544	0.066	0.002	1.44e-49
Centroblast	RNASEH2A	7.38e-54	3.13418	0.331	0.047	1.55e-49
Centroblast	RCCD1	7.39e-54	3.40502	0.25	0.027	1.55e-49
Centroblast	PRDX1	1.62e-53	1.95974	0.934	0.477	3.4e-49
Centroblast	TP73	1.65e-53	5.22426	0.074	0.002	3.46e-49
Centroblast	PRDX6	1.99e-53	2.13612	0.853	0.373	4.17e-49
Centroblast	FAM72C	2.01e-53	8.47218	0.015	0	4.22e-49
Centroblast	TLL1	2.01e-53	8.47218	0.015	0	4.22e-49
Centroblast	KIAA1211	2.41e-53	4.24862	0.132	0.008	5.07e-49
Centroblast	IMPA2	2.48e-53	3.4949	0.199	0.018	5.21e-49
Centroblast	TNFSF8	2.63e-53	3.16788	0.243	0.026	5.52e-49
Centroblast	KPNA2	2.92e-53	2.73394	0.588	0.143	6.13e-49
Centroblast	SYT16	2.98e-53	4.70502	0.088	0.003	6.27e-49
Centroblast	DNAJC9	3.61e-53	2.48743	0.566	0.131	7.59e-49
Centroblast	POLE	4.32e-53	3.65244	0.191	0.016	9.07e-49
Centroblast	AC119673.2	4.96e-53	3.22771	0.265	0.031	1.04e-48
Centroblast	SEM1	7.68e-53	2.06265	0.838	0.336	1.61e-48
Centroblast	SLC2A5	8.22e-53	2.6584	0.375	0.059	1.73e-48
Centroblast	AC246817.2	1.01e-52	4.7953	0.103	0.005	2.13e-48
Centroblast	AL359397.1	1.42e-52	6.88722	0.029	0	2.98e-48
Centroblast	HIST1H2BB	1.92e-52	4.18095	0.125	0.007	4.03e-48
Centroblast	DNASE1	1.96e-52	3.27013	0.243	0.026	4.12e-48
Centroblast	GOT2	3.07e-52	2.68428	0.426	0.076	6.45e-48
Centroblast	PLIN3	3.41e-52	2.84999	0.566	0.14	7.16e-48
Centroblast	SERP2	5.57e-52	4.77174	0.081	0.003	1.17e-47
Centroblast	ZFAND4	6.22e-52	2.86239	0.346	0.051	1.31e-47
Centroblast	MBD2	7.93e-52	2.35297	0.669	0.192	1.66e-47
Centroblast	ARPC1B	1.02e-51	1.56034	0.985	0.641	2.15e-47
Centroblast	MYO1E	1.21e-51	2.09003	0.824	0.282	2.54e-47
Centroblast	SLC1A4	1.51e-51	3.14472	0.301	0.041	3.17e-47
Centroblast	PSMA4	1.85e-51	2.28209	0.662	0.188	3.89e-47
Centroblast	ZWILCH	2.96e-51	3.35948	0.213	0.021	6.22e-47
Centroblast	PGAM1	3.36e-51	2.05954	0.801	0.307	7.04e-47
Centroblast	NUCB2	4.33e-51	3.08503	0.324	0.046	9.08e-47
Centroblast	CEP128	5.23e-51	3.54935	0.213	0.021	1.1e-46
Centroblast	KIF20B	5.32e-51	2.67195	0.456	0.089	1.12e-46
Centroblast	SPAG16	8.99e-51	3.01008	0.301	0.041	1.89e-46
Centroblast	ASAP3	1.35e-50	4.62419	0.096	0.004	2.83e-46
Centroblast	LIN9	1.6e-50	3.22985	0.235	0.026	3.36e-46
Centroblast	WEE1	1.62e-50	2.51525	0.478	0.097	3.4e-46
Centroblast	PSMA6	2.23e-50	2.129	0.779	0.271	4.67e-46
Centroblast	AC108047.1	2.24e-50	4.25786	0.11	0.006	4.7e-46
Centroblast	TMPO	2.68e-50	2.50716	0.684	0.217	5.64e-46
Centroblast	BCL2L12	2.71e-50	2.67248	0.449	0.088	5.69e-46
Centroblast	ATP5IF1	2.83e-50	1.88189	0.934	0.484	5.94e-46
Centroblast	FAM241A	3.07e-50	2.52716	0.581	0.145	6.45e-46
Centroblast	MFHAS1	3.48e-50	2.82159	0.316	0.045	7.3e-46
Centroblast	ALDOA	4.53e-50	1.93302	0.875	0.411	9.52e-46
Centroblast	SNRPB	1.25e-49	1.7443	0.934	0.52	2.62e-45
Centroblast	JPT1	1.4e-49	2.2528	0.831	0.353	2.94e-45
Centroblast	VRK1	1.79e-49	2.4652	0.485	0.103	3.75e-45
Centroblast	RASSF6	1.8e-49	2.73656	0.449	0.09	3.78e-45
Centroblast	LSM5	1.84e-49	2.25489	0.713	0.232	3.87e-45
Centroblast	PMVK	1.87e-49	2.33032	0.537	0.123	3.92e-45
Centroblast	ZNF215	3.91e-49	3.71003	0.154	0.012	8.2e-45
Centroblast	H2AFX	5.25e-49	2.51774	0.647	0.191	1.1e-44
Centroblast	YWHAB	7.18e-49	1.5437	0.956	0.616	1.51e-44
Centroblast	CUX1	1.43e-48	2.49978	0.529	0.126	2.99e-44
Centroblast	ATP5PF	2.51e-48	2.03345	0.824	0.39	5.28e-44
Centroblast	ARHGAP19	3.48e-48	2.76585	0.324	0.048	7.3e-44
Centroblast	CALM2	3.73e-48	1.99815	0.949	0.626	7.83e-44
Centroblast	CENPO	4.93e-48	4.05715	0.125	0.008	1.04e-43
Centroblast	ST14	5.47e-48	2.57693	0.368	0.061	1.15e-43
Centroblast	SLC25A10	6.06e-48	4.61038	0.088	0.004	1.27e-43
Centroblast	XRCC3	6.76e-48	3.30226	0.228	0.025	1.42e-43
Centroblast	MELTF-AS1	6.95e-48	5.59176	0.059	0.002	1.46e-43
Centroblast	PRKCA	7.54e-48	3.3317	0.213	0.022	1.58e-43
Centroblast	CLIC4	9.36e-48	2.05762	0.699	0.215	1.97e-43
Centroblast	AC092162.2	9.54e-48	7.30226	0.022	0	2e-43
Centroblast	AC064829.1	9.54e-48	7.30226	0.022	0	2e-43
Centroblast	GON7	1.02e-47	2.46746	0.412	0.076	2.15e-43
Centroblast	LRRK1	1.61e-47	2.49707	0.493	0.109	3.38e-43
Centroblast	MZB1	1.69e-47	2.37215	0.596	0.161	3.55e-43
Centroblast	CCDC144A	1.89e-47	3.32723	0.191	0.018	3.96e-43
Centroblast	BASP1	2.45e-47	1.67115	0.934	0.565	5.13e-43
Centroblast	GEN1	2.54e-47	2.79206	0.301	0.043	5.33e-43
Centroblast	TOP1	4.28e-47	2.01275	0.779	0.283	8.98e-43
Centroblast	KNTC1	4.75e-47	3.12641	0.243	0.029	9.98e-43
Centroblast	NCKAP5	4.94e-47	4.28632	0.103	0.005	1.04e-42
Centroblast	WDR34	4.98e-47	2.64309	0.441	0.089	1.04e-42
Centroblast	DAZAP1	8.28e-47	2.03295	0.735	0.248	1.74e-42
Centroblast	ABCA12	9.65e-47	6.62419	0.029	0	2.03e-42
Centroblast	SLC35E3	1.01e-46	2.86103	0.338	0.055	2.12e-42
Centroblast	LINC00487	1.38e-46	4.5002	0.088	0.004	2.91e-42
Centroblast	CLTA	1.65e-46	1.96342	0.75	0.259	3.46e-42
Centroblast	ZNF804A	1.66e-46	2.58662	0.426	0.084	3.49e-42
Centroblast	CCDC149	1.77e-46	5.4949	0.051	0.001	3.72e-42
Centroblast	RIBC2	1.95e-46	5.24979	0.059	0.002	4.1e-42
Centroblast	ANAPC11	2.77e-46	2.21212	0.728	0.263	5.81e-42
Centroblast	AP001057.1	2.85e-46	3.13568	0.221	0.024	5.99e-42
Centroblast	SRP9	3.88e-46	2.10145	0.757	0.285	8.15e-42
Centroblast	DCTN3	3.91e-46	2.28573	0.64	0.189	8.2e-42
Centroblast	HADH	5.19e-46	2.52225	0.426	0.085	1.09e-41
Centroblast	PSMB3	6.95e-46	1.76061	0.86	0.387	1.46e-41
Centroblast	XKR6	7.03e-46	2.30226	0.515	0.12	1.48e-41
Centroblast	RUVBL1	1.08e-45	2.6825	0.382	0.07	2.27e-41
Centroblast	ELOB	1.14e-45	1.64458	0.926	0.522	2.39e-41
Centroblast	GSTZ1	1.21e-45	2.81245	0.309	0.047	2.53e-41
Centroblast	HNRNPAB	1.22e-45	2.28316	0.772	0.314	2.56e-41
Centroblast	SPATS2	1.53e-45	2.40782	0.449	0.093	3.22e-41
Centroblast	COMMD4	1.6e-45	2.52568	0.471	0.103	3.37e-41
Centroblast	MRPL27	1.84e-45	2.24908	0.507	0.116	3.86e-41
Centroblast	ARPC3	2.82e-45	1.16676	0.993	0.909	5.92e-41
Centroblast	SNRPG	3.36e-45	1.77365	0.868	0.434	7.06e-41
Centroblast	LCP1	3.39e-45	1.59328	0.963	0.6	7.12e-41
Centroblast	POLD4	4.55e-45	1.58412	0.949	0.646	9.56e-41
Centroblast	PRDX2	5.34e-45	2.08917	0.743	0.265	1.12e-40
Centroblast	LINC02576	5.6e-45	2.94522	0.279	0.039	1.18e-40
Centroblast	PSMC3IP	6.04e-45	3.85902	0.132	0.009	1.27e-40
Centroblast	CIP2A	6.71e-45	3.15132	0.228	0.027	1.41e-40
Centroblast	RNFT2	7.72e-45	3.4835	0.169	0.015	1.62e-40
Centroblast	SORL1	9.08e-45	2.59167	0.39	0.073	1.91e-40
Centroblast	ROMO1	1.26e-44	1.75213	0.868	0.42	2.65e-40
Centroblast	HNRNPM	1.39e-44	1.70836	0.882	0.379	2.93e-40
Centroblast	MZT2B	1.58e-44	1.66208	0.904	0.495	3.33e-40
Centroblast	ACOT7	1.66e-44	3.52545	0.169	0.015	3.49e-40
Centroblast	A4GALT	1.76e-44	2.83929	0.257	0.034	3.69e-40
Centroblast	CPM	2.73e-44	3.39079	0.184	0.018	5.74e-40
Centroblast	AL122058.1	3.02e-44	5.69458	0.044	0.001	6.34e-40
Centroblast	SHANK2	3.1e-44	5.52465	0.044	0.001	6.5e-40
Centroblast	HNRNPA1	5.34e-44	1.07684	0.993	0.889	1.12e-39
Centroblast	MED12L	5.69e-44	3.04395	0.228	0.027	1.19e-39
Centroblast	C4orf46	7.07e-44	3.3162	0.184	0.018	1.48e-39
Centroblast	ADA	7.32e-44	2.63929	0.331	0.054	1.54e-39
Centroblast	UBE2S	7.67e-44	2.43918	0.838	0.457	1.61e-39
Centroblast	TCF3	9.45e-44	2.31199	0.515	0.126	1.98e-39
Centroblast	AC026904.1	9.48e-44	4.06906	0.118	0.008	1.99e-39
Centroblast	YWHAE	1.02e-43	1.92739	0.735	0.264	2.14e-39
Centroblast	CEP41	1.75e-43	3.76883	0.132	0.01	3.68e-39
Centroblast	MZT1	1.85e-43	2.27507	0.522	0.13	3.88e-39
Centroblast	FBN1	2.08e-43	6.01275	0.037	0.001	4.37e-39
Centroblast	BCAR1	2.08e-43	6.01275	0.037	0.001	4.37e-39
Centroblast	AC016168.1	2.8e-43	4.92375	0.066	0.002	5.89e-39
Centroblast	WNK2	2.98e-43	4.68559	0.066	0.002	6.26e-39
Centroblast	CDK2AP2	3e-43	2.03877	0.743	0.281	6.31e-39
Centroblast	ACKR4	3.46e-43	5.30226	0.051	0.001	7.26e-39
Centroblast	CENPM	4.26e-43	1.57898	0.801	0.292	8.95e-39
Centroblast	BPNT1	4.53e-43	2.59619	0.36	0.065	9.51e-39
Centroblast	GLRX3	4.75e-43	2.17515	0.493	0.114	9.97e-39
Centroblast	RCC1	5.17e-43	2.90685	0.257	0.035	1.09e-38
Centroblast	C16orf95	5.93e-43	4.35884	0.088	0.004	1.24e-38
Centroblast	SUSD3	1.05e-42	2.12556	0.588	0.166	2.2e-38
Centroblast	IMP4	1.88e-42	2.1593	0.64	0.204	3.94e-38
Centroblast	RABGAP1L	2.7e-42	1.98834	0.801	0.35	5.67e-38
Centroblast	TALDO1	2.77e-42	1.90467	0.743	0.278	5.81e-38
Centroblast	C3orf52	3.13e-42	3.445	0.162	0.015	6.57e-38
Centroblast	AC022915.2	3.84e-42	4.63929	0.074	0.003	8.06e-38
Centroblast	CRYBB1	4.5e-42	6.40179	0.029	0	9.45e-38
Centroblast	ARHGDIB	4.65e-42	1.31365	0.985	0.844	9.75e-38
Centroblast	RAP1B	4.69e-42	1.70303	0.875	0.42	9.84e-38
Centroblast	PTP4A2	5.34e-42	1.94793	0.824	0.396	1.12e-37
Centroblast	LDHB	7.09e-42	1.58826	0.912	0.519	1.49e-37
Centroblast	MYRIP	7.16e-42	4.23952	0.088	0.004	1.5e-37
Centroblast	NPAS1	8.78e-42	3.81833	0.14	0.011	1.84e-37
Centroblast	DSN1	8.81e-42	2.84513	0.265	0.038	1.85e-37
Centroblast	POU4F1	1.65e-41	5.01275	0.059	0.002	3.46e-37
Centroblast	NAA38	2.14e-41	1.98208	0.699	0.253	4.5e-37
Centroblast	XRCC2	2.18e-41	4.59176	0.074	0.003	4.58e-37
Centroblast	RBX1	2.25e-41	1.8126	0.743	0.271	4.72e-37
Centroblast	HAUS1	2.4e-41	2.3138	0.434	0.094	5.05e-37
Centroblast	MILR1	2.86e-41	2.57175	0.353	0.065	6.01e-37
Centroblast	RPS27L	3.34e-41	2.37126	0.728	0.296	7e-37
Centroblast	MIR181A1HG	3.66e-41	2.59006	0.301	0.048	7.68e-37
Centroblast	RAD54B	5.75e-41	3.66225	0.14	0.011	1.21e-36
Centroblast	AL132996.1	6.97e-41	3.46443	0.176	0.018	1.46e-36
Centroblast	HIST1H2AG	7.82e-41	3.64955	0.316	0.055	1.64e-36
Centroblast	BRWD1	1.03e-40	2.11404	0.64	0.207	2.16e-36
Centroblast	NUDT21	1.51e-40	2.1185	0.61	0.189	3.17e-36
Centroblast	GGH	1.69e-40	2.94039	0.25	0.035	3.54e-36
Centroblast	DERA	1.81e-40	2.55601	0.375	0.074	3.79e-36
Centroblast	KREMEN2	2.05e-40	3.7787	0.11	0.007	4.29e-36
Centroblast	ALDH7A1	2.15e-40	4.13999	0.096	0.005	4.51e-36
Centroblast	RFC1	2.3e-40	2.02751	0.647	0.214	4.84e-36
Centroblast	SPDL1	2.93e-40	3.05686	0.243	0.033	6.15e-36
Centroblast	BCL6	4.01e-40	1.97842	0.632	0.202	8.43e-36
Centroblast	DNA2	4.65e-40	3.61669	0.14	0.012	9.76e-36
Centroblast	PUDP	5.06e-40	2.68487	0.294	0.047	1.06e-35
Centroblast	BUB3	5.74e-40	2.10717	0.691	0.264	1.21e-35
Centroblast	RFC2	6.77e-40	2.43092	0.449	0.106	1.42e-35
Centroblast	AL390839.1	7.24e-40	6.88722	0.022	0	1.52e-35
Centroblast	TICRR	7.24e-40	6.88722	0.022	0	1.52e-35
Centroblast	NPPC	7.79e-40	4.27251	0.088	0.005	1.63e-35
Centroblast	CDKN2A	8.22e-40	2.92675	0.243	0.033	1.73e-35
Centroblast	AC090152.1	8.25e-40	3.43304	0.162	0.016	1.73e-35
Centroblast	LIMA1	9.03e-40	3.06231	0.221	0.028	1.9e-35
Centroblast	CCNF	9.72e-40	3.5162	0.162	0.016	2.04e-35
Centroblast	LINC01572	1.06e-39	3.0368	0.213	0.026	2.22e-35
Centroblast	MPC2	1.36e-39	2.17395	0.64	0.22	2.86e-35
Centroblast	RAD21	1.41e-39	2.30701	0.721	0.319	2.95e-35
Centroblast	HIST1H3D	1.54e-39	3.19734	0.39	0.083	3.23e-35
Centroblast	HDAC1	1.57e-39	1.72778	0.801	0.33	3.29e-35
Centroblast	CPNE5	2.62e-39	2.14753	0.515	0.135	5.5e-35
Centroblast	GLRX5	2.85e-39	2.01015	0.544	0.147	5.98e-35
Centroblast	MET	6.19e-39	4.73194	0.066	0.003	1.3e-34
Centroblast	S100Z	9.01e-39	3.13828	0.184	0.02	1.89e-34
Centroblast	RAD17	9.53e-39	2.41648	0.353	0.067	2e-34
Centroblast	TMEM97	9.55e-39	3.10411	0.199	0.023	2e-34
Centroblast	AC068295.1	1.28e-38	5.44665	0.044	0.001	2.68e-34
Centroblast	FANCB	1.52e-38	2.78863	0.257	0.038	3.19e-34
Centroblast	LIMD2	1.64e-38	1.15293	0.993	0.855	3.45e-34
Centroblast	CD79B	2.71e-38	1.33103	0.985	0.714	5.7e-34
Centroblast	PAGE5	2.99e-38	6.20915	0.029	0	6.27e-34
Centroblast	HIST1H4L	3.01e-38	5.56529	0.037	0.001	6.31e-34
Centroblast	TRIM59	3.27e-38	2.56792	0.338	0.064	6.87e-34
Centroblast	TPI1	3.38e-38	1.53234	0.949	0.663	7.1e-34
Centroblast	SIVA1	3.43e-38	2.02073	0.735	0.303	7.2e-34
Centroblast	AC012236.1	5.07e-38	3.06006	0.199	0.024	1.06e-33
Centroblast	AC073529.1	5.45e-38	4.39784	0.081	0.004	1.14e-33
Centroblast	TNFRSF17	8.17e-38	2.58276	0.316	0.057	1.72e-33
Centroblast	TTF2	8.46e-38	2.65527	0.287	0.047	1.78e-33
Centroblast	CD81	8.86e-38	1.38021	0.934	0.649	1.86e-33
Centroblast	WDHD1	1.09e-37	3.07225	0.191	0.022	2.28e-33
Centroblast	POLH	1.13e-37	2.72662	0.353	0.071	2.37e-33
Centroblast	MASTL	1.16e-37	3.47392	0.162	0.016	2.44e-33
Centroblast	OAZ1	1.18e-37	0.962985	1	0.958	2.48e-33
Centroblast	NDUFA4	1.24e-37	1.41311	0.912	0.566	2.61e-33
Centroblast	COPE	1.4e-37	1.5992	0.838	0.418	2.95e-33
Centroblast	ATP5MPL	1.6e-37	1.79	0.765	0.331	3.35e-33
Centroblast	ATP5F1C	1.7e-37	1.8096	0.743	0.301	3.56e-33
Centroblast	RGS8	1.71e-37	4.73522	0.059	0.002	3.58e-33
Centroblast	SUMO2	2.88e-37	1.31616	0.956	0.696	6.05e-33
Centroblast	PSMA2	2.9e-37	1.75454	0.787	0.342	6.1e-33
Centroblast	EAF2	3.74e-37	1.74574	0.794	0.366	7.85e-33
Centroblast	GDI2	4.13e-37	1.46758	0.897	0.492	8.67e-33
Centroblast	PVRIG	4.62e-37	3.87599	0.11	0.008	9.71e-33
Centroblast	AP000487.1	4.82e-37	5.37265	0.044	0.001	1.01e-32
Centroblast	TUBB2A	6.19e-37	1.85299	0.706	0.262	1.3e-32
Centroblast	GGA2	6.21e-37	1.70372	0.779	0.331	1.3e-32
Centroblast	SRSF3	9.12e-37	1.56013	0.875	0.459	1.91e-32
Centroblast	KHDRBS1	9.23e-37	1.45112	0.875	0.506	1.94e-32
Centroblast	DPP3	1.09e-36	2.61065	0.287	0.048	2.28e-32
Centroblast	MAP3K7CL	1.17e-36	2.97484	0.221	0.03	2.45e-32
Centroblast	YEATS4	1.82e-36	2.18326	0.412	0.093	3.82e-32
Centroblast	KCNMB4	3.5e-36	3.0594	0.191	0.023	7.35e-32
Centroblast	TRAPPC1	3.73e-36	1.74279	0.787	0.37	7.84e-32
Centroblast	ZNF732	4.02e-36	5.88722	0.037	0.001	8.44e-32
Centroblast	CSMD2	4.13e-36	5.66483	0.037	0.001	8.67e-32
Centroblast	KLF15	4.13e-36	5.66483	0.037	0.001	8.67e-32
Centroblast	GRAMD1B	4.39e-36	3.90016	0.096	0.006	9.22e-32
Centroblast	FAS	4.93e-36	2.67572	0.25	0.038	1.03e-31
Centroblast	HNRNPK	5.07e-36	1.34573	0.934	0.643	1.06e-31
Centroblast	NLK	5.18e-36	2.58605	0.301	0.054	1.09e-31
Centroblast	NDUFV2	5.94e-36	1.5882	0.801	0.365	1.25e-31
Centroblast	FKBP1A	6.09e-36	1.8131	0.676	0.254	1.28e-31
Centroblast	TRDV2	6.54e-36	7.47218	0.015	0	1.37e-31
Centroblast	TUBB4B	7.5e-36	1.91731	0.838	0.442	1.58e-31
Centroblast	MARCKSL1	7.73e-36	1.75989	0.868	0.539	1.62e-31
Centroblast	NDUFS6	8.07e-36	1.95377	0.61	0.205	1.69e-31
Centroblast	LDHA	8.33e-36	1.79661	0.794	0.378	1.75e-31
Centroblast	H1FX	8.65e-36	1.66917	0.684	0.234	1.82e-31
Centroblast	LRRCC1	1.19e-35	3.41643	0.147	0.014	2.51e-31
Centroblast	FABP5	1.23e-35	1.72064	0.691	0.248	2.59e-31
Centroblast	SMC1B	1.37e-35	5.30226	0.044	0.001	2.88e-31
Centroblast	SEPHS1	1.39e-35	2.57864	0.272	0.045	2.92e-31
Centroblast	RHOA	1.7e-35	1.07953	0.971	0.823	3.57e-31
Centroblast	SLX4	1.99e-35	3.33397	0.154	0.016	4.17e-31
Centroblast	SNRPF	2.17e-35	1.76728	0.743	0.325	4.56e-31
Centroblast	CD9	3.05e-35	3.04496	0.199	0.026	6.4e-31
Centroblast	DDIAS	3.57e-35	3.45936	0.14	0.013	7.5e-31
Centroblast	ACYP1	3.66e-35	2.31231	0.36	0.075	7.69e-31
Centroblast	AC068587.4	4.28e-35	3.02593	0.191	0.024	8.98e-31
Centroblast	C9orf40	5.5e-35	2.597	0.294	0.053	1.16e-30
Centroblast	CHTF18	8.24e-35	3.09774	0.191	0.024	1.73e-30
Centroblast	BFSP2	1.24e-34	2.31635	0.191	0.024	2.61e-30
Centroblast	CENPS	1.34e-34	3.10384	0.176	0.021	2.82e-30
Centroblast	ATP5F1E	1.36e-34	0.95095	0.993	0.9	2.85e-30
Centroblast	NUP93	1.45e-34	2.38472	0.338	0.068	3.04e-30
Centroblast	AP002989.1	1.47e-34	4.84283	0.051	0.002	3.09e-30
Centroblast	THSD4	1.47e-34	4.79976	0.051	0.002	3.09e-30
[truncated: 10,705 more rows]

## Sheet: Genes expressed by B subsets
Genes expressed by B cell subsets
Imputed genes expressed by B cell subsets in the CosMx data.
Subset.gene	cell_type	gene	avg_imputed_expression
MZ.CCL4	MZ	CCL4	0.0798146
MZ.CCL3	MZ	CCL3	0.0325556
MZ.MEF2B	MZ	MEF2B	0.0771534
MZ.RGCC	MZ	RGCC	0.308476
MZ.DOP1B	MZ	DOP1B	0.0916432
MZ.H1FX	MZ	H1FX	0.170192
MZ.STMN1	MZ	STMN1	0.158583
MZ.CD69	MZ	CD69	1.41071
MZ.RGS13	MZ	RGS13	0.036059
MZ.UTP6	MZ	UTP6	0.149286
MZ.TCL1A	MZ	TCL1A	0.329589
MZ.JCHAIN	MZ	JCHAIN	0.549062
MZ.CCL4L2	MZ	CCL4L2	0.0148032
MZ.XXYLT1	MZ	XXYLT1	0.0268127
MZ.UBE2C	MZ	UBE2C	0.00282284
MZ.ACTB	MZ	ACTB	2.7338
MZ.IGHG1	MZ	IGHG1	0.0963661
MZ.CDC20	MZ	CDC20	0.00709834
MZ.ACTG1	MZ	ACTG1	1.34095
MZ.TGFB3	MZ	TGFB3	0.00160126
MZ.TNFSF9	MZ	TNFSF9	0.8424
MZ.CCDC113	MZ	CCDC113	0.0358605
MZ.EBI3	MZ	EBI3	0.042432
MZ.ZNF331	MZ	ZNF331	0.487674
MZ.CD74	MZ	CD74	4.03478
MZ.GFRA2	MZ	GFRA2	0.00983637
MZ.HMGB2	MZ	HMGB2	0.239756
MZ.HMGN2	MZ	HMGN2	0.572122
MZ.MIR155HG	MZ	MIR155HG	0.177438
MZ.IGHA2	MZ	IGHA2	0.275777
MZ.TYMS	MZ	TYMS	0.00929214
MZ.IGHG4	MZ	IGHG4	0.0173004
MZ.BFSP2	MZ	BFSP2	0.024423
MZ.CRIP1	MZ	CRIP1	0.738819
MZ.HILPDA	MZ	HILPDA	0.0858761
MZ.SGSM3	MZ	SGSM3	0.177893
MZ.GADD45G	MZ	GADD45G	0.0672539
MZ.IGHA1	MZ	IGHA1	0.632197
MZ.HMOX1	MZ	HMOX1	0.310008
MZ.GLA	MZ	GLA	0.271608
MZ.CCNB2	MZ	CCNB2	0.00494501
MZ.IGHGP	MZ	IGHGP	0.00590559
MZ.IGHG3	MZ	IGHG3	0.104953
MZ.SOX5	MZ	SOX5	0.0552904
MZ.TXNIP	MZ	TXNIP	1.29843
MZ.RRM2	MZ	RRM2	0.00328503
MZ.AGFG2	MZ	AGFG2	0.0354183
MZ.G0S2	MZ	G0S2	0.013678
MZ.RGS1	MZ	RGS1	0.39559
MZ.DDIT4	MZ	DDIT4	0.731372
MZ.CLEC2B	MZ	CLEC2B	0.240221
MZ.IGHG2	MZ	IGHG2	0.0742679
MZ.AC011498.1	MZ	AC011498.1	0.00632709
MZ.DUSP4	MZ	DUSP4	0.13824
MZ.LY9	MZ	LY9	0.675161
MZ.YBX3	MZ	YBX3	0.217626
MZ.OTUD1	MZ	OTUD1	0.20756
MZ.SERPINE1	MZ	SERPINE1	0.0331362
MZ.HOPX	MZ	HOPX	0.0247414
MZ.RRAD	MZ	RRAD	0.0349315
MZ.HLCS	MZ	HLCS	0.0339646
MZ.TOP2A	MZ	TOP2A	0.00430464
MZ.USP45	MZ	USP45	0.0960921
MZ.BACH2	MZ	BACH2	0.473254
MZ.NAGK	MZ	NAGK	0.153308
MZ.MYO1E	MZ	MYO1E	0.445659
MZ.KLK1	MZ	KLK1	0.191993
MZ.AC022182.2	MZ	AC022182.2	0.0992223
MZ.CD83	MZ	CD83	1.48696
MZ.TEX14	MZ	TEX14	0.0756539
MZ.CCN2	MZ	CCN2	0.0071622
MZ.H3F3B	MZ	H3F3B	1.84445
MZ.RPLP1	MZ	RPLP1	3.54311
MZ.GAPDH	MZ	GAPDH	1.59973
MZ.LRMP	MZ	LRMP	0.32008
MZ.SUGCT	MZ	SUGCT	0.012542
MZ.HIST1H1E	MZ	HIST1H1E	0.462589
MZ.MT-CO1	MZ	MT-CO1	3.17482
MZ.CITED2	MZ	CITED2	0.229295
MZ.RASSF6	MZ	RASSF6	0.0895057
MZ.SSR4	MZ	SSR4	0.462464
MZ.CCL5	MZ	CCL5	0.0748979
MZ.IL6	MZ	IL6	0.106359
MZ.LMO2	MZ	LMO2	0.0373018
MZ.PTTG1	MZ	PTTG1	0.133438
MZ.CSF1	MZ	CSF1	0.047421
MZ.IGHM	MZ	IGHM	0.974896
MZ.ELL3	MZ	ELL3	0.205604
MZ.MKI67	MZ	MKI67	0.00586827
MZ.CENPM	MZ	CENPM	0.267177
MZ.IL10	MZ	IL10	0.0248905
MZ.BIK	MZ	BIK	0.0647901
MZ.ADM	MZ	ADM	0.0644604
MZ.FCRL4	MZ	FCRL4	0.0922837
MZ.LGALS1	MZ	LGALS1	0.487869
MZ.NEIL1	MZ	NEIL1	0.114401
MZ.PDE4D	MZ	PDE4D	0.0531983
MZ.S100A4	MZ	S100A4	0.944688
MZ.TUBA1B	MZ	TUBA1B	0.540707
MZ.STAG3	MZ	STAG3	0.121189
MZ.GPR183	MZ	GPR183	0.508408
MZ.IL3RA	MZ	IL3RA	0.0155144
MZ.FCER2	MZ	FCER2	0.461676
MZ.MARCKSL1	MZ	MARCKSL1	0.527223
MZ.GEM	MZ	GEM	0.124891
MZ.CENPF	MZ	CENPF	0.00913993
MZ.YPEL5	MZ	YPEL5	0.690634
MZ.PPP1R14A	MZ	PPP1R14A	0.0598375
MZ.TUBB	MZ	TUBB	0.459868
MZ.HMCES	MZ	HMCES	0.119914
MZ.MYBL1	MZ	MYBL1	0.0130627
MZ.LTB	MZ	LTB	1.53808
MZ.MT2A	MZ	MT2A	0.125829
MZ.SLC2A3	MZ	SLC2A3	0.85104
MZ.CCL22	MZ	CCL22	0.00866083
MZ.BCL2A1	MZ	BCL2A1	0.411323
MZ.TOX	MZ	TOX	0.0134266
MZ.RASL11A	MZ	RASL11A	0.0522301
MZ.PARD6G-AS1	MZ	PARD6G-AS1	0.106843
MZ.NUSAP1	MZ	NUSAP1	0.0172181
MZ.HIST1H1B	MZ	HIST1H1B	0.0370252
MZ.BIRC5	MZ	BIRC5	0.00313982
MZ.HIST1H3B	MZ	HIST1H3B	0.00491776
MZ.HIST1H1C	MZ	HIST1H1C	0.28497
MZ.MYBL2	MZ	MYBL2	0.0639608
MZ.MZB1	MZ	MZB1	0.210088
MZ.AL021918.5	MZ	AL021918.5	0.0181556
MZ.HIST1H3H	MZ	HIST1H3H	0.0513567
MZ.LPP	MZ	LPP	0.178015
MZ.SERPINA9	MZ	SERPINA9	0.0149265
MZ.CD70	MZ	CD70	0.423598
MZ.EMP3	MZ	EMP3	0.62783
MZ.IFIT2	MZ	IFIT2	0.127238
MZ.AL139020.1	MZ	AL139020.1	0.0585369
MZ.ARL4C	MZ	ARL4C	0.245779
MZ.IL4R	MZ	IL4R	0.0762411
MZ.ALKAL2	MZ	ALKAL2	0.00299804
MZ.B2M	MZ	B2M	3.51471
MZ.EGR4	MZ	EGR4	0.0173321
MZ.CA2	MZ	CA2	0.0698198
MZ.CCR7	MZ	CCR7	0.382453
MZ.BTG1	MZ	BTG1	1.84495
MZ.IGHD	MZ	IGHD	0.238265
MZ.TSC22D3	MZ	TSC22D3	1.23467
MZ.AL592429.2	MZ	AL592429.2	0.179963
MZ.AC018647.1	MZ	AC018647.1	0.0126033
MZ.FAM30A	MZ	FAM30A	0.204531
MZ.SOX4	MZ	SOX4	0.0792291
MZ.CCDC62	MZ	CCDC62	0.0115088
MZ.H2AFZ	MZ	H2AFZ	0.50828
MZ.RPS19	MZ	RPS19	3.15289
MZ.RPL10	MZ	RPL10	3.49676
MZ.SRGN	MZ	SRGN	0.487797
MZ.APOBEC3F	MZ	APOBEC3F	0.0647422
MZ.TK1	MZ	TK1	0.00943495
MZ.SMIM35	MZ	SMIM35	0.00139075
MZ.LINC01781	MZ	LINC01781	0.228756
MZ.GSTP1	MZ	GSTP1	0.403067
MZ.RAPGEF5	MZ	RAPGEF5	0.0155379
MZ.NRARP	MZ	NRARP	0.148726
MZ.HIST1H1D	MZ	HIST1H1D	0.157012
MZ.AC103591.3	MZ	AC103591.3	0.0522733
MZ.LINC01841	MZ	LINC01841	0.0202133
MZ.LINC01480	MZ	LINC01480	0.176849
MZ.FTH1	MZ	FTH1	2.29394
MZ.MTRNR2L12	MZ	MTRNR2L12	1.76479
MZ.NPLOC4	MZ	NPLOC4	0.0907447
MZ.SELL	MZ	SELL	0.538484
MZ.JADE3	MZ	JADE3	0.0773891
MZ.PRKAR2B	MZ	PRKAR2B	0.00713847
MZ.GRASP	MZ	GRASP	0.250866
MZ.LHPP	MZ	LHPP	0.119106
MZ.LTA	MZ	LTA	0.143869
MZ.PCLAF	MZ	PCLAF	0.00958346
MZ.NR4A3	MZ	NR4A3	0.151984
MZ.PEG10	MZ	PEG10	0.0275933
MZ.PRPSAP2	MZ	PRPSAP2	0.110726
MZ.FABP5	MZ	FABP5	0.216945
MZ.ARMC7	MZ	ARMC7	0.0265032
MZ.GMDS	MZ	GMDS	0.135027
MZ.S1PR1	MZ	S1PR1	0.142383
MZ.TAGAP	MZ	TAGAP	0.705547
MZ.POLR2B	MZ	POLR2B	0.11389
MZ.DNASE1L3	MZ	DNASE1L3	0.188153
MZ.AL589693.1	MZ	AL589693.1	0.0162012
MZ.ZNF804A	MZ	ZNF804A	0.186151
MZ.CD200	MZ	CD200	0.0524579
MZ.AC023590.1	MZ	AC023590.1	0.0216751
MZ.CD1C	MZ	CD1C	0.403101
MZ.GLUL	MZ	GLUL	0.0531238
MZ.TMEM184B	MZ	TMEM184B	0.0301426
MZ.TSC22D1	MZ	TSC22D1	0.0648148
MZ.PHACTR1	MZ	PHACTR1	0.397319
MZ.SKAP1	MZ	SKAP1	0.122129
MZ.STAT1	MZ	STAT1	0.235748
MZ.PTGER4	MZ	PTGER4	0.152728
MZ.FP671120.4	MZ	FP671120.4	0.105191
MZ.ARL4D	MZ	ARL4D	0.160716
MZ.CDKN3	MZ	CDKN3	0.0195853
MZ.MID1IP1	MZ	MID1IP1	0.0880627
MZ.ACY3	MZ	ACY3	0.0119663
MZ.UBB	MZ	UBB	1.38927
MZ.HIST1H2AC	MZ	HIST1H2AC	0.268682
MZ.CYB5D2	MZ	CYB5D2	0.0410819
MZ.BCL7A	MZ	BCL7A	0.059301
MZ.IER5L	MZ	IER5L	0.195678
MZ.ISG20	MZ	ISG20	0.512581
MZ.CCDC144A	MZ	CCDC144A	0.0100305
MZ.RFTN1	MZ	RFTN1	0.167319
MZ.NPW	MZ	NPW	0.0111955
MZ.COL19A1	MZ	COL19A1	0.177215
MZ.VPS37B	MZ	VPS37B	0.28942
MZ.EML6	MZ	EML6	0.0463511
MZ.P2RY14	MZ	P2RY14	0.0104769
MZ.CD79B	MZ	CD79B	1.02341
MZ.SPRY1	MZ	SPRY1	0.0544104
MZ.CNR1	MZ	CNR1	0.171265
MZ.AL392172.2	MZ	AL392172.2	0.0282443
MZ.OSTN-AS1	MZ	OSTN-AS1	0.0126121
MZ.MYO7B	MZ	MYO7B	0.095042
MZ.ASPM	MZ	ASPM	0.00204875
MZ.RPL41	MZ	RPL41	3.66646
MZ.HLA-DRB1	MZ	HLA-DRB1	1.62516
MZ.PLIN2	MZ	PLIN2	0.096361
MZ.PITPNC1	MZ	PITPNC1	0.029364
MZ.SYNE2	MZ	SYNE2	0.124952
MZ.TMSB10	MZ	TMSB10	2.16086
MZ.AC245014.3	MZ	AC245014.3	0.0180544
MZ.CACYBP	MZ	CACYBP	0.712161
MZ.CREM	MZ	CREM	0.30999
MZ.FAM177B	MZ	FAM177B	0.182308
MZ.FCRL3	MZ	FCRL3	0.253574
MZ.HMGN1	MZ	HMGN1	0.529238
MZ.FBP1	MZ	FBP1	0.012954
MZ.PLK1	MZ	PLK1	0.000853477
MZ.FCRL5	MZ	FCRL5	0.21511
MZ.AC025164.1	MZ	AC025164.1	0.2087
MZ.SOCS1	MZ	SOCS1	0.372155
MZ.CCNB1	MZ	CCNB1	0.014151
MZ.GPR18	MZ	GPR18	0.180152
MZ.LINC01857	MZ	LINC01857	0.500841
MZ.H2AFJ	MZ	H2AFJ	0.15454
MZ.GCHFR	MZ	GCHFR	0.102733
MZ.CD38	MZ	CD38	0.123332
MZ.CD72	MZ	CD72	0.483777
MZ.ADGRE5	MZ	ADGRE5	0.259375
MZ.AL691403.1	MZ	AL691403.1	0.164129
MZ.KLRK1	MZ	KLRK1	0.0347126
MZ.TCEAL9	MZ	TCEAL9	0.022147
MZ.TLE1	MZ	TLE1	0.12211
MZ.PCDH9	MZ	PCDH9	0.037292
MZ.ATF5	MZ	ATF5	0.0376105
MZ.AHNAK	MZ	AHNAK	0.200367
MZ.COX19	MZ	COX19	0.107387
MZ.AUTS2	MZ	AUTS2	0.177044
MZ.KLF3	MZ	KLF3	0.101974
MZ.NSD1	MZ	NSD1	0.178878
MZ.CDCA7	MZ	CDCA7	0.0143722
MZ.FCRL2	MZ	FCRL2	0.509422
MZ.KCNQ5	MZ	KCNQ5	0.135301
MZ.HSP90B1	MZ	HSP90B1	0.520561
MZ.COCH	MZ	COCH	0.0135805
MZ.ITGAX	MZ	ITGAX	0.0169629
MZ.HLA-DRA	MZ	HLA-DRA	2.50821
MZ.LDLRAD4	MZ	LDLRAD4	0.457566
MZ.LHFPL2	MZ	LHFPL2	0.0364251
MZ.ST6GAL1	MZ	ST6GAL1	0.585824
MZ.IFITM1	MZ	IFITM1	0.417854
MZ.ABRACL	MZ	ABRACL	0.140764
MZ.CDK1	MZ	CDK1	0.00257917
MZ.CD9	MZ	CD9	0.0304107
MZ.LINC00926	MZ	LINC00926	0.532271
MZ.ARL4A	MZ	ARL4A	0.383452
MZ.UCP2	MZ	UCP2	0.908818
MZ.ACP5	MZ	ACP5	0.572754
MZ.WWOX	MZ	WWOX	0.0893316
MZ.ATP5MG	MZ	ATP5MG	0.810262
MZ.CEMIP2	MZ	CEMIP2	0.222876
MZ.ACKR3	MZ	ACKR3	0.0412242
MZ.TLE5	MZ	TLE5	0.67097
MZ.DOK2	MZ	DOK2	0.18107
MZ.CSKMT	MZ	CSKMT	0.149674
MZ.HMGB1	MZ	HMGB1	1.05958
MZ.PRDX1	MZ	PRDX1	0.46946
MZ.SAMSN1	MZ	SAMSN1	0.421188
MZ.AFF3	MZ	AFF3	0.661338
MZ.ZNF703	MZ	ZNF703	0.0715304
MZ.DEF8	MZ	DEF8	0.0498196
MZ.MAML2	MZ	MAML2	0.220798
MZ.HIST1H2BC	MZ	HIST1H2BC	0.0626652
MZ.IMMP2L	MZ	IMMP2L	0.0990212
MZ.HES6	MZ	HES6	0.0619988
MZ.ARMH1	MZ	ARMH1	0.202847
MZ.RPL18A	MZ	RPL18A	3.15533
MZ.CAMK2D	MZ	CAMK2D	0.280301
MZ.RPS8	MZ	RPS8	3.48306
MZ.BCL6	MZ	BCL6	0.150722
MZ.C12orf75	MZ	C12orf75	0.180435
MZ.FOXP1	MZ	FOXP1	0.715937
MZ.TXNDC5	MZ	TXNDC5	0.0673376
MZ.MGAT5	MZ	MGAT5	0.33308
MZ.TESC	MZ	TESC	0.0862372
MZ.VRK1	MZ	VRK1	0.0552512
MZ.ZBTB20-AS5	MZ	ZBTB20-AS5	0.0536257
MZ.ATP1B3	MZ	ATP1B3	0.16998
MZ.FAM43A	MZ	FAM43A	0.0944776
MZ.CCSER1	MZ	CCSER1	0.167191
MZ.POU3F1	MZ	POU3F1	0.0644065
MZ.WNT16	MZ	WNT16	0.0750481
MZ.ATP1B1	MZ	ATP1B1	0.0619483
MZ.TENT5C	MZ	TENT5C	0.536658
MZ.IRF4	MZ	IRF4	0.340355
MZ.RNASE6	MZ	RNASE6	0.158904
MZ.SERPINB9	MZ	SERPINB9	0.474763
MZ.C1orf162	MZ	C1orf162	0.244354
MZ.CLEC2D	MZ	CLEC2D	0.242769
MZ.TFEC	MZ	TFEC	0.0983377
MZ.SYT1	MZ	SYT1	0.0191366
MZ.AL627171.2	MZ	AL627171.2	0.157381
MZ.DBI	MZ	DBI	0.394896
MZ.CDCA3	MZ	CDCA3	0.00273325
MZ.IKZF2	MZ	IKZF2	0.0306122
MZ.AL499604.1	MZ	AL499604.1	0.0688351
MZ.TCF7	MZ	TCF7	0.0462583
MZ.RBM38	MZ	RBM38	0.516943
MZ.HSPA2	MZ	HSPA2	0.0779292
MZ.BCAS2	MZ	BCAS2	0.404462
MZ.MTSS1	MZ	MTSS1	0.212423
MZ.FGL2	MZ	FGL2	0.0806549
MZ.KCNK12	MZ	KCNK12	0.0155166
MZ.ARID5B	MZ	ARID5B	0.354997
MZ.JARID2	MZ	JARID2	0.159351
MZ.GINS2	MZ	GINS2	0.00581714
MZ.SIK3	MZ	SIK3	0.305087
MZ.SRSF7	MZ	SRSF7	0.754235
MZ.OAS1	MZ	OAS1	0.175333
MZ.HIST1H2AG	MZ	HIST1H2AG	0.0463812
MZ.TPX2	MZ	TPX2	0.00349165
MZ.NME1	MZ	NME1	0.102796
MZ.ODC1	MZ	ODC1	0.482062
MZ.H2AFV	MZ	H2AFV	0.29225
MZ.GNG2	MZ	GNG2	0.270091
MZ.PMEPA1	MZ	PMEPA1	0.16975
MZ.LILRA4	MZ	LILRA4	0.0633391
MZ.CXCR5	MZ	CXCR5	0.385894
MZ.EIF1	MZ	EIF1	1.81305
MZ.KCNG1	MZ	KCNG1	0.0101051
MZ.MT-CYB	MZ	MT-CYB	2.35333
MZ.DUSP6	MZ	DUSP6	0.0566065
MZ.CYTIP	MZ	CYTIP	0.719066
MZ.TSPYL2	MZ	TSPYL2	0.408258
MZ.SNX9	MZ	SNX9	0.338035
MZ.GBP4	MZ	GBP4	0.148206
MZ.GAB1	MZ	GAB1	0.0796835
MZ.IFNG-AS1	MZ	IFNG-AS1	0.0272281
MZ.AC020916.1	MZ	AC020916.1	0.203219
MZ.SPIB	MZ	SPIB	0.591374
MZ.LINC00910	MZ	LINC00910	0.0909348
MZ.AL139246.5	MZ	AL139246.5	0.117776
MZ.CCDC88A	MZ	CCDC88A	0.0962028
MZ.HCST	MZ	HCST	0.246776
MZ.NFKB1	MZ	NFKB1	0.306039
MZ.FKBP4	MZ	FKBP4	0.28825
MZ.AC007384.1	MZ	AC007384.1	0.270278
MZ.ALG13	MZ	ALG13	0.214704
MZ.SESN1	MZ	SESN1	0.112197
MZ.DERL3	MZ	DERL3	0.21286
MZ.RUBCNL	MZ	RUBCNL	0.476969
MZ.PLAAT4	MZ	PLAAT4	0.388726
MZ.HS3ST1	MZ	HS3ST1	0.0423246
MZ.FCRL1	MZ	FCRL1	0.375972
MZ.PLEK	MZ	PLEK	0.167074
MZ.MOXD1	MZ	MOXD1	0.0189361
MZ.MAML3	MZ	MAML3	0.00687516
MZ.LCP1	MZ	LCP1	0.59181
MZ.ST6GALNAC3	MZ	ST6GALNAC3	0.0507504
MZ.TBXAS1	MZ	TBXAS1	0.0325613
MZ.FBXL14	MZ	FBXL14	0.123683
MZ.C1orf112	MZ	C1orf112	0.0333944
MZ.AC036176.1	MZ	AC036176.1	0.0207409
MZ.GCSAM	MZ	GCSAM	0.037325
MZ.FKBP11	MZ	FKBP11	0.0372632
MZ.IFIT3	MZ	IFIT3	0.0178561
MZ.RABGAP1L	MZ	RABGAP1L	0.306355
MZ.STAT4	MZ	STAT4	0.0493518
MZ.RPN1	MZ	RPN1	0.154335
MZ.RNGTT	MZ	RNGTT	0.136863
MZ.LINC01588	MZ	LINC01588	0.0804304
MZ.CYCS	MZ	CYCS	0.54173
MZ.RNF144B	MZ	RNF144B	0.111431
MZ.TNFRSF13B	MZ	TNFRSF13B	0.509337
MZ.CHRNA1	MZ	CHRNA1	0.0153086
MZ.MTHFD1L	MZ	MTHFD1L	0.0223364
MZ.CAMP	MZ	CAMP	0.05207
MZ.ACSM3	MZ	ACSM3	0.0753721
MZ.CD27	MZ	CD27	0.409777
MZ.MCM7	MZ	MCM7	0.102232
MZ.SOWAHD	MZ	SOWAHD	0.0705124
MZ.DUT	MZ	DUT	0.246842
MZ.TCL6	MZ	TCL6	0.00792684
MZ.LINC01473	MZ	LINC01473	0.0478363
MZ.BMP7	MZ	BMP7	0.0051506
MZ.SMIM14	MZ	SMIM14	0.69181
MZ.UTS2B	MZ	UTS2B	0.0729697
MZ.NUGGC	MZ	NUGGC	0.0109944
MZ.SMC4	MZ	SMC4	0.0709882
MZ.SLC49A4	MZ	SLC49A4	0.122781
MZ.HVCN1	MZ	HVCN1	0.334777
MZ.LINC02292	MZ	LINC02292	0.00798236
MZ.BASP1	MZ	BASP1	0.535782
MZ.IL7R	MZ	IL7R	0.00168566
MZ.MACROD2	MZ	MACROD2	0.0364448
MZ.AC044849.1	MZ	AC044849.1	0.113855
MZ.SNHG25	MZ	SNHG25	0.26343
MZ.AC004687.1	MZ	AC004687.1	0.166732
MZ.BTLA	MZ	BTLA	0.100961
MZ.RHOBTB2	MZ	RHOBTB2	0.0601144
MZ.SLAMF1	MZ	SLAMF1	0.10699
MZ.LMNB1	MZ	LMNB1	0.0351411
MZ.MHENCR	MZ	MHENCR	0.0905515
MZ.P2RX5	MZ	P2RX5	0.420842
MZ.ATP2B1-AS1	MZ	ATP2B1-AS1	0.155702
MZ.AC133065.1	MZ	AC133065.1	0.0719564
MZ.DCAF12	MZ	DCAF12	0.0447164
MZ.IFITM2	MZ	IFITM2	0.631206
MZ.APLP2	MZ	APLP2	0.101245
MZ.ANXA2R	MZ	ANXA2R	0.0944537
MZ.HIST2H2BF	MZ	HIST2H2BF	0.0423851
MZ.FKBP5	MZ	FKBP5	0.0815612
MZ.CALHM6	MZ	CALHM6	0.223225
MZ.KHDRBS2	MZ	KHDRBS2	0.211162
MZ.MIR181A1HG	MZ	MIR181A1HG	0.0293401
MZ.STEAP1B	MZ	STEAP1B	0.0604623
MZ.GBP2	MZ	GBP2	0.167122
MZ.FAM3C	MZ	FAM3C	0.263563
MZ.AC012447.1	MZ	AC012447.1	0.0143532
MZ.RHOH	MZ	RHOH	0.655623
MZ.AICDA	MZ	AICDA	0.00753491
MZ.ELL2	MZ	ELL2	0.215753
MZ.SLC2A5	MZ	SLC2A5	0.0411341
MZ.IFITM10	MZ	IFITM10	0.030305
MZ.AC243960.1	MZ	AC243960.1	0.320104
MZ.POC1B	MZ	POC1B	0.071411
MZ.TMSB4X	MZ	TMSB4X	2.55383
MZ.C16orf74	MZ	C16orf74	0.201292
MZ.RPS28	MZ	RPS28	3.07702
MZ.CCNG2	MZ	CCNG2	0.124852
MZ.YWHAH	MZ	YWHAH	0.234147
MZ.CDC42EP3	MZ	CDC42EP3	0.321057
MZ.SLC25A19	MZ	SLC25A19	0.0653175
MZ.AC253572.2	MZ	AC253572.2	0.0220574
MZ.TMEM123	MZ	TMEM123	0.182016
MZ.LITAF	MZ	LITAF	0.383507
MZ.ERN1	MZ	ERN1	0.103611
MZ.ALOX5AP	MZ	ALOX5AP	0.304094
MZ.IRF8	MZ	IRF8	0.506213
MZ.WARS	MZ	WARS	0.0793265
MZ.DSTN	MZ	DSTN	0.0683151
MZ.MARCH3	MZ	2003-03-01	0.198049
MZ.ITGB2-AS1	MZ	ITGB2-AS1	0.0482105
MZ.SIAH2	MZ	SIAH2	0.230928
MZ.ASAH1	MZ	ASAH1	0.304314
MZ.SIPA1L1	MZ	SIPA1L1	0.251007
MZ.THEMIS2	MZ	THEMIS2	0.0967886
MZ.S100A6	MZ	S100A6	0.455871
MZ.IDH1	MZ	IDH1	0.0780492
MZ.CDK12	MZ	CDK12	0.115188
MZ.EBF1	MZ	EBF1	0.245249
MZ.SDF2L1	MZ	SDF2L1	0.0754533
MZ.MEF2C	MZ	MEF2C	0.69377
MZ.UBE2J1	MZ	UBE2J1	0.40322
MZ.IL23A	MZ	IL23A	0.0517064
MZ.ZDHHC14	MZ	ZDHHC14	0.0590303
MZ.CLIC4	MZ	CLIC4	0.150156
MZ.FHIT	MZ	FHIT	0.073857
MZ.CDKN2C	MZ	CDKN2C	0.0260193
MZ.RAD51B	MZ	RAD51B	0.107995
MZ.AC020911.2	MZ	AC020911.2	0.0412561
MZ.MT-CO3	MZ	MT-CO3	2.15491
MZ.NIBAN1	MZ	NIBAN1	0.0217422
MZ.CYTOR	MZ	CYTOR	0.0612486
MZ.RUNX1	MZ	RUNX1	0.0712063
MZ.HDAC9	MZ	HDAC9	0.263374
MZ.FOSL2	MZ	FOSL2	0.0263222
MZ.SNX29	MZ	SNX29	0.237618
MZ.LINC02397	MZ	LINC02397	0.214313
MZ.AC246787.2	MZ	AC246787.2	0.0434011
MZ.SNHG9	MZ	SNHG9	0.171824
MZ.AC007952.4	MZ	AC007952.4	0.0530911
MZ.ZCCHC7	MZ	ZCCHC7	0.401658
MZ.CSPP1	MZ	CSPP1	0.0543293
MZ.TUBB6	MZ	TUBB6	0.0549017
MZ.DNAAF2	MZ	DNAAF2	0.217647
MZ.LARGE1	MZ	LARGE1	0.0619469
MZ.AC009313.1	MZ	AC009313.1	0.160548
MZ.AURKB	MZ	AURKB	0.00238261
MZ.PIM2	MZ	PIM2	0.299777
MZ.LGALS3	MZ	LGALS3	0.0338714
MZ.AC087239.1	MZ	AC087239.1	0.0779816
MZ.CR2	MZ	CR2	0.279902
MZ.DTX1	MZ	DTX1	0.139868
MZ.AC012368.1	MZ	AC012368.1	0.033106
MZ.MT-CO2	MZ	MT-CO2	2.41606
MZ.CD86	MZ	CD86	0.0439627
MZ.SMAP2	MZ	SMAP2	0.482158
MZ.METTL8	MZ	METTL8	0.0595244
MZ.LIX1-AS1	MZ	LIX1-AS1	0.0177909
MZ.ARL15	MZ	ARL15	0.101486
MZ.FGR	MZ	FGR	0.0658492
MZ.TPK1	MZ	TPK1	0.104554
MZ.ITM2A	MZ	ITM2A	0.0562361
MZ.TTN	MZ	TTN	0.103456
MZ.ARRDC2	MZ	ARRDC2	0.240679
MZ.COTL1	MZ	COTL1	0.950672
MZ.SSPN	MZ	SSPN	0.0303369
MZ.DNMT1	MZ	DNMT1	0.110028
MZ.PCNA	MZ	PCNA	0.0762955
MZ.HIST1H2BK	MZ	HIST1H2BK	0.0964068
MZ.AL161781.2	MZ	AL161781.2	0.112551
MZ.YBEY	MZ	YBEY	0.08029
MZ.HMGB3	MZ	HMGB3	0.00987587
MZ.NCK2	MZ	NCK2	0.131285
MZ.RPS14	MZ	RPS14	2.9708
MZ.LGMN	MZ	LGMN	0.0866444
MZ.ADAM28	MZ	ADAM28	0.456877
MZ.AGPAT5	MZ	AGPAT5	0.135748
MZ.RRAS2	MZ	RRAS2	0.19132
MZ.TMX4	MZ	TMX4	0.2304
MZ.VPREB3	MZ	VPREB3	1.07989
MZ.GSN	MZ	GSN	0.047895
MZ.ZBTB10	MZ	ZBTB10	0.147965
MZ.TRAK2	MZ	TRAK2	0.0647584
MZ.AL118516.1	MZ	AL118516.1	0.0738958
MZ.VAV3	MZ	VAV3	0.159779
MZ.ADK	MZ	ADK	0.228795
MZ.CBLB	MZ	CBLB	0.2314
MZ.RPS4X	MZ	RPS4X	2.71586
MZ.DYNLL1	MZ	DYNLL1	0.463603
MZ.GLRX	MZ	GLRX	0.140716
MZ.NSMCE3	MZ	NSMCE3	0.276015
MZ.PPFIBP1	MZ	PPFIBP1	0.0388779
MZ.TRMT12	MZ	TRMT12	0.0434083
MZ.IRAK2	MZ	IRAK2	0.130457
MZ.METRNL	MZ	METRNL	0.0992755
MZ.HIST1H2BJ	MZ	HIST1H2BJ	0.0644489
MZ.NT5E	MZ	NT5E	0.0546266
MZ.RPS27	MZ	RPS27	3.19288
MZ.NIBAN3	MZ	NIBAN3	0.40514
MZ.SERF2	MZ	SERF2	1.53432
MZ.MRPL18	MZ	MRPL18	0.306254
MZ.KMO	MZ	KMO	0.183479
MZ.CD44	MZ	CD44	0.681664
MZ.PCED1B	MZ	PCED1B	0.178651
MZ.TRIB2	MZ	TRIB2	0.0459227
MZ.RAPGEF2	MZ	RAPGEF2	0.141271
MZ.CITED4	MZ	CITED4	0.034784
MZ.COQ7	MZ	COQ7	0.0866623
MZ.MTA3	MZ	MTA3	0.0594445
MZ.ARPC1B	MZ	ARPC1B	0.79642
MZ.OGG1	MZ	OGG1	0.070131
MZ.CMSS1	MZ	CMSS1	0.120659
MZ.PRR7	MZ	PRR7	0.133649
MZ.ANK3	MZ	ANK3	0.0685278
MZ.PRKCE	MZ	PRKCE	0.186193
MZ.NR3C1	MZ	NR3C1	0.303994
MZ.PFN1	MZ	PFN1	1.76949
MZ.IGF2R	MZ	IGF2R	0.115846
MZ.PIK3IP1	MZ	PIK3IP1	0.19799
MZ.ALPK1	MZ	ALPK1	0.0564438
MZ.RAB30-DT	MZ	RAB30-DT	0.0528866
MZ.LDHA	MZ	LDHA	0.304513
MZ.NBDY	MZ	NBDY	0.252798
MZ.AC087623.2	MZ	AC087623.2	0.0427585
MZ.ZNF318	MZ	ZNF318	0.0876301
MZ.BACH1	MZ	BACH1	0.267578
MZ.CHL1	MZ	CHL1	0.0957976
MZ.PRDM1	MZ	PRDM1	0.0171089
MZ.AIF1	MZ	AIF1	0.0338807
MZ.FGD6	MZ	FGD6	0.0176156
MZ.NMB	MZ	NMB	0.0235923
MZ.BTBD9	MZ	BTBD9	0.102006
MZ.SNN	MZ	SNN	0.287743
MZ.SLBP	MZ	SLBP	0.332529
MZ.GALNT2	MZ	GALNT2	0.15103
MZ.SNX8	MZ	SNX8	0.192309
MZ.IL21R	MZ	IL21R	0.0639272
MZ.BAX	MZ	BAX	0.541719
MZ.TMEM140	MZ	TMEM140	0.0994439
MZ.ZNRD1	MZ	ZNRD1	0.170859
MZ.SCIMP	MZ	SCIMP	0.142794
MZ.MXI1	MZ	MXI1	0.108612
MZ.PVT1	MZ	PVT1	0.208601
MZ.USP36	MZ	USP36	0.142753
MZ.CD96	MZ	CD96	0.0423301
MZ.ZEB2	MZ	ZEB2	0.227176
MZ.PSME2	MZ	PSME2	0.553874
MZ.ILF3-DT	MZ	ILF3-DT	0.109451
MZ.HIST2H2AB	MZ	HIST2H2AB	0.0214651
MZ.DLEU2	MZ	DLEU2	0.179376
MZ.CACNA1A	MZ	CACNA1A	0.0704376
MZ.METAP2	MZ	METAP2	0.208558
MZ.MCTP2	MZ	MCTP2	0.14796
MZ.MNDA	MZ	MNDA	0.0762732
MZ.ADARB1	MZ	ADARB1	0.0413311
MZ.CR1	MZ	CR1	0.178488
MZ.AC007569.1	MZ	AC007569.1	0.0476448
MZ.LFNG	MZ	LFNG	0.169155
MZ.ADRB2	MZ	ADRB2	0.127046
MZ.DENND4A	MZ	DENND4A	0.212743
MZ.PLD4	MZ	PLD4	0.224401
MZ.MAN1A1	MZ	MAN1A1	0.140873
MZ.GRHPR	MZ	GRHPR	0.125039
MZ.ZSWIM6	MZ	ZSWIM6	0.132774
MZ.HIST1H2AH	MZ	HIST1H2AH	0.0245529
MZ.CTC1	MZ	CTC1	0.0536274
MZ.LST1	MZ	LST1	0.0726233
MZ.FCRLA	MZ	FCRLA	0.560285
MZ.CA5B	MZ	CA5B	0.0625341
MZ.FRAT1	MZ	FRAT1	0.0509503
MZ.FAM110A	MZ	FAM110A	0.0703154
MZ.AC009522.1	MZ	AC009522.1	0.038075
MZ.SNED1	MZ	SNED1	0.110742
MZ.LUCAT1	MZ	LUCAT1	0.0081527
MZ.CLMN	MZ	CLMN	0.0679508
MZ.FTL	MZ	FTL	2.14286
MZ.NUAK2	MZ	NUAK2	0.0928182
MZ.PNP	MZ	PNP	0.270794
MZ.POMC	MZ	POMC	0.136128
MZ.RERE	MZ	RERE	0.24053
MZ.BATF	MZ	BATF	0.124179
MZ.CPNE5	MZ	CPNE5	0.136524
MZ.NFKBIE	MZ	NFKBIE	0.115533
MZ.ZNF10	MZ	ZNF10	0.260834
MZ.PDGFD	MZ	PDGFD	0.00597364
MZ.SATB1	MZ	SATB1	0.0295703
MZ.RPL13	MZ	RPL13	3.2578
MZ.MEF2C-AS1	MZ	MEF2C-AS1	0.0471494
MZ.HIST1H3D	MZ	HIST1H3D	0.0860385
MZ.NAF1	MZ	NAF1	0.0865523
MZ.SLC25A5	MZ	SLC25A5	0.709572
MZ.MSI2	MZ	MSI2	0.116721
MZ.MAN2A1	MZ	MAN2A1	0.125423
MZ.LAIR1	MZ	LAIR1	0.0725411
MZ.SSBP2	MZ	SSBP2	0.0901882
MZ.AC104971.3	MZ	AC104971.3	0.0403426
MZ.GPATCH4	MZ	GPATCH4	0.110593
MZ.GABARAPL1	MZ	GABARAPL1	0.0248527
MZ.P2RY8	MZ	P2RY8	0.178741
MZ.GON7	MZ	GON7	0.0715838
MZ.SPRY2	MZ	SPRY2	0.0423516
MZ.PTPN6	MZ	PTPN6	0.527277
MZ.TXN	MZ	TXN	0.156738
MZ.JMY	MZ	JMY	0.144087
MZ.UTRN	MZ	UTRN	0.307362
MZ.EIF2AK4	MZ	EIF2AK4	0.0766986
MZ.MS4A1	MZ	MS4A1	1.79361
MZ.ITGB1	MZ	ITGB1	0.168162
MZ.NUDT4	MZ	NUDT4	0.171793
MZ.LY6E	MZ	LY6E	0.604111
MZ.CDK2AP2	MZ	CDK2AP2	0.240246
MZ.P2RX1	MZ	P2RX1	0.0681136
MZ.HIST1H2AL	MZ	HIST1H2AL	0.0323529
MZ.ARHGAP24	MZ	ARHGAP24	0.689111
MZ.ATF7IP2	MZ	ATF7IP2	0.229571
MZ.CGAS	MZ	CGAS	0.133915
MZ.CDKAL1	MZ	CDKAL1	0.0911436
MZ.RHOC	MZ	RHOC	0.108643
MZ.CCDC200	MZ	CCDC200	0.00585409
MZ.DMKN	MZ	DMKN	0.047424
MZ.PRDM8	MZ	PRDM8	0.0479696
MZ.DSEL	MZ	DSEL	0.0287984
MZ.RAPGEF1	MZ	RAPGEF1	0.235999
MZ.SIDT1	MZ	SIDT1	0.233289
MZ.LCK	MZ	LCK	0.117242
MZ.CAB39L	MZ	CAB39L	0.0566075
MZ.EIF2AK3	MZ	EIF2AK3	0.202452
MZ.RIPOR2	MZ	RIPOR2	0.484
MZ.DPYD	MZ	DPYD	0.0906437
MZ.CD22	MZ	CD22	0.40446
MZ.SESTD1	MZ	SESTD1	0.11155
MZ.FCMR	MZ	FCMR	0.934151
MZ.DIRAS1	MZ	DIRAS1	0.0227245
MZ.GRK5	MZ	GRK5	0.114459
MZ.MAP4K4	MZ	MAP4K4	0.342109
MZ.RPS27A	MZ	RPS27A	3.2055
MZ.SCN3A	MZ	SCN3A	0.0156244
MZ.USP53	MZ	USP53	0.0690347
MZ.ATF6	MZ	ATF6	0.122395
MZ.RPS27L	MZ	RPS27L	0.274216
MZ.FAM111B	MZ	FAM111B	0.0593875
MZ.COPDA1	MZ	COPDA1	0.0978353
MZ.XYLT1	MZ	XYLT1	0.0897483
MZ.AIM2	MZ	AIM2	0.273584
MZ.ABCB4	MZ	ABCB4	0.119212
MZ.SC5D	MZ	SC5D	0.0963647
MZ.ZC3HAV1	MZ	ZC3HAV1	0.310323
MZ.TCF4	MZ	TCF4	0.576823
MZ.ATF7IP	MZ	ATF7IP	0.247227
MZ.RIN3	MZ	RIN3	0.157074
MZ.GRN	MZ	GRN	0.502264
MZ.LYPLAL1	MZ	LYPLAL1	0.088075
MZ.AL050309.1	MZ	AL050309.1	0.0634465
MZ.ARG2	MZ	ARG2	0.0447889
MZ.LARS	MZ	LARS	0.157034
MZ.AL121944.1	MZ	AL121944.1	0.102048
MZ.AL138963.4	MZ	AL138963.4	0.182045
MZ.SORL1	MZ	SORL1	0.0297786
MZ.SPRED2	MZ	SPRED2	0.0346322
MZ.BCL2	MZ	BCL2	0.497638
MZ.PLAC8	MZ	PLAC8	0.23656
MZ.SARAF	MZ	SARAF	0.935573
MZ.ANP32B	MZ	ANP32B	0.429223
MZ.FAAH2	MZ	FAAH2	0.0183705
MZ.MCM9	MZ	MCM9	0.0525667
MZ.PRXL2C	MZ	PRXL2C	0.110897
MZ.KLHL14	MZ	KLHL14	0.118953
MZ.FNBP1L	MZ	FNBP1L	0.0491358
MZ.ENC1	MZ	ENC1	0.0496767
MZ.DGKD	MZ	DGKD	0.128115
MZ.PTPN22	MZ	PTPN22	0.195304
MZ.TARSL2	MZ	TARSL2	0.14134
MZ.TEX9	MZ	TEX9	0.0466967
MZ.HLA-DQA1	MZ	HLA-DQA1	1.16857
MZ.ZBTB16	MZ	ZBTB16	0.0141134
MZ.TENT5A	MZ	TENT5A	0.0696709
MZ.IRAK3	MZ	IRAK3	0.0248202
MZ.HAGHL	MZ	HAGHL	0.132749
MZ.ITGA4	MZ	ITGA4	0.282507
MZ.RPL11	MZ	RPL11	3.30087
MZ.PCBP3	MZ	PCBP3	0.0701427
MZ.SIT1	MZ	SIT1	0.346087
MZ.ELMSAN1	MZ	ELMSAN1	0.128196
MZ.TBC1D9	MZ	TBC1D9	0.151367
MZ.NCR3	MZ	NCR3	0.324309
MZ.PKM	MZ	PKM	0.500969
MZ.NR3C2	MZ	NR3C2	0.0332431
MZ.PGAP1	MZ	PGAP1	0.03717
MZ.MAGEH1	MZ	MAGEH1	0.0357556
MZ.AC119396.1	MZ	AC119396.1	0.15401
MZ.RPL34	MZ	RPL34	3.19098
MZ.ARPC2	MZ	ARPC2	0.876451
MZ.ZWINT	MZ	ZWINT	0.00954482
MZ.KIF22	MZ	KIF22	0.081752
MZ.TPST1	MZ	TPST1	0.0396186
MZ.EIF4EBP3	MZ	EIF4EBP3	0.0952482
MZ.CCT4	MZ	CCT4	0.419159
MZ.CALR	MZ	CALR	0.51492
MZ.Z93241.1	MZ	Z93241.1	0.0255349
MZ.AFF1	MZ	AFF1	0.124495
MZ.GPR65	MZ	GPR65	0.127392
MZ.PLEKHA2	MZ	PLEKHA2	0.291602
MZ.NCF1	MZ	NCF1	1.05219
MZ.SERINC5	MZ	SERINC5	0.0390482
MZ.AP001816.1	MZ	AP001816.1	0.0554977
MZ.UST	MZ	UST	0.124787
MZ.C12orf42	MZ	C12orf42	0.114089
MZ.SESN3	MZ	SESN3	0.318946
MZ.GAPT	MZ	GAPT	0.187005
MZ.PLEKHG1	MZ	PLEKHG1	0.332547
MZ.MAPRE2	MZ	MAPRE2	0.445446
MZ.PTPRK	MZ	PTPRK	0.0384198
MZ.ITM2C	MZ	ITM2C	0.282081
MZ.LRRC23	MZ	LRRC23	0.0574409
MZ.CEP295	MZ	CEP295	0.0715723
MZ.INPP5A	MZ	INPP5A	0.119577
MZ.PRDM2	MZ	PRDM2	0.380538
MZ.CALM1	MZ	CALM1	0.774135
MZ.NET1	MZ	NET1	0.0772623
MZ.ZC3H6	MZ	ZC3H6	0.0791237
MZ.LINC02132	MZ	LINC02132	0.0226654
MZ.S1PR4	MZ	S1PR4	0.154151
MZ.ZNF669	MZ	ZNF669	0.133535
MZ.SLAMF7	MZ	SLAMF7	0.0839526
MZ.ARMH3	MZ	ARMH3	0.0519652
MZ.BHLHE41	MZ	BHLHE41	0.115011
MZ.LARGE2	MZ	LARGE2	0.0985216
MZ.ITPR1	MZ	ITPR1	0.135387
MZ.FOXO3	MZ	FOXO3	0.110873
MZ.FAM107B	MZ	FAM107B	0.678203
MZ.SLC7A5	MZ	SLC7A5	0.0780845
MZ.GPX4	MZ	GPX4	0.590889
MZ.CCDC191	MZ	CCDC191	0.131168
MZ.DNMT3A	MZ	DNMT3A	0.0632592
MZ.CCR6	MZ	CCR6	0.334756
MZ.PRAG1	MZ	PRAG1	0.12207
MZ.ZNF532	MZ	ZNF532	0.0512626
MZ.RPRD1B	MZ	RPRD1B	0.028352
MZ.GTSE1	MZ	GTSE1	0.00189746
MZ.CRIP2	MZ	CRIP2	0.0307476
MZ.TNFRSF10D	MZ	TNFRSF10D	0.0897853
MZ.ADAMTS6	MZ	ADAMTS6	0.138452
MZ.HEXIM1	MZ	HEXIM1	0.0900822
MZ.TNFRSF17	MZ	TNFRSF17	0.0475674
MZ.TRPS1	MZ	TRPS1	0.0663507
MZ.SEMA7A	MZ	SEMA7A	0.18746
MZ.SCML1	MZ	SCML1	0.0440388
MZ.CKAP2	MZ	CKAP2	0.149776
MZ.PPP3CA	MZ	PPP3CA	0.343721
MZ.A4GALT	MZ	A4GALT	0.0612309
MZ.CD53	MZ	CD53	0.750575
MZ.DNAJB9	MZ	DNAJB9	0.182264
MZ.DIPK2A	MZ	DIPK2A	0.0881017
MZ.ZNF407	MZ	ZNF407	0.0436952
MZ.LYAR	MZ	LYAR	0.0599632
MZ.VAV3-AS1	MZ	VAV3-AS1	0.0525969
MZ.ZNF490	MZ	ZNF490	0.142227
MZ.JAM3	MZ	JAM3	0.11093
MZ.FTX	MZ	FTX	0.0832145
MZ.TIFA	MZ	TIFA	0.141511
MZ.SOD1	MZ	SOD1	0.543305
MZ.ACYP2	MZ	ACYP2	0.190135
MZ.PKIA	MZ	PKIA	0.0813357
MZ.CLECL1	MZ	CLECL1	0.314543
MZ.ATP10D	MZ	ATP10D	0.115844
MZ.AC245407.2	MZ	AC245407.2	0.0620199
MZ.RBMS1	MZ	RBMS1	0.083596
MZ.CYSLTR1	MZ	CYSLTR1	0.141929
MZ.ENO1	MZ	ENO1	0.426051
MZ.HEATR5B	MZ	HEATR5B	0.095206
MZ.SUSD3	MZ	SUSD3	0.138721
MZ.SCML4	MZ	SCML4	0.0945726
MZ.BTNL9	MZ	BTNL9	0.025347
MZ.NSRP1	MZ	NSRP1	0.156641
MZ.MOB3B	MZ	MOB3B	0.142188
MZ.AC021678.2	MZ	AC021678.2	0.0612823
MZ.ADAM19	MZ	ADAM19	0.275011
MZ.BEND5	MZ	BEND5	0.110346
MZ.SAMD12	MZ	SAMD12	0.0346772
MZ.GM2A	MZ	GM2A	0.210629
MZ.SLC12A6	MZ	SLC12A6	0.0761766
MZ.PTPN18	MZ	PTPN18	0.173927
MZ.IL4I1	MZ	IL4I1	0.0199146
MZ.FRY	MZ	FRY	0.0419585
MZ.CXorf40A	MZ	CXorf40A	0.0511884
MZ.AC097376.3	MZ	AC097376.3	0.0530754
MZ.PER1	MZ	PER1	0.21731
MZ.SDCBP	MZ	SDCBP	0.330518
MZ.RPL12	MZ	RPL12	2.80136
MZ.RND1	MZ	RND1	0.0617647
MZ.VAMP5	MZ	VAMP5	0.109503
MZ.LINC01320	MZ	LINC01320	0.0167427
MZ.ABCB1	MZ	ABCB1	0.0776678
MZ.XKR6	MZ	XKR6	0.105603
MZ.INPP5F	MZ	INPP5F	0.159459
MZ.C12orf57	MZ	C12orf57	0.482266
MZ.SEC14L1	MZ	SEC14L1	0.117477
MZ.NFAT5	MZ	NFAT5	0.172703
MZ.MME	MZ	MME	0.00594644
MZ.KLF9	MZ	KLF9	0.0648047
MZ.CDCA8	MZ	CDCA8	0.00941889
MZ.OSBPL10	MZ	OSBPL10	0.339209
MZ.TMEM131L	MZ	TMEM131L	0.263946
MZ.AKT3	MZ	AKT3	0.169513
MZ.MMP17	MZ	MMP17	0.0235815
MZ.LIMS1	MZ	LIMS1	0.124201
MZ.RAB37	MZ	RAB37	0.103784
MZ.SEL1L3	MZ	SEL1L3	0.293044
MZ.ANKAR	MZ	ANKAR	0.0694407
MZ.RPLP0	MZ	RPLP0	2.54124
MZ.TRAF3	MZ	TRAF3	0.153296
MZ.HIVEP2	MZ	HIVEP2	0.146526
MZ.RFX3	MZ	RFX3	0.131048
MZ.HIP1	MZ	HIP1	0.0364715
MZ.PRKRA	MZ	PRKRA	0.100827
MZ.RASGRP3	MZ	RASGRP3	0.0689493
MZ.NME2	MZ	NME2	0.867144
MZ.TIMP1	MZ	TIMP1	0.101193
MZ.RP9	MZ	RP9	0.24958
MZ.CREB5	MZ	CREB5	0.0228674
MZ.METTL7A	MZ	METTL7A	0.105083
MZ.C12orf65	MZ	C12orf65	0.12285
MZ.A1BG	MZ	A1BG	0.169515
MZ.PDIA4	MZ	PDIA4	0.0719177
MZ.ARHGEF3	MZ	ARHGEF3	0.0922266
MZ.RPP38	MZ	RPP38	0.0612581
MZ.CD40	MZ	CD40	0.425897
MZ.INKA1	MZ	INKA1	0.097798
MZ.BRWD3	MZ	BRWD3	0.0735539
MZ.CERS6	MZ	CERS6	0.03384
MZ.MTIF3	MZ	MTIF3	0.149787
MZ.ANKRD33B	MZ	ANKRD33B	0.174645
MZ.AL021155.5	MZ	AL021155.5	0.0130506
MZ.GAB2	MZ	GAB2	0.0963237
MZ.SIK2	MZ	SIK2	0.0720223
MZ.MARCH1	MZ	2001-03-01	0.27343
MZ.FCHSD2	MZ	FCHSD2	0.399125
MZ.ARHGAP15	MZ	ARHGAP15	0.530386
MZ.GABPB1-IT1	MZ	GABPB1-IT1	0.0903726
MZ.SMYD3	MZ	SMYD3	0.132796
MZ.TESK2	MZ	TESK2	0.0676442
MZ.FLNA	MZ	FLNA	0.173433
MZ.TAF4B	MZ	TAF4B	0.107067
MZ.ABLIM1	MZ	ABLIM1	0.229677
MZ.HLA-B	MZ	HLA-B	2.45783
MZ.STX17-AS1	MZ	STX17-AS1	0.0590761
MZ.TM2D2	MZ	TM2D2	0.07832
MZ.ANTKMT	MZ	ANTKMT	0.171198
MZ.IVNS1ABP	MZ	IVNS1ABP	0.14151
MZ.LRRK1	MZ	LRRK1	0.0935103
MZ.TTC39B	MZ	TTC39B	0.045122
MZ.ADPRM	MZ	ADPRM	0.103282
MZ.AP3S1	MZ	AP3S1	0.1957
MZ.CCDC18	MZ	CCDC18	0.105849
MZ.CXCR3	MZ	CXCR3	0.0327452
MZ.PRDX2	MZ	PRDX2	0.197774
MZ.CYSTM1	MZ	CYSTM1	0.0754437
MZ.CD180	MZ	CD180	0.160394
MZ.CBR3-AS1	MZ	CBR3-AS1	0.0740674
MZ.POLD4	MZ	POLD4	0.72444
MZ.RALGPS2	MZ	RALGPS2	0.90714
MZ.B3GNT2	MZ	B3GNT2	0.165252
MZ.MAP1B	MZ	MAP1B	0.00925008
MZ.RILPL2	MZ	RILPL2	0.319234
MZ.TLE4	MZ	TLE4	0.118392
MZ.HNRNPAB	MZ	HNRNPAB	0.248248
MZ.CAMK1	MZ	CAMK1	0.00279681
MZ.CAMK1D	MZ	CAMK1D	0.251453
MZ.JPT1	MZ	JPT1	0.28238
MZ.PYHIN1	MZ	PYHIN1	0.0709025
MZ.ARHGEF7	MZ	ARHGEF7	0.182052
MZ.TAPT1	MZ	TAPT1	0.0570752
MZ.ZNF667-AS1	MZ	ZNF667-AS1	0.0188158
MZ.OSER1	MZ	OSER1	0.260009
MZ.TNFSF10	MZ	TNFSF10	0.0851063
MZ.MKNK2	MZ	MKNK2	0.353483
MZ.RPL32	MZ	RPL32	3.19467
MZ.SNHG5	MZ	SNHG5	0.395259
MZ.BRWD1	MZ	BRWD1	0.177177
MZ.GABPB1-AS1	MZ	GABPB1-AS1	0.133078
MZ.AC104170.1	MZ	AC104170.1	0.0155766
MZ.LBR	MZ	LBR	0.147068
MZ.AC016831.7	MZ	AC016831.7	0.0256906
MZ.E2F5	MZ	E2F5	0.206046
MZ.DPEP2	MZ	DPEP2	0.0882394
MZ.TSPO	MZ	TSPO	0.196055
MZ.C17orf49	MZ	C17orf49	0.188624
MZ.CUX1	MZ	CUX1	0.0885322
MZ.MED13L	MZ	MED13L	0.158972
MZ.CCND2	MZ	CCND2	0.0669723
MZ.GLCCI1	MZ	GLCCI1	0.166991
MZ.ITPKB	MZ	ITPKB	0.0843694
MZ.SPOCK2	MZ	SPOCK2	0.25284
MZ.UBE2L6	MZ	UBE2L6	0.297724
MZ.SH3BP2	MZ	SH3BP2	0.0344058
MZ.DAAM1	MZ	DAAM1	0.0936286
MZ.PNOC	MZ	PNOC	0.149458
MZ.KLHL29	MZ	KLHL29	0.0172524
MZ.SLC1A2	MZ	SLC1A2	0.0108616
MZ.USF3	MZ	USF3	0.11808
MZ.BCAS3	MZ	BCAS3	0.0479324
MZ.SMCHD1	MZ	SMCHD1	0.603342
MZ.GMNN	MZ	GMNN	0.0557792
MZ.RPL39	MZ	RPL39	3.16315
MZ.RASGRP2	MZ	RASGRP2	0.566938
MZ.YARS	MZ	YARS	0.074165
MZ.TBC1D16	MZ	TBC1D16	0.0476471
MZ.AC120193.1	MZ	AC120193.1	0.129786
MZ.RRBP1	MZ	RRBP1	0.0577786
MZ.ENTPD1	MZ	ENTPD1	0.146866
MZ.SYTL3	MZ	SYTL3	0.085441
MZ.ZEB1	MZ	ZEB1	0.14188
MZ.LINC02422	MZ	LINC02422	0.11432
MZ.CASP9	MZ	CASP9	0.0976425
MZ.KLHL5	MZ	KLHL5	0.123159
MZ.KLF12	MZ	KLF12	0.136551
MZ.APOLD1	MZ	APOLD1	0.0317673
MZ.RHBDD1	MZ	RHBDD1	0.12676
MZ.ADAM8	MZ	ADAM8	0.0869395
MZ.ATP2B1	MZ	ATP2B1	0.288277
MZ.CALM3	MZ	CALM3	0.175522
MZ.KLHL6	MZ	KLHL6	0.150352
MZ.AC022182.1	MZ	AC022182.1	0.0313425
MZ.SWAP70	MZ	SWAP70	0.516941
MZ.FAM53B	MZ	FAM53B	0.0829244
MZ.ING5	MZ	ING5	0.0867031
MZ.S100A11	MZ	S100A11	0.170952
MZ.SNHG3	MZ	SNHG3	0.175573
MZ.TCP11L2	MZ	TCP11L2	0.0690112
MZ.LRRC57	MZ	LRRC57	0.0404114
MZ.AL450998.2	MZ	AL450998.2	0.0811297
MZ.OPTN	MZ	OPTN	0.0910186
MZ.CKLF	MZ	CKLF	0.143545
MZ.TKT	MZ	TKT	0.189224
MZ.LIMD2	MZ	LIMD2	1.17082
MZ.RPL30	MZ	RPL30	3.25925
MZ.LINC00324	MZ	LINC00324	0.0715176
MZ.APP	MZ	APP	0.157829
MZ.GYPC	MZ	GYPC	0.468534
MZ.AC073111.4	MZ	AC073111.4	0.0930488
MZ.PRMT9	MZ	PRMT9	0.104446
MZ.ZBTB38	MZ	ZBTB38	0.0715902
MZ.PAG1	MZ	PAG1	0.0528803
MZ.CNN3	MZ	CNN3	0.0423156
MZ.TRAC	MZ	TRAC	0.0494489
MZ.MAST4	MZ	MAST4	0.122072
MZ.ARPC5	MZ	ARPC5	0.337413
MZ.CCDC69	MZ	CCDC69	0.229923
MZ.GCA	MZ	GCA	0.172013
MZ.INO80D	MZ	INO80D	0.097222
MZ.SYNGR2	MZ	SYNGR2	0.862747
MZ.C15orf61	MZ	C15orf61	0.0770722
MZ.SLC30A1	MZ	SLC30A1	0.0375271
MZ.KIF13B	MZ	KIF13B	0.132866
MZ.C1orf35	MZ	C1orf35	0.0969876
MZ.NLRP1	MZ	NLRP1	0.147281
MZ.PDE7A	MZ	PDE7A	0.351428
MZ.MGAT4A	MZ	MGAT4A	0.121822
MZ.TMEM156	MZ	TMEM156	0.2351
MZ.CNTNAP2	MZ	CNTNAP2	0.00931406
MZ.SNX22	MZ	SNX22	0.128528
MZ.NFKB2	MZ	NFKB2	0.141662
MZ.AC093010.2	MZ	AC093010.2	0.0849109
MZ.BCL2L11	MZ	BCL2L11	0.0697039
MZ.NDUFV2-AS1	MZ	NDUFV2-AS1	0.0898558
MZ.RBBP8	MZ	RBBP8	0.0825286
MZ.DYNC1H1	MZ	DYNC1H1	0.140005
MZ.CORO1A	MZ	CORO1A	1.02411
MZ.ANKRD28	MZ	ANKRD28	0.10137
MZ.ALCAM	MZ	ALCAM	0.110989
MZ.CARD16	MZ	CARD16	0.178145
MZ.FAM126A	MZ	FAM126A	0.0831006
MZ.IL6ST	MZ	IL6ST	0.100316
MZ.CLEC17A	MZ	CLEC17A	0.215449
MZ.ZMYND8	MZ	ZMYND8	0.084127
MZ.FAM117B	MZ	FAM117B	0.115022
MZ.SOS1	MZ	SOS1	0.0969248
MZ.STX12	MZ	STX12	0.146897
MZ.BX284668.5	MZ	BX284668.5	0.0645022
MZ.LINC01678	MZ	LINC01678	0.0440754
MZ.AP3B1	MZ	AP3B1	0.234159
MZ.PPIB	MZ	PPIB	0.485107
MZ.CDKN1B	MZ	CDKN1B	0.28552
MZ.CHORDC1	MZ	CHORDC1	0.280864
MZ.ZNF608	MZ	ZNF608	0.0518642
MZ.MBNL2	MZ	MBNL2	0.276782
MZ.FAM177A1	MZ	FAM177A1	0.150014
MZ.FBXL17	MZ	FBXL17	0.109441
MZ.TRBC2	MZ	TRBC2	0.492968
MZ.IDS	MZ	IDS	0.351204
MZ.PTPRJ	MZ	PTPRJ	0.19781
MZ.MBD5	MZ	MBD5	0.133178
MZ.PCF11	MZ	PCF11	0.150382
MZ.CCNH	MZ	CCNH	0.366435
MZ.CHST11	MZ	CHST11	0.273211
MZ.ARHGAP25	MZ	ARHGAP25	0.313089
MZ.ATP6V0C	MZ	ATP6V0C	0.734504
MZ.FAM136A	MZ	FAM136A	0.181388
MZ.CSGALNACT1	MZ	CSGALNACT1	0.0897656
MZ.IQGAP2	MZ	IQGAP2	0.0793374
MZ.FBXO34	MZ	FBXO34	0.103617
MZ.AQP3	MZ	AQP3	0.0134408
MZ.IQSEC1	MZ	IQSEC1	0.181807
MZ.LYST	MZ	LYST	0.149963
MZ.SATB1-AS1	MZ	SATB1-AS1	0.0232405
MZ.BIN2	MZ	BIN2	0.118409
MZ.IRF2BPL	MZ	IRF2BPL	0.100851
MZ.UQCC2	MZ	UQCC2	0.106734
MZ.ATAD2	MZ	ATAD2	0.0475765
MZ.KCTD12	MZ	KCTD12	0.0266569
MZ.NUF2	MZ	NUF2	0.00302203
MZ.DUSP10	MZ	DUSP10	0.191312
MZ.DYRK1A	MZ	DYRK1A	0.13787
MZ.SGPP1	MZ	SGPP1	0.217535
MZ.C17orf67	MZ	C17orf67	0.128532
MZ.RARA	MZ	RARA	0.158595
MZ.ZBTB20	MZ	ZBTB20	0.386738
MZ.ZNF821	MZ	ZNF821	0.215333
MZ.SPTBN1	MZ	SPTBN1	0.133695
MZ.RCSD1	MZ	RCSD1	0.502381
MZ.PDE8A	MZ	PDE8A	0.0815239
MZ.DOK3	MZ	DOK3	0.236327
MZ.C7orf50	MZ	C7orf50	0.133434
MZ.AP001636.3	MZ	AP001636.3	0.0861999
MZ.SRM	MZ	SRM	0.187627
MZ.GUCD1	MZ	GUCD1	0.125988
MZ.OBI1	MZ	OBI1	0.0635406
MZ.TBX21	MZ	TBX21	0.0356546
MZ.SETD7	MZ	SETD7	0.0517237
MZ.ZBTB32	MZ	ZBTB32	0.0741609
MZ.MOB3A	MZ	MOB3A	0.189791
MZ.NUCB2	MZ	NUCB2	0.0392028
MZ.NANS	MZ	NANS	0.168276
MZ.MED13	MZ	MED13	0.0526405
MZ.TRANK1	MZ	TRANK1	0.174022
MZ.MIF	MZ	MIF	0.966279
MZ.SDE2	MZ	SDE2	0.120343
MZ.LRCH1	MZ	LRCH1	0.113251
MZ.PHPT1	MZ	PHPT1	0.195744
MZ.SNAPC1	MZ	SNAPC1	0.106317
MZ.LINC01619	MZ	LINC01619	0.0281391
MZ.SPAG1	MZ	SPAG1	0.092603
MZ.WBP4	MZ	WBP4	0.0902627
MZ.SLC16A7	MZ	SLC16A7	0.0986461
MZ.PLPP3	MZ	PLPP3	0.0651116
MZ.DDX3X	MZ	DDX3X	0.350015
MZ.GPR160	MZ	GPR160	0.0398627
MZ.FAM172A	MZ	FAM172A	0.125453
MZ.HTT	MZ	HTT	0.103607
MZ.ERC1	MZ	ERC1	0.107146
MZ.ARRDC3	MZ	ARRDC3	0.0663407
MZ.NRIP1	MZ	NRIP1	0.127387
MZ.PIP5K1B	MZ	PIP5K1B	0.0945981
MZ.ASF1B	MZ	ASF1B	0.011748
MZ.DPH6	MZ	DPH6	0.0589376
MZ.ZNF106	MZ	ZNF106	0.152244
MZ.SGO1-AS1	MZ	SGO1-AS1	0.0346945
MZ.WDR74	MZ	WDR74	0.150451
MZ.NOTCH2	MZ	NOTCH2	0.153587
MZ.MX1	MZ	MX1	0.124827
MZ.LINC01089	MZ	LINC01089	0.0222709
MZ.SLC9A7	MZ	SLC9A7	0.0881374
MZ.SLC38A11	MZ	SLC38A11	0.0184972
MZ.PPARD	MZ	PPARD	0.0482934
MZ.PGM2L1	MZ	PGM2L1	0.0540687
MZ.COP1	MZ	COP1	0.121561
MZ.GNB4	MZ	GNB4	0.0720053
MZ.PLP2	MZ	PLP2	0.315417
MZ.EVI2A	MZ	EVI2A	0.0781315
MZ.NSMCE1	MZ	NSMCE1	0.081593
MZ.PEAK1	MZ	PEAK1	0.11562
MZ.NSUN7	MZ	NSUN7	0.0182845
MZ.AHI1	MZ	AHI1	0.191909
MZ.CDKN2AIP	MZ	CDKN2AIP	0.143517
MZ.HDAC4	MZ	HDAC4	0.0473918
MZ.MT-ND6	MZ	MT-ND6	0.313092
MZ.SIGLEC10	MZ	SIGLEC10	0.249441
MZ.LIMS2	MZ	LIMS2	0.0714747
MZ.RPS6KA5	MZ	RPS6KA5	0.132894
MZ.PPP2R5C	MZ	PPP2R5C	0.153285
MZ.CRYBG1	MZ	CRYBG1	0.118982
MZ.TRAPPC2B	MZ	TRAPPC2B	0.106477
MZ.BRAF	MZ	BRAF	0.166962
MZ.TRAPPC9	MZ	TRAPPC9	0.0753812
MZ.RECQL	MZ	RECQL	0.171405
MZ.RABEP1	MZ	RABEP1	0.269022
MZ.TLR1	MZ	TLR1	0.115326
MZ.EPOR	MZ	EPOR	0.0570985
MZ.TRAF3IP2	MZ	TRAF3IP2	0.0821788
MZ.KMT2E-AS1	MZ	KMT2E-AS1	0.10005
MZ.RANBP2	MZ	RANBP2	0.228146
MZ.CCDC167	MZ	CCDC167	0.0466074
MZ.SPINK2	MZ	SPINK2	0.00632548
MZ.HIPK2	MZ	HIPK2	0.0940301
MZ.SLA	MZ	SLA	0.142992
MZ.TTC39C	MZ	TTC39C	0.0651199
MZ.H3F3A	MZ	H3F3A	1.38686
MZ.UBXN11	MZ	UBXN11	0.0976458
MZ.ALDH2	MZ	ALDH2	0.0556442
MZ.MAP3K2	MZ	MAP3K2	0.19903
MZ.CEP68	MZ	CEP68	0.0635523
MZ.PIP4K2A	MZ	PIP4K2A	0.214004
MZ.PSME4	MZ	PSME4	0.150137
MZ.FNIP1	MZ	FNIP1	0.167826
MZ.GLIPR1	MZ	GLIPR1	0.285106
MZ.ITPR2	MZ	ITPR2	0.211016
MZ.SLC4A7	MZ	SLC4A7	0.121833
MZ.PLEKHF2	MZ	PLEKHF2	0.255693
MZ.TREML2	MZ	TREML2	0.0254566
MZ.RUNX2	MZ	RUNX2	0.069714
MZ.MTMR6	MZ	MTMR6	0.0938655
MZ.EPSTI1	MZ	EPSTI1	0.138703
MZ.UBE2D1	MZ	UBE2D1	0.113757
MZ.SETBP1	MZ	SETBP1	0.223618
MZ.VCPKMT	MZ	VCPKMT	0.123083
MZ.RLF	MZ	RLF	0.190223
MZ.CBR1	MZ	CBR1	0.122798
MZ.ERO1B	MZ	ERO1B	0.141555
MZ.KIF20B	MZ	KIF20B	0.0614369
MZ.ERLEC1	MZ	ERLEC1	0.126458
MZ.IL13RA1	MZ	IL13RA1	0.0356409
MZ.AP4B1	MZ	AP4B1	0.062938
MZ.SH2B2	MZ	SH2B2	0.137552
MZ.TP53INP1	MZ	TP53INP1	0.0927921
MZ.EPB41L2	MZ	EPB41L2	0.0593368
MZ.ZNF626	MZ	ZNF626	0.0552711
MZ.AC100810.1	MZ	AC100810.1	0.114323
MZ.KCNA3	MZ	KCNA3	0.0643843
MZ.CRY1	MZ	CRY1	0.0404137
MZ.SMIM20	MZ	SMIM20	0.122543
MZ.TPI1	MZ	TPI1	0.739302
MZ.FRAT2	MZ	FRAT2	0.0901551
MZ.PTPRO	MZ	PTPRO	0.0483395
MZ.PRDM4	MZ	PRDM4	0.0995547
MZ.RPS3	MZ	RPS3	2.86716
MZ.MTHFD2	MZ	MTHFD2	0.107361
MZ.PDP1	MZ	PDP1	0.0544441
MZ.RICTOR	MZ	RICTOR	0.161927
MZ.SREK1IP1	MZ	SREK1IP1	0.145469
MZ.GCNT1	MZ	GCNT1	0.0311509
MZ.UHRF2	MZ	UHRF2	0.155009
MZ.SFMBT1	MZ	SFMBT1	0.0680054
MZ.ZNF780B	MZ	ZNF780B	0.0433471
MZ.TTC7A	MZ	TTC7A	0.10662
MZ.SMS	MZ	SMS	0.159867
MZ.LINC02576	MZ	LINC02576	0.0460953
MZ.RAB20	MZ	RAB20	0.0826367
MZ.PARP15	MZ	PARP15	0.357174
MZ.ASB13	MZ	ASB13	0.0109597
MZ.GBP1	MZ	GBP1	0.0744339
MZ.CYREN	MZ	CYREN	0.0774314
MZ.PLSCR1	MZ	PLSCR1	0.079949
MZ.AC093157.1	MZ	AC093157.1	0.0412065
MZ.DNAJC1	MZ	DNAJC1	0.10854
MZ.RIPK2	MZ	RIPK2	0.182141
MZ.GKAP1	MZ	GKAP1	0.102705
MZ.AC055854.1	MZ	AC055854.1	0.0240156
MZ.WWC3	MZ	WWC3	0.068809
MZ.SAV1	MZ	SAV1	0.13863
MZ.SEC62	MZ	SEC62	0.677129
MZ.ATP8A1	MZ	ATP8A1	0.104851
MZ.DBP	MZ	DBP	0.0946211
MZ.TRAK1	MZ	TRAK1	0.168809
MZ.PATL2	MZ	PATL2	0.0956608
MZ.MTMR10	MZ	MTMR10	0.0363021
MZ.FYN	MZ	FYN	0.089499
MZ.FAM49A	MZ	FAM49A	0.236513
MZ.RAPGEF6	MZ	RAPGEF6	0.138284
MZ.ETV6	MZ	ETV6	0.272907
MZ.NPHP3	MZ	NPHP3	0.0748348
MZ.RNF113A	MZ	RNF113A	0.15037
MZ.WHRN	MZ	WHRN	0.0622374
MZ.NEK7	MZ	NEK7	0.131436
MZ.GPHN	MZ	GPHN	0.0916882
MZ.PIK3C2B	MZ	PIK3C2B	0.0670579
MZ.PAX5	MZ	PAX5	0.304538
MZ.SSH2	MZ	SSH2	0.381538
MZ.SREBF2-AS1	MZ	SREBF2-AS1	0.0397417
MZ.ARAP2	MZ	ARAP2	0.144911
MZ.CNN2	MZ	CNN2	0.526914
MZ.C9orf72	MZ	C9orf72	0.215824
MZ.GTF2B	MZ	GTF2B	0.230126
MZ.GPR89B	MZ	GPR89B	0.111648
MZ.RPRD1A	MZ	RPRD1A	0.0952583
MZ.SCO2	MZ	SCO2	0.0899763
MZ.SCPEP1	MZ	SCPEP1	0.138264
MZ.JAZF1	MZ	JAZF1	0.192219
MZ.MTFP1	MZ	MTFP1	0.0682539
MZ.RAB30	MZ	RAB30	0.306149
MZ.CDK17	MZ	CDK17	0.148099
MZ.APOL3	MZ	APOL3	0.0820775
MZ.ELF2	MZ	ELF2	0.206315
MZ.PLEKHA1	MZ	PLEKHA1	0.046869
MZ.GPR174	MZ	GPR174	0.0801627
MZ.MARS	MZ	MARS	0.080711
MZ.BORCS5	MZ	BORCS5	0.0787583
MZ.HIVEP3	MZ	HIVEP3	0.0415277
MZ.EML2-AS1	MZ	EML2-AS1	0.0518354
MZ.KIAA1328	MZ	KIAA1328	0.0545935
MZ.HHEX	MZ	HHEX	0.149332
MZ.ABHD17B	MZ	ABHD17B	0.0797184
MZ.ANKRD44	MZ	ANKRD44	0.48335
MZ.TMEM62	MZ	TMEM62	0.0846603
MZ.TMEM65	MZ	TMEM65	0.135609
MZ.ATP11B	MZ	ATP11B	0.205506
MZ.POLH	MZ	POLH	0.0580775
MZ.ARL11	MZ	ARL11	0.0938901
MZ.KCNH8	MZ	KCNH8	0.0371103
MZ.DTNB	MZ	DTNB	0.072463
MZ.SLC25A28	MZ	SLC25A28	0.102362
MZ.LINC01578	MZ	LINC01578	0.665341
MZ.SLC23A2	MZ	SLC23A2	0.168214
MZ.CDKN2D	MZ	CDKN2D	0.308281
MZ.NGRN	MZ	NGRN	0.278752
MZ.HOOK3	MZ	HOOK3	0.165287
MZ.CFDP1	MZ	CFDP1	0.0966026
MZ.COL9A2	MZ	COL9A2	0.0466972
MZ.BMP2K	MZ	BMP2K	0.143764
MZ.AC008105.3	MZ	AC008105.3	0.183096
MZ.HELLS	MZ	HELLS	0.0477951
MZ.TRMT10B	MZ	TRMT10B	0.0333132
MZ.FUT8	MZ	FUT8	0.230046
MZ.TCTN3	MZ	TCTN3	0.105039
MZ.LINC01004	MZ	LINC01004	0.0588466
MZ.PALM2-AKAP2	MZ	PALM2-AKAP2	0.242044
MZ.ZNF860	MZ	ZNF860	0.089773
MZ.IGFLR1	MZ	IGFLR1	0.339338
MZ.IKBIP	MZ	IKBIP	0.154842
MZ.CEP85L	MZ	CEP85L	0.141559
MZ.RPS18	MZ	RPS18	2.92145
MZ.ZDBF2	MZ	ZDBF2	0.0684526
MZ.UQCC3	MZ	UQCC3	0.0674772
MZ.ZBTB11	MZ	ZBTB11	0.0834114
MZ.PPP1R16B	MZ	PPP1R16B	0.259041
MZ.BTN2A2	MZ	BTN2A2	0.07229
MZ.PRCD	MZ	PRCD	0.088532
MZ.RHEBL1	MZ	RHEBL1	0.093785
MZ.GCC2	MZ	GCC2	0.321237
MZ.PELI2	MZ	PELI2	0.0469357
MZ.BAZ2B	MZ	BAZ2B	0.0590958
MZ.MGME1	MZ	MGME1	0.12435
MZ.ADORA2A	MZ	ADORA2A	0.0570569
MZ.MYDGF	MZ	MYDGF	0.156206
MZ.CCDC112	MZ	CCDC112	0.043701
MZ.WDFY2	MZ	WDFY2	0.127348
MZ.ZHX3	MZ	ZHX3	0.0497953
MZ.CORO1B	MZ	CORO1B	0.240896
MZ.ZBTB1	MZ	ZBTB1	0.156918
MZ.RMI2	MZ	RMI2	0.0488248
MZ.SNHG12	MZ	SNHG12	0.283054
MZ.ZCCHC2	MZ	ZCCHC2	0.0575773
MZ.FCHO1	MZ	FCHO1	0.0750641
MZ.CDK14	MZ	CDK14	0.210309
MZ.HIC1	MZ	HIC1	0.0424423
MZ.TRIM44	MZ	TRIM44	0.155004
MZ.SMAD3	MZ	SMAD3	0.153397
MZ.LETM2	MZ	LETM2	0.0298517
MZ.HSPA4	MZ	HSPA4	0.313612
MZ.DPH3	MZ	DPH3	0.124311
MZ.ARL6IP1	MZ	ARL6IP1	0.497533
MZ.SGF29	MZ	SGF29	0.0939312
MZ.TCTN1	MZ	TCTN1	0.0782468
MZ.FAM200B	MZ	FAM200B	0.0539489
MZ.BEND4	MZ	BEND4	0.116382
MZ.NSUN6	MZ	NSUN6	0.073516
MZ.UBR7	MZ	UBR7	0.0810184
MZ.SERPINB9P1	MZ	SERPINB9P1	0.0565038
MZ.PGBD2	MZ	PGBD2	0.0743513
MZ.RHEX	MZ	RHEX	0.122261
MZ.EAF2	MZ	EAF2	0.278307
MZ.RAB27A	MZ	RAB27A	0.0658809
MZ.CTNS	MZ	CTNS	0.0224408
MZ.RNF213	MZ	RNF213	0.205568
MZ.CASK	MZ	CASK	0.115965
MZ.TACC1	MZ	TACC1	0.203057
MZ.SLC2A1	MZ	SLC2A1	0.0617308
MZ.MAP3K13	MZ	MAP3K13	0.0921295
MZ.LINC00662	MZ	LINC00662	0.0571079
MZ.SLC15A4	MZ	SLC15A4	0.0948041
MZ.MAGT1	MZ	MAGT1	0.104899
MZ.TTF1	MZ	TTF1	0.0814595
MZ.TBL1X	MZ	TBL1X	0.0573346
MZ.ELF1	MZ	ELF1	0.578915
MZ.P2RY10	MZ	P2RY10	0.260481
MZ.CNP	MZ	CNP	0.107399
MZ.WDR60	MZ	WDR60	0.05281
MZ.RB1	MZ	RB1	0.311325
MZ.NCOA2	MZ	NCOA2	0.135237
MZ.AC078883.1	MZ	AC078883.1	0.0351833
MZ.IL18BP	MZ	IL18BP	0.0786394
MZ.RBBP4	MZ	RBBP4	0.251152
MZ.SCFD2	MZ	SCFD2	0.0643465
MZ.BEX4	MZ	BEX4	0.182799
MZ.RNPC3	MZ	RNPC3	0.0877096
MZ.PARD6A	MZ	PARD6A	0.0830762
MZ.LINC02202	MZ	LINC02202	0.0399076
MZ.RPS23	MZ	RPS23	3.13261
MZ.CAMKMT	MZ	CAMKMT	0.0885296
MZ.POU2AF1	MZ	POU2AF1	0.432036
MZ.CTSA	MZ	CTSA	0.155747
MZ.MCM3	MZ	MCM3	0.079669
MZ.SPIDR	MZ	SPIDR	0.159324
MZ.IL10RB	MZ	IL10RB	0.0893715
MZ.SIPA1L3	MZ	SIPA1L3	0.213652
MZ.HIP1R	MZ	HIP1R	0.170316
MZ.PUM3	MZ	PUM3	0.142807
MZ.KIN	MZ	KIN	0.083389
MZ.GLUD1	MZ	GLUD1	0.184628
MZ.PIK3R5	MZ	PIK3R5	0.0524373
MZ.HERC1	MZ	HERC1	0.150062
MZ.KIF9	MZ	KIF9	0.0588435
MZ.SNRNP25	MZ	SNRNP25	0.173047
MZ.HDDC2	MZ	HDDC2	0.104479
MZ.APC	MZ	APC	0.0702408
MZ.PRKACB	MZ	PRKACB	0.160871
MZ.CMTM7	MZ	CMTM7	0.313355
MZ.GPATCH11	MZ	GPATCH11	0.143013
MZ.UTP14A	MZ	UTP14A	0.0501954
MZ.MDFIC	MZ	MDFIC	0.238854
MZ.USPL1	MZ	USPL1	0.210746
MZ.DBNDD2	MZ	DBNDD2	0.0977242
MZ.GCH1	MZ	GCH1	0.076924
MZ.FERMT3	MZ	FERMT3	0.202255
MZ.OSBPL8	MZ	OSBPL8	0.345431
MZ.NEK1	MZ	NEK1	0.101382
MZ.RBM6	MZ	RBM6	0.261274
MZ.CHPT1	MZ	CHPT1	0.287586
MZ.TTC28-AS1	MZ	TTC28-AS1	0.0626273
MZ.PAICS	MZ	PAICS	0.067949
MZ.CTSC	MZ	CTSC	0.206677
MZ.CCDC137	MZ	CCDC137	0.110314
MZ.DSP	MZ	DSP	0.0101138
MZ.PRNP	MZ	PRNP	0.214005
MZ.MAP1LC3A	MZ	MAP1LC3A	0.102559
MZ.RBM47	MZ	RBM47	0.0843566
MZ.PCNX4	MZ	PCNX4	0.129964
MZ.THRB	MZ	THRB	0.00873852
MZ.ICAM2	MZ	ICAM2	0.127316
MZ.RGMB	MZ	RGMB	0.0499637
MZ.SCAPER	MZ	SCAPER	0.123978
MZ.SVBP	MZ	SVBP	0.124921
MZ.B4GALT1	MZ	B4GALT1	0.205944
MZ.EYA3	MZ	EYA3	0.0588607
MZ.MARCH8	MZ	2008-03-01	0.122687
MZ.PARVB	MZ	PARVB	0.167118
MZ.RWDD3	MZ	RWDD3	0.108312
MZ.AP5Z1	MZ	AP5Z1	0.159417
MZ.TIMM10	MZ	TIMM10	0.16268
MZ.PARP4	MZ	PARP4	0.0662595
MZ.AP1S3	MZ	AP1S3	0.112097
MZ.DENND6B	MZ	DENND6B	0.157862
MZ.MACF1	MZ	MACF1	0.132601
MZ.XAF1	MZ	XAF1	0.0832675
MZ.ATP6V0A1	MZ	ATP6V0A1	0.109708
MZ.NAA16	MZ	NAA16	0.0777826
MZ.MICAL3	MZ	MICAL3	0.169103
MZ.N4BP2L1	MZ	N4BP2L1	0.205229
MZ.NIN	MZ	NIN	0.183487
MZ.NUMA1	MZ	NUMA1	0.12786
MZ.ARHGAP5	MZ	ARHGAP5	0.0883243
MZ.RGL2	MZ	RGL2	0.0600815
MZ.HIF1A-AS3	MZ	HIF1A-AS3	0.0320763
MZ.MICU3	MZ	MICU3	0.0451065
MZ.ZHX2	MZ	ZHX2	0.13857
MZ.CCDC25	MZ	CCDC25	0.110786
MZ.DIP2B	MZ	DIP2B	0.122088
MZ.PTPRE	MZ	PTPRE	0.066617
MZ.MGRN1	MZ	MGRN1	0.0751483
MZ.HIST1H2AE	MZ	HIST1H2AE	0.0294322
MZ.RPS15A	MZ	RPS15A	3.07704
MZ.UFSP2	MZ	UFSP2	0.0786028
MZ.FAM174C	MZ	FAM174C	0.160305
MZ.HERC5	MZ	HERC5	0.03762
MZ.GPR132	MZ	GPR132	0.105734
MZ.TRAPPC2L	MZ	TRAPPC2L	0.127246
MZ.ING2	MZ	ING2	0.054744
MZ.P4HA1	MZ	P4HA1	0.107116
MZ.TNFRSF1B	MZ	TNFRSF1B	0.117188
MZ.EMILIN2	MZ	EMILIN2	0.106036
MZ.ETFRF1	MZ	ETFRF1	0.100771
MZ.DNPH1	MZ	DNPH1	0.341892
MZ.HS2ST1	MZ	HS2ST1	0.0660513
MZ.DENND1A	MZ	DENND1A	0.0762972
MZ.PHF21A	MZ	PHF21A	0.093239
MZ.ACTR3	MZ	ACTR3	0.526719
MZ.ZC3H12D	MZ	ZC3H12D	0.0686593
MZ.HLA-DOB	MZ	HLA-DOB	0.220625
MZ.RALGAPA1	MZ	RALGAPA1	0.173005
MZ.PURA	MZ	PURA	0.203355
MZ.MRPS28	MZ	MRPS28	0.0695384
MZ.TGFB1	MZ	TGFB1	0.539491
MZ.MYO1G	MZ	MYO1G	0.14788
MZ.KDM2A	MZ	KDM2A	0.272522
MZ.PIK3CA	MZ	PIK3CA	0.0941178
MZ.ABCA1	MZ	ABCA1	0.0747784
MZ.TAF3	MZ	TAF3	0.0975825
MZ.XPC	MZ	XPC	0.154477
MZ.SCMH1	MZ	SCMH1	0.0905343
MZ.AC008014.1	MZ	AC008014.1	0.0718935
MZ.TPD52	MZ	TPD52	0.409868
MZ.C15orf40	MZ	C15orf40	0.142406
MZ.SKI	MZ	SKI	0.0301869
MZ.TBC1D5	MZ	TBC1D5	0.309828
MZ.ESAM	MZ	ESAM	0.0150461
MZ.LAT2	MZ	LAT2	0.321918
MZ.ELK3	MZ	ELK3	0.0869464
MZ.MANF	MZ	MANF	0.0919772
MZ.PSMA4	MZ	PSMA4	0.150732
MZ.CHRAC1	MZ	CHRAC1	0.112834
MZ.LINC00909	MZ	LINC00909	0.0627279
MZ.TCEA1	MZ	TCEA1	0.499775
MZ.SAP18	MZ	SAP18	0.485187
MZ.ZNRD2	MZ	ZNRD2	0.154288
MZ.FBXO33	MZ	FBXO33	0.131001
MZ.SYNE1	MZ	SYNE1	0.143176
MZ.CD1D	MZ	CD1D	0.245061
MZ.TRIO	MZ	TRIO	0.0735731
MZ.ABCG1	MZ	ABCG1	0.252515
MZ.KRCC1	MZ	KRCC1	0.156931
MZ.AC012645.3	MZ	AC012645.3	0.0660677
MZ.AC092902.4	MZ	AC092902.4	0.0553414
MZ.GRK3	MZ	GRK3	0.119382
MZ.CAPG	MZ	CAPG	0.511963
MZ.SETDB2	MZ	SETDB2	0.0961753
MZ.BORCS6	MZ	BORCS6	0.136342
MZ.SBF2	MZ	SBF2	0.0522819
MZ.TRIM52-AS1	MZ	TRIM52-AS1	0.0698802
MZ.PACS1	MZ	PACS1	0.21404
MZ.MRPS14	MZ	MRPS14	0.106229
MZ.LAGE3	MZ	LAGE3	0.166221
MZ.FOXO1	MZ	FOXO1	0.206082
MZ.MBNL1	MZ	MBNL1	0.613284
MZ.TMEM192	MZ	TMEM192	0.0604842
MZ.MPZL3	MZ	MPZL3	0.0560206
MZ.SLC35D1	MZ	SLC35D1	0.0692328
MZ.GSTM4	MZ	GSTM4	0.0762184
MZ.IL2RA	MZ	IL2RA	0.0804492
MZ.OTUD6B-AS1	MZ	OTUD6B-AS1	0.178329
MZ.ENTPD1-AS1	MZ	ENTPD1-AS1	0.0877185
MZ.SLCO4A1	MZ	SLCO4A1	0.0495699
MZ.RAD9A	MZ	RAD9A	0.106832
MZ.SUGT1	MZ	SUGT1	0.178392
MZ.CYB5A	MZ	CYB5A	0.0789661
MZ.EXOSC8	MZ	EXOSC8	0.156613
MZ.PARP14	MZ	PARP14	0.310682
MZ.AVL9	MZ	AVL9	0.0707417
MZ.PGRMC1	MZ	PGRMC1	0.0626445
MZ.USP1	MZ	USP1	0.107818
MZ.ANAPC1	MZ	ANAPC1	0.0720701
MZ.C11orf24	MZ	C11orf24	0.127026
MZ.TGFBR2	MZ	TGFBR2	0.440854
MZ.CDK19	MZ	CDK19	0.0830631
MZ.OGFRL1	MZ	OGFRL1	0.100138
MZ.MED29	MZ	MED29	0.141205
MZ.R3HDM2	MZ	R3HDM2	0.102806
MZ.DDB2	MZ	DDB2	0.094405
MZ.MRPS36	MZ	MRPS36	0.209699
MZ.SLC39A10	MZ	SLC39A10	0.155857
MZ.PIGP	MZ	PIGP	0.0406609
MZ.DHX29	MZ	DHX29	0.0876641
MZ.FADS3	MZ	FADS3	0.332222
MZ.TRBJ2-3	MZ	TRBJ2-3	0.0543714
MZ.ZNF487	MZ	ZNF487	0.0479551
MZ.MAPKAPK5-AS1	MZ	MAPKAPK5-AS1	0.0968823
MZ.U2AF1L4	MZ	U2AF1L4	0.143762
MZ.NFATC3	MZ	NFATC3	0.159677
MZ.PRKCB	MZ	PRKCB	0.526575
MZ.ATXN2	MZ	ATXN2	0.0831567
MZ.JDP2	MZ	JDP2	0.0484518
MZ.C1orf131	MZ	C1orf131	0.102924
MZ.CCDC174	MZ	CCDC174	0.137484
MZ.SLC1A5	MZ	SLC1A5	0.0405499
MZ.EVI5	MZ	EVI5	0.109222
MZ.YPEL2	MZ	YPEL2	0.0782472
MZ.EHMT1	MZ	EHMT1	0.247003
MZ.SPATA5	MZ	SPATA5	0.059219
MZ.ST3GAL5	MZ	ST3GAL5	0.133174
MZ.CTNNB1	MZ	CTNNB1	0.164986
MZ.MAP7D3	MZ	MAP7D3	0.0647881
MZ.SMC2	MZ	SMC2	0.0464856
MZ.SNX25	MZ	SNX25	0.237117
MZ.MDP1	MZ	MDP1	0.0736246
MZ.COBLL1	MZ	COBLL1	0.287446
MZ.PICALM	MZ	PICALM	0.130451
MZ.TC2N	MZ	TC2N	0.0376731
MZ.LINC02245	MZ	LINC02245	0.171798
MZ.CDK11B	MZ	CDK11B	0.10592
MZ.CARD11	MZ	CARD11	0.309012
MZ.WIPF1	MZ	WIPF1	0.388356
MZ.AC092821.3	MZ	AC092821.3	0.346392
MZ.MAGOHB	MZ	MAGOHB	0.0597284
MZ.CHCHD5	MZ	CHCHD5	0.111249
MZ.KDM7A	MZ	KDM7A	0.123527
MZ.SUSD6	MZ	SUSD6	0.102339
MZ.LAP3	MZ	LAP3	0.132338
MZ.RESF1	MZ	RESF1	0.44404
MZ.CFAP20	MZ	CFAP20	0.0857256
MZ.STRADB	MZ	STRADB	0.0267379
MZ.GNPDA1	MZ	GNPDA1	0.0294705
MZ.KLHL18	MZ	KLHL18	0.127278
MZ.MSMO1	MZ	MSMO1	0.0648246
MZ.USP9X	MZ	USP9X	0.10402
MZ.SCLT1	MZ	SCLT1	0.116042
MZ.PAN3	MZ	PAN3	0.170675
MZ.TNKS	MZ	TNKS	0.103501
MZ.UBA6	MZ	UBA6	0.113203
MZ.ZNF107	MZ	ZNF107	0.356997
MZ.PWWP2B	MZ	PWWP2B	0.0472593
MZ.STK38L	MZ	STK38L	0.0622202
MZ.AC008875.3	MZ	AC008875.3	0.0745557
MZ.POU2F1	MZ	POU2F1	0.080592
MZ.CCNYL1	MZ	CCNYL1	0.0890745
MZ.TRAPPC4	MZ	TRAPPC4	0.0949891
MZ.TMF1	MZ	TMF1	0.183076
MZ.KIF27	MZ	KIF27	0.0557532
MZ.TBL1XR1	MZ	TBL1XR1	0.104103
MZ.SLC12A2	MZ	SLC12A2	0.0662234
MZ.MYL6B	MZ	MYL6B	0.123912
MZ.PBX2	MZ	PBX2	0.0656585
MZ.PGGHG	MZ	PGGHG	0.106947
MZ.SPEN	MZ	SPEN	0.264007
MZ.AK9	MZ	AK9	0.0480234
MZ.CEP63	MZ	CEP63	0.0648909
MZ.HIVEP1	MZ	HIVEP1	0.0996138
MZ.ZBTB25	MZ	ZBTB25	0.108497
MZ.PGLS	MZ	PGLS	0.277311
MZ.TCEAL3	MZ	TCEAL3	0.11265
MZ.NEK9	MZ	NEK9	0.0984297
MZ.CHD3	MZ	CHD3	0.0700885
MZ.SMC6	MZ	SMC6	0.263234
MZ.PTP4A3	MZ	PTP4A3	0.0760425
MZ.ZNF92	MZ	ZNF92	0.102238
MZ.UPP1	MZ	UPP1	0.0614379
MZ.MAP3K5	MZ	MAP3K5	0.140614
MZ.SURF6	MZ	SURF6	0.0953042
MZ.FKBP3	MZ	FKBP3	0.102229
MZ.VNN2	MZ	VNN2	0.0596417
MZ.PIGN	MZ	PIGN	0.0543102
MZ.PSMB8-AS1	MZ	PSMB8-AS1	0.190806
MZ.SBDS	MZ	SBDS	0.308468
MZ.EXOC6	MZ	EXOC6	0.105116
MZ.PPP1R10	MZ	PPP1R10	0.166527
MZ.STRN	MZ	STRN	0.0784724
MZ.FNBP1	MZ	FNBP1	0.424048
MZ.DDX52	MZ	DDX52	0.0853254
MZ.LINC02256	MZ	LINC02256	0.109212
MZ.BMT2	MZ	BMT2	0.0641553
MZ.PRKN	MZ	PRKN	0.0304628
MZ.UTP18	MZ	UTP18	0.0935788
MZ.HGSNAT	MZ	HGSNAT	0.053249
MZ.AKAP13	MZ	AKAP13	0.470705
MZ.GNPTAB	MZ	GNPTAB	0.156834
MZ.GARS	MZ	GARS	0.0982561
MZ.NPIPB11	MZ	NPIPB11	0.0246628
MZ.KBTBD2	MZ	KBTBD2	0.0924093
MZ.MT-ND2	MZ	MT-ND2	1.38026
MZ.ZBTB2	MZ	ZBTB2	0.0421
MZ.FBXO11	MZ	FBXO11	0.147305
MZ.NCOA5	MZ	NCOA5	0.083697
MZ.PRRC2B	MZ	PRRC2B	0.133858
MZ.CD58	MZ	CD58	0.0953713
MZ.UBR3	MZ	UBR3	0.0887994
MZ.USE1	MZ	USE1	0.124068
MZ.SMIM10L1	MZ	SMIM10L1	0.122236
MZ.GTPBP8	MZ	GTPBP8	0.041764
MZ.AC022217.3	MZ	AC022217.3	0.0669965
MZ.LILRB1	MZ	LILRB1	0.13955
MZ.PIK3R1	MZ	PIK3R1	0.130728
MZ.LPCAT1	MZ	LPCAT1	0.144154
MZ.NUDT14	MZ	NUDT14	0.062165
MZ.RASA3	MZ	RASA3	0.0963231
MZ.PPP1CB	MZ	PPP1CB	0.141206
MZ.LINC01215	MZ	LINC01215	0.107892
MZ.PHLPP1	MZ	PHLPP1	0.0357154
MZ.STX7	MZ	STX7	0.367379
MZ.DOCK10	MZ	DOCK10	0.2381
MZ.FARP2	MZ	FARP2	0.138719
MZ.ZSWIM7	MZ	ZSWIM7	0.109904
MZ.HIF1A	MZ	HIF1A	0.382041
MZ.SLC25A42	MZ	SLC25A42	0.0659744
MZ.FAM53C	MZ	FAM53C	0.10803
MZ.GNA13	MZ	GNA13	0.17981
MZ.DIPK1A	MZ	DIPK1A	0.14861
MZ.DPP8	MZ	DPP8	0.0773109
MZ.LTBP3	MZ	LTBP3	0.157695
MZ.ARID5A	MZ	ARID5A	0.168773
MZ.BRI3BP	MZ	BRI3BP	0.0948616
MZ.GNG7	MZ	GNG7	0.48449
MZ.LINC01128	MZ	LINC01128	0.0502337
MZ.MICU2	MZ	MICU2	0.115131
MZ.LCORL	MZ	LCORL	0.0624145
MZ.FOXN3	MZ	FOXN3	0.238543
MZ.SLAMF6	MZ	SLAMF6	0.110728
MZ.PRKX	MZ	PRKX	0.0916545
MZ.TACC3	MZ	TACC3	0.0688137
MZ.PITPNA-AS1	MZ	PITPNA-AS1	0.0774515
MZ.TXNDC11	MZ	TXNDC11	0.0886226
MZ.ARID1B	MZ	ARID1B	0.244477
MZ.LINC01138	MZ	LINC01138	0.0784341
MZ.TMED8	MZ	TMED8	0.107992
MZ.AGO2	MZ	AGO2	0.0871575
MZ.AMN1	MZ	AMN1	0.0832762
MZ.PHACTR2	MZ	PHACTR2	0.0352188
MZ.BCAR3	MZ	BCAR3	0.058101
MZ.AFF2	MZ	AFF2	0.0113937
MZ.C16orf54	MZ	C16orf54	0.112556
MZ.CCDC59	MZ	CCDC59	0.184682
MZ.MIS18BP1	MZ	MIS18BP1	0.231004
MZ.DENND2D	MZ	DENND2D	0.104606
MZ.PDCD4-AS1	MZ	PDCD4-AS1	0.0661153
MZ.SREBF2	MZ	SREBF2	0.0879353
MZ.NDUFAF6	MZ	NDUFAF6	0.110319
MZ.TP53RK	MZ	TP53RK	0.037302
MZ.CYP2R1	MZ	CYP2R1	0.0587196
MZ.UBE2E2	MZ	UBE2E2	0.261877
MZ.MYO9B	MZ	MYO9B	0.236798
MZ.SPATS2	MZ	SPATS2	0.103221
MZ.BAG2	MZ	BAG2	0.0935956
MZ.DENND4C	MZ	DENND4C	0.12249
MZ.RAB8B	MZ	RAB8B	0.222033
MZ.IL10RA	MZ	IL10RA	0.211839
MZ.RALB	MZ	RALB	0.0515148
MZ.EVI2B	MZ	EVI2B	0.444555
MZ.VPS13A	MZ	VPS13A	0.0863705
MZ.MPP7	MZ	MPP7	0.0308907
MZ.ADA2	MZ	ADA2	0.0590806
MZ.CASP8AP2	MZ	CASP8AP2	0.0937668
MZ.COA1	MZ	COA1	0.191095
MZ.RAD50	MZ	RAD50	0.11922
MZ.NOB1	MZ	NOB1	0.0945049
MZ.ZNF780A	MZ	ZNF780A	0.0463032
MZ.NCL	MZ	NCL	0.705174
MZ.CNOT6L	MZ	CNOT6L	0.0961015
MZ.FOXN2	MZ	FOXN2	0.157182
MZ.ROCK2	MZ	ROCK2	0.0511633
MZ.IPMK	MZ	IPMK	0.0502926
MZ.IRF2	MZ	IRF2	0.197484
MZ.RAB3GAP2	MZ	RAB3GAP2	0.116357
MZ.SMIM29	MZ	SMIM29	0.138781
MZ.MPHOSPH10	MZ	MPHOSPH10	0.0805601
MZ.MX2	MZ	MX2	0.0932814
MZ.DGLUCY	MZ	DGLUCY	0.102716
MZ.AC007381.1	MZ	AC007381.1	0.0255222
MZ.NSD3	MZ	NSD3	0.374304
MZ.IFITM3	MZ	IFITM3	0.145263
MZ.ZMYM4	MZ	ZMYM4	0.0826063
MZ.THUMPD3-AS1	MZ	THUMPD3-AS1	0.140618
MZ.IL27RA	MZ	IL27RA	0.147586
MZ.ATG4C	MZ	ATG4C	0.0776909
MZ.POU2F2	MZ	POU2F2	0.569029
MZ.CHCHD1	MZ	CHCHD1	0.110802
MZ.TCF12	MZ	TCF12	0.160656
MZ.PRDX3	MZ	PRDX3	0.137871
MZ.STIM2	MZ	STIM2	0.202556
MZ.PIKFYVE	MZ	PIKFYVE	0.284917
MZ.MED19	MZ	MED19	0.0806221
MZ.APH1B	MZ	APH1B	0.0889939
MZ.TSBP1-AS1	MZ	TSBP1-AS1	0.0632615
MZ.PARP1	MZ	PARP1	0.448309
MZ.FAM214A	MZ	FAM214A	0.218975
MZ.ADAMDEC1	MZ	ADAMDEC1	0.0104626
MZ.CCDC14	MZ	CCDC14	0.0515399
MZ.LYRM2	MZ	LYRM2	0.139402
MZ.RRP15	MZ	RRP15	0.0963545
MZ.CYP20A1	MZ	CYP20A1	0.101461
MZ.TCEAL4	MZ	TCEAL4	0.136771
MZ.RFC1	MZ	RFC1	0.184819
MZ.NRM	MZ	NRM	0.110992
MZ.ALOX5	MZ	ALOX5	0.382284
MZ.CLCF1	MZ	CLCF1	0.0499403
MZ.ALKBH7	MZ	ALKBH7	0.267102
MZ.DDAH2	MZ	DDAH2	0.179507
MZ.FAM210A	MZ	FAM210A	0.08871
MZ.PTPN12	MZ	PTPN12	0.131776
MZ.TMEM70	MZ	TMEM70	0.121944
MZ.CFL2	MZ	CFL2	0.0508874
MZ.UBE2B	MZ	UBE2B	0.431448
MZ.CEACAM21	MZ	CEACAM21	0.0789804
MZ.LARP7	MZ	LARP7	0.188679
MZ.CKS1B	MZ	CKS1B	0.0674648
MZ.VPS13B	MZ	VPS13B	0.14126
MZ.EIF2S2	MZ	EIF2S2	0.255323
MZ.NME4	MZ	NME4	0.0701616
MZ.ZNF830	MZ	ZNF830	0.0899385
MZ.CFAP410	MZ	CFAP410	0.0813187
MZ.RPGR	MZ	RPGR	0.0435325
MZ.CLASP2	MZ	CLASP2	0.110269
MZ.NOC3L	MZ	NOC3L	0.099674
MZ.MARCH5	MZ	2005-03-01	0.0976307
MZ.SHISAL2A	MZ	SHISAL2A	0.205433
MZ.MRFAP1	MZ	MRFAP1	0.168787
MZ.STX8	MZ	STX8	0.0980603
MZ.ZNF101	MZ	ZNF101	0.0690049
MZ.CEP290	MZ	CEP290	0.0476835
MZ.SNRK	MZ	SNRK	0.0742752
MZ.TEC	MZ	TEC	0.08573
MZ.TRIM13	MZ	TRIM13	0.111857
MZ.RC3H2	MZ	RC3H2	0.118549
MZ.STARD5	MZ	STARD5	0.0700724
MZ.CD79A	MZ	CD79A	2.01757
MZ.SGO1	MZ	SGO1	0.0246524
MZ.SLC2A11	MZ	SLC2A11	0.0987477
MZ.TERF2	MZ	TERF2	0.0907428
MZ.EZH2	MZ	EZH2	0.0616684
MZ.FYTTD1	MZ	FYTTD1	0.145961
MZ.ZNF652	MZ	ZNF652	0.151349
MZ.GABPB1	MZ	GABPB1	0.0589104
MZ.EXOSC4	MZ	EXOSC4	0.0790003
MZ.MTMR1	MZ	MTMR1	0.086302
MZ.ZCCHC17	MZ	ZCCHC17	0.0906114
MZ.AKAP7	MZ	AKAP7	0.0406338
MZ.GPCPD1	MZ	GPCPD1	0.296622
MZ.BRD8	MZ	BRD8	0.0737948
MZ.VOPP1	MZ	VOPP1	0.388466
MZ.ASAP1	MZ	ASAP1	0.0795982
MZ.HEXD	MZ	HEXD	0.179318
MZ.SLC30A5	MZ	SLC30A5	0.0734446
MZ.TMPO	MZ	TMPO	0.160973
MZ.YTHDC2	MZ	YTHDC2	0.129615
MZ.LPIN2	MZ	LPIN2	0.154215
MZ.MRPS31	MZ	MRPS31	0.102472
MZ.SLF1	MZ	SLF1	0.0677018
MZ.ABI3	MZ	ABI3	0.319327
MZ.FNDC3A	MZ	FNDC3A	0.137511
MZ.SLC50A1	MZ	SLC50A1	0.180196
MZ.CXorf21	MZ	CXorf21	0.0796906
MZ.GNB5	MZ	GNB5	0.157567
MZ.PBX3	MZ	PBX3	0.0721889
MZ.VSIR	MZ	VSIR	0.100031
MZ.NCOA1	MZ	NCOA1	0.0666663
MZ.STAG1	MZ	STAG1	0.199316
MZ.NOP16	MZ	NOP16	0.0730691
MZ.RELB	MZ	RELB	0.214093
MZ.PTTG1IP	MZ	PTTG1IP	0.0640821
MZ.DICER1	MZ	DICER1	0.0847835
MZ.AC017104.1	MZ	AC017104.1	0.0616696
MZ.MYO1D	MZ	MYO1D	0.0876079
MZ.ST3GAL1	MZ	ST3GAL1	0.150159
MZ.ZRSR2	MZ	ZRSR2	0.128822
MZ.TNFRSF13C	MZ	TNFRSF13C	0.582081
MZ.GMDS-DT	MZ	GMDS-DT	0.104509
MZ.UPF3A	MZ	UPF3A	0.221751
MZ.DBF4	MZ	DBF4	0.130633
MZ.PHF20L1	MZ	PHF20L1	0.114891
MZ.LCN10	MZ	LCN10	0.0931536
MZ.AHCTF1	MZ	AHCTF1	0.0840323
MZ.RNF141	MZ	RNF141	0.109632
MZ.MT-ATP8	MZ	MT-ATP8	0.717458
MZ.MRPL16	MZ	MRPL16	0.196826
MZ.MAPK8	MZ	MAPK8	0.129392
MZ.ANKRD49	MZ	ANKRD49	0.131602
MZ.MAP9	MZ	MAP9	0.0591528
MZ.MTMR12	MZ	MTMR12	0.0728886
MZ.SMC1A	MZ	SMC1A	0.0932107
MZ.LEPROTL1	MZ	LEPROTL1	0.178602
MZ.RSRC1	MZ	RSRC1	0.155572
MZ.ZMAT3	MZ	ZMAT3	0.0573067
MZ.CCDC6	MZ	CCDC6	0.108922
MZ.MEPCE	MZ	MEPCE	0.0643963
MZ.NIFK	MZ	NIFK	0.134555
MZ.DMAC1	MZ	DMAC1	0.132466
MZ.TRAF3IP3	MZ	TRAF3IP3	0.370852
MZ.KLHDC2	MZ	KLHDC2	0.139956
MZ.PAK1IP1	MZ	PAK1IP1	0.0767668
MZ.ASPH	MZ	ASPH	0.0426527
MZ.UXS1	MZ	UXS1	0.0238163
MZ.GALNT6	MZ	GALNT6	0.038213
MZ.TMEM163	MZ	TMEM163	0.0629547
MZ.FUOM	MZ	FUOM	0.108996
MZ.H2AFY	MZ	H2AFY	0.181014
MZ.PIN4	MZ	PIN4	0.125962
MZ.TOR1B	MZ	TOR1B	0.0617082
MZ.AEBP1	MZ	AEBP1	0.0639055
MZ.MATN1-AS1	MZ	MATN1-AS1	0.0270926
MZ.MPP6	MZ	MPP6	0.0795138
MZ.ZNF580	MZ	ZNF580	0.208088
MZ.NSMCE2	MZ	NSMCE2	0.113488
MZ.EPB41	MZ	EPB41	0.169293
MZ.NOL8	MZ	NOL8	0.0927122
MZ.LY75	MZ	LY75	0.0900024
MZ.DNAJC9	MZ	DNAJC9	0.0820724
MZ.ZFAND3	MZ	ZFAND3	0.16476
MZ.ESF1	MZ	ESF1	0.131644
MZ.SERPINB6	MZ	SERPINB6	0.0827645
MZ.HSPB11	MZ	HSPB11	0.134811
MZ.KDM5B	MZ	KDM5B	0.128425
MZ.EIF1AD	MZ	EIF1AD	0.0864782
MZ.PDE4A	MZ	PDE4A	0.0455277
MZ.RABEP2	MZ	RABEP2	0.249623
MZ.MNAT1	MZ	MNAT1	0.0880929
MZ.NEK6	MZ	NEK6	0.0781422
MZ.UBL3	MZ	UBL3	0.08013
MZ.VPS41	MZ	VPS41	0.101856
MZ.RASGEF1B	MZ	RASGEF1B	0.693097
MZ.TCOF1	MZ	TCOF1	0.0748602
MZ.ZNF141	MZ	ZNF141	0.116989
MZ.GSE1	MZ	GSE1	0.0510569
MZ.JOSD1	MZ	JOSD1	0.113086
MZ.ZNF143	MZ	ZNF143	0.0775164
MZ.CYP51A1	MZ	CYP51A1	0.117829
MZ.MAP3K1	MZ	MAP3K1	0.246806
MZ.GGCT	MZ	GGCT	0.0786297
MZ.DDHD2	MZ	DDHD2	0.0585779
MZ.EHBP1	MZ	EHBP1	0.0675282
MZ.MGAT1	MZ	MGAT1	0.116334
MZ.STARD7	MZ	STARD7	0.234326
MZ.GBP5	MZ	GBP5	0.102049
MZ.SUN1	MZ	SUN1	0.109442
MZ.CDK13	MZ	CDK13	0.136503
MZ.NKAP	MZ	NKAP	0.112543
MZ.CRTC3	MZ	CRTC3	0.112274
MZ.QKI	MZ	QKI	0.227709
MZ.DUSP28	MZ	DUSP28	0.0569892
MZ.ARHGEF18	MZ	ARHGEF18	0.0598374
MZ.TPP2	MZ	TPP2	0.140986
MZ.HNRNPU	MZ	HNRNPU	0.55854
MZ.ADI1	MZ	ADI1	0.11388
MZ.NOTCH1	MZ	NOTCH1	0.0530653
MZ.NFX1	MZ	NFX1	0.189273
MZ.PRDX4	MZ	PRDX4	0.0820536
MZ.BORCS7	MZ	BORCS7	0.131789
MZ.PPP1R9A	MZ	PPP1R9A	0.016431
MZ.TMEM175	MZ	TMEM175	0.137532
MZ.N4BP2	MZ	N4BP2	0.0596109
MZ.HERC4	MZ	HERC4	0.112044
MZ.OPN3	MZ	OPN3	0.0525255
MZ.ETS1	MZ	ETS1	0.317711
MZ.NIPSNAP3A	MZ	NIPSNAP3A	0.0452469
MZ.FMC1	MZ	FMC1	0.0977801
MZ.ZCWPW1	MZ	ZCWPW1	0.0434799
MZ.ADD3	MZ	ADD3	0.172797
MZ.KDM6A	MZ	KDM6A	0.0960578
MZ.RASA1	MZ	RASA1	0.0873335
MZ.USP12	MZ	USP12	0.121587
MZ.CNOT10	MZ	CNOT10	0.0745953
MZ.RAP2A	MZ	RAP2A	0.047019
MZ.MESD	MZ	MESD	0.108577
MZ.ZDHHC20	MZ	ZDHHC20	0.09683
MZ.MS4A7	MZ	MS4A7	0.0500995
MZ.AC025159.1	MZ	AC025159.1	0.0608086
MZ.SECISBP2L	MZ	SECISBP2L	0.194289
MZ.SYK	MZ	SYK	0.554974
MZ.DOCK11	MZ	DOCK11	0.0828681
MZ.PREPL	MZ	PREPL	0.0694937
MZ.C12orf76	MZ	C12orf76	0.076758
MZ.EFCAB2	MZ	EFCAB2	0.0431658
MZ.MYO9A	MZ	MYO9A	0.0480523
MZ.LUC7L3	MZ	LUC7L3	0.228391
MZ.C9orf85	MZ	C9orf85	0.0573256
MZ.VAMP4	MZ	VAMP4	0.104379
MZ.PTPN1	MZ	PTPN1	0.385292
MZ.TMEM117	MZ	TMEM117	0.072084
MZ.PKHD1L1	MZ	PKHD1L1	0.0572529
MZ.AC091271.1	MZ	AC091271.1	0.0306416
MZ.ANAPC15	MZ	ANAPC15	0.0868131
MZ.TMEM41B	MZ	TMEM41B	0.0988312
MZ.RNF19A	MZ	RNF19A	0.347364
MZ.TNFRSF10B	MZ	TNFRSF10B	0.0779515
MZ.ODF2	MZ	ODF2	0.0664817
MZ.UBR1	MZ	UBR1	0.119384
MZ.MSL3	MZ	MSL3	0.138464
MZ.TRIM22	MZ	TRIM22	0.342372
MZ.CDCA7L	MZ	CDCA7L	0.194773
MZ.DUSP8	MZ	DUSP8	0.0561671
MZ.RPL28	MZ	RPL28	3.06545
MZ.SAMD8	MZ	SAMD8	0.0906637
MZ.CEP120	MZ	CEP120	0.0762282
MZ.CDYL	MZ	CDYL	0.0966433
MZ.SLC37A1	MZ	SLC37A1	0.151727
MZ.ZNF791	MZ	ZNF791	0.200174
MZ.UNG	MZ	UNG	0.0428716
MZ.CHST15	MZ	CHST15	0.156414
MZ.EXOC6B	MZ	EXOC6B	0.0456928
MZ.MIB2	MZ	MIB2	0.0755747
MZ.SIRT1	MZ	SIRT1	0.0668468
MZ.KNL1	MZ	KNL1	0.0285999
MZ.RELA-DT	MZ	RELA-DT	0.0423087
MZ.FARS2	MZ	FARS2	0.0823488
MZ.CCM2	MZ	CCM2	0.191986
MZ.BANP	MZ	BANP	0.127617
MZ.SNHG30	MZ	SNHG30	0.0724443
MZ.KNOP1	MZ	KNOP1	0.0441863
MZ.NLRC5	MZ	NLRC5	0.214615
MZ.ZC3H8	MZ	ZC3H8	0.0955456
MZ.XRCC1	MZ	XRCC1	0.0900424
MZ.DHRSX	MZ	DHRSX	0.0680658
MZ.TMEM238	MZ	TMEM238	0.0902665
MZ.EIF4EBP1	MZ	EIF4EBP1	0.139552
MZ.TCERG1	MZ	TCERG1	0.215802
MZ.FTO	MZ	FTO	0.0829708
MZ.EXOC4	MZ	EXOC4	0.154909
MZ.SLC35E3	MZ	SLC35E3	0.0457485
MZ.ZNF385A	MZ	ZNF385A	0.0769969
MZ.ZNF585A	MZ	ZNF585A	0.0594842
MZ.PHIP	MZ	PHIP	0.187223
MZ.RPA3	MZ	RPA3	0.19193
MZ.NAGLU	MZ	NAGLU	0.0796051
MZ.NUDT1	MZ	NUDT1	0.127977
MZ.TSPAN13	MZ	TSPAN13	0.187001
MZ.MLLT6	MZ	MLLT6	0.0751344
MZ.DUS2	MZ	DUS2	0.110307
MZ.HEXA	MZ	HEXA	0.201491
MZ.NUP58	MZ	NUP58	0.163962
MZ.PYM1	MZ	PYM1	0.0884927
MZ.PHF14	MZ	PHF14	0.157608
MZ.ARID2	MZ	ARID2	0.110003
MZ.MRPS5	MZ	MRPS5	0.147594
MZ.ZBED5	MZ	ZBED5	0.113729
MZ.RHOQ	MZ	RHOQ	0.106611
MZ.ODF2L	MZ	ODF2L	0.117196
MZ.DTX3L	MZ	DTX3L	0.0823252
MZ.TSPYL4	MZ	TSPYL4	0.127385
MZ.ZNF224	MZ	ZNF224	0.055295
MZ.CLCN6	MZ	CLCN6	0.0719875
MZ.PRICKLE1	MZ	PRICKLE1	0.0585085
MZ.RHBDF2	MZ	RHBDF2	0.151045
MZ.NXT1	MZ	NXT1	0.209377
MZ.HRAS	MZ	HRAS	0.064725
MZ.AL022328.4	MZ	AL022328.4	0.0569249
MZ.AGGF1	MZ	AGGF1	0.11387
MZ.ESYT2	MZ	ESYT2	0.111656
MZ.ACTR6	MZ	ACTR6	0.0671331
MZ.G3BP2	MZ	G3BP2	0.264937
MZ.AL135905.2	MZ	AL135905.2	0.233935
MZ.BCAP29	MZ	BCAP29	0.130358
MZ.ATXN1	MZ	ATXN1	0.0802818
MZ.ZFC3H1	MZ	ZFC3H1	0.178936
MZ.KLHL24	MZ	KLHL24	0.210163
MZ.HSD17B4	MZ	HSD17B4	0.0979173
MZ.TMEM106A	MZ	TMEM106A	0.0545018
MZ.CARHSP1	MZ	CARHSP1	0.159874
MZ.HNRNPUL1	MZ	HNRNPUL1	0.218992
MZ.ECI2	MZ	ECI2	0.0535592
MZ.AFF4	MZ	AFF4	0.368994
MZ.DMXL1	MZ	DMXL1	0.241772
MZ.DYM	MZ	DYM	0.14306
MZ.RASA2	MZ	RASA2	0.211129
MZ.USP22	MZ	USP22	0.150475
MZ.TSPAN14	MZ	TSPAN14	0.0784201
MZ.DENND5B	MZ	DENND5B	0.207787
MZ.ANKRD26	MZ	ANKRD26	0.0469429
MZ.SLC9A9	MZ	SLC9A9	0.0474978
MZ.RIPOR1	MZ	RIPOR1	0.211075
MZ.FAM102B	MZ	FAM102B	0.0592482
MZ.SPTAN1	MZ	SPTAN1	0.325965
MZ.MGA	MZ	MGA	0.0830691
MZ.HMMR	MZ	HMMR	0.00254301
MZ.PIK3CG	MZ	PIK3CG	0.0683141
[truncated: 28,003 more rows]
