# Supplementary material for: Atlas of human gut-associated lymphoid tissue reveals immunomodulatory interactions of B cells
Source: Sci Immunol. Author manuscript; Available in PMC 2026 Jul 25. (PMC7619268; doi:10.1126/sciimmunol.ady8948)
Supplement: Data File S2 [file EMS216124-supplement-Data_File_S2.xlsx]

## Sheet: B cell subset definitions
Definitions of human B cell subsets
Subset	Abbreviation used in the manuscript	Reference
B cells with high expression of gene MALAT1	ActB3	26
Activated naïve B cells. Derived from naïve B cells by innate signals such as IFNg and TLR7 ligation	aNAV	24
Centroblast. Large dividing cells in the germinal centre with high proliferation index.	Centroblast	23
Centrocyte. Smaller, less proliferative cells in the germinal centre that undergo receptor selection.	Centrocyte	23
Class switched memory cells. These classical memory cells are derived from germinal centre responses that are generated by T dependent B cell responses. They can be located on the periphery of lymphoid follicles in gut associated lymphoid tissue and may express negative regularor of B cell activity FcRL4.	CSM	29
Double negative type 1 B cells are considered to be related to memory B cells. They are 'double negative' because they lack both the memory associated marker CD27 and naïve B cell associated immunoglobulin IgD. They are often difficult to locate in imaging data due to their lack of markers that can be detected as expressed proteins.	DN1	29
Double negative type 2 B cells are derived from activated naive B cells. They are 'double negative' because they lack both the memory associated marker CD27 and naïve B cell associated immunoglobulin IgD. They can be positively identified by their expression of CD11c. In the gut they are localised around the subepithelial dome region of gut-associated lymphoid tissue, where they have enriched exp…	DN2	24
B cells expressing CD27 and IgM but no other immunoglobulin isotype. They are ssrongly associated with mucosal IgM responses and IgM plasma cell production and have been observed to be related to memory B cells and marginal zone B cells.	IgM−only	27, 28
B cells expressing CD27, IgM, IgD and CD1c. They are derived in human from transitional B cells expressing high levels of surface IgM. They are associated with a developmental pathway involving NOTCH2/ delta ligand like 1 interactions. They can be located on the periphery of lymphoid follicles in gut associated lymphoid tissue and may express negative regularo of B cell activity FcRL4.	MZ	13,27,28
Mature B cells expressing IgM and IgD but no CD27 that have no evidence of prior immune activation.	Naive	22
Precursors of plasma cells. Whereas plasma cells are CD20-, plasmablasts may be CD20 positive or low.	PB	30
Transitional B cells are immature B cells that have relatively recently emerged from the bone marrow. Only the most mature transitional B cells with high levels of surface IgM can be identified in gut-associated lymphoid tissues, but these are not abundantly present in adults.	TS	22
