# Supplementary material for: Atlas of human gut-associated lymphoid tissue reveals immunomodulatory interactions of B cells
Source: Sci Immunol. Author manuscript; Available in PMC 2026 Jul 25. (PMC7619268; doi:10.1126/sciimmunol.ady8948)
Supplement: Data File S3 [file EMS216124-supplement-Data_File_S3.xlsx]

## Sheet: Imputed B  other interactions
Imputed ligand-receptor interactions occurring between B cells and other cell types
Only ligand-receptor pairs where interaction imputed to occur on at least 10% of all edges between cell types (i.e. pc_edges_with_LR > 0.1) are included
Imputed gene (present on B cell) listed under bcell gene
Observed gene (present on interacting cell) listed under other gene
nodeL.subset	nodeR.subset	ligand	receptor	lr_pair	avg_str	avg_str_when_present	pc_edges_present	bcell gene (imputed)	other gene (observed)
aNAV	CD4+ T cells	ADAM10	CD44	ADAM10_CD44	0.037838	0.145353	0.260317	ADAM10	CD44
aNAV	CD4+ T cells	ADAM10	IL6R	ADAM10_IL6R	0.0177786	0.155563	0.114286	ADAM10	IL6R
aNAV	CD4+ T cells	ADAM10	NOTCH1	ADAM10_NOTCH1	0.0209199	0.146439	0.142857	ADAM10	NOTCH1
aNAV	CD4+ T cells	ADAM17	IL6R	ADAM17_IL6R	0.0161021	0.140893	0.114286	ADAM17	IL6R
aNAV	CD4+ T cells	ADAM17	NOTCH1	ADAM17_NOTCH1	0.0215691	0.150984	0.142857	ADAM17	NOTCH1
aNAV	CD4+ T cells	APP	CD74	APP_CD74	0.0969347	0.168699	0.574603	APP	CD74
aNAV	CD4+ T cells	B2M	CD3D	B2M_CD3D	0.437935	2.87395	0.152381	B2M	CD3D
aNAV	CD4+ T cells	B2M	CD3G	B2M_CD3G	0.338044	2.80221	0.120635	B2M	CD3G
aNAV	CD4+ T cells	BTLA	CD79A	BTLA_CD79A	0.0139107	0.136933	0.101587	BTLA	CD79A
aNAV	CD4+ T cells	BTLA	TNFRSF14	BTLA_TNFRSF14	0.0819914	0.179356	0.457143	BTLA	TNFRSF14
aNAV	CD4+ T cells	CALM3	AR	CALM3_AR	0.0399188	0.206138	0.193651	CALM3	AR
aNAV	CD4+ T cells	CCN2	ITGB2	CCN2_ITGB2	0.00461333	0.0454125	0.101587	CCN2	ITGB2
aNAV	CD4+ T cells	CD58	CD2	CD58_CD2	0.0390617	0.106073	0.368254	CD58	CD2
aNAV	CD4+ T cells	CD70	CD27	CD70_CD27	0.0781404	0.276564	0.28254	CD70	CD27
aNAV	CD4+ T cells	CD86	CD28	CD86_CD28	0.0118681	0.0534064	0.222222	CD86	CD28
aNAV	CD4+ T cells	CD86	CTLA4	CD86_CTLA4	0.00672264	0.0572333	0.11746	CD86	CTLA4
aNAV	CD4+ T cells	CLCF1	IL6ST	CLCF1_IL6ST	0.00704613	0.0382678	0.184127	CLCF1	IL6ST
aNAV	CD4+ T cells	COL4A4	CD47	COL4A4_CD47	0.00603169	0.0487175	0.12381	COL4A4	CD47
aNAV	CD4+ T cells	EBI3	IL27RA	EBI3_IL27RA	0.010732	0.070429	0.152381	EBI3	IL27RA
aNAV	CD4+ T cells	EBI3	IL6ST	EBI3_IL6ST	0.018021	0.0737224	0.244444	EBI3	IL6ST
aNAV	CD4+ T cells	GRN	TNFRSF1A	GRN_TNFRSF1A	0.0442117	0.435209	0.101587	GRN	TNFRSF1A
aNAV	CD4+ T cells	GRN	TNFRSF1B	GRN_TNFRSF1B	0.101224	0.522714	0.193651	GRN	TNFRSF1B
aNAV	CD4+ T cells	HLA-B	CD3D	HLA-B_CD3D	0.312757	2.05247	0.152381	HLA-B	CD3D
aNAV	CD4+ T cells	HLA-B	CD3G	HLA-B_CD3G	0.243288	2.01673	0.120635	HLA-B	CD3G
aNAV	CD4+ T cells	HMGB1	CXCR4	HMGB1_CXCR4	0.347017	1.11541	0.311111	HMGB1	CXCR4
aNAV	CD4+ T cells	ICAM2	ITGAL	ICAM2_ITGAL	0.0167592	0.083796	0.2	ICAM2	ITGAL
aNAV	CD4+ T cells	ICAM2	ITGB2	ICAM2_ITGB2	0.024848	0.101651	0.244444	ICAM2	ITGB2
aNAV	CD4+ T cells	IL16	CD4	IL16_CD4	0.0656221	0.405313	0.161905	IL16	CD4
aNAV	CD4+ T cells	IL6	IL6R	IL6_IL6R	0.00482727	0.0447232	0.107937	IL6	IL6R
aNAV	CD4+ T cells	IL6	IL6ST	IL6_IL6ST	0.0125244	0.0526027	0.238095	IL6	IL6ST
aNAV	CD4+ T cells	IL7	IL2RG	IL7_IL2RG	0.00816402	0.0734762	0.111111	IL7	IL2RG
aNAV	CD4+ T cells	IL7	IL7R	IL7_IL7R	0.0270651	0.10397	0.260317	IL7	IL7R
aNAV	CD4+ T cells	JAM3	ITGB2	JAM3_ITGB2	0.0238001	0.0973642	0.244444	JAM3	ITGB2
aNAV	CD4+ T cells	LGALS1	PTPRC	LGALS1_PTPRC	0.0562439	0.385148	0.146032	LGALS1	PTPRC
aNAV	CD4+ T cells	LTA	TNFRSF14	LTA_TNFRSF14	0.0763669	0.167053	0.457143	LTA	TNFRSF14
aNAV	CD4+ T cells	LTA	TNFRSF1A	LTA_TNFRSF1A	0.0135853	0.13373	0.101587	LTA	TNFRSF1A
aNAV	CD4+ T cells	LTA	TNFRSF1B	LTA_TNFRSF1B	0.0265437	0.13707	0.193651	LTA	TNFRSF1B
aNAV	CD4+ T cells	LTB	TNFRSF1A	LTB_TNFRSF1A	0.0992897	0.977383	0.101587	LTB	TNFRSF1A
aNAV	CD4+ T cells	MIF	CD44	MIF_CD44	0.200711	0.771023	0.260317	MIF	CD44
aNAV	CD4+ T cells	MIF	CD74	MIF_CD74	0.607935	1.05801	0.574603	MIF	CD74
aNAV	CD4+ T cells	MIF	CXCR4	MIF_CXCR4	0.269787	0.867173	0.311111	MIF	CXCR4
aNAV	CD4+ T cells	PSEN1	CD44	PSEN1_CD44	0.0264379	0.10156	0.260317	PSEN1	CD44
aNAV	CD4+ T cells	PSEN1	NOTCH1	PSEN1_NOTCH1	0.0174839	0.122388	0.142857	PSEN1	NOTCH1
aNAV	CD4+ T cells	TGFB1	CXCR4	TGFB1_CXCR4	0.198562	0.638234	0.311111	TGFB1	CXCR4
aNAV	CD4+ T cells	TGFB1	TGFBR2	TGFB1_TGFBR2	0.0822321	0.588707	0.139683	TGFB1	TGFBR2
aNAV	CD4+ T cells	TIMP1	CD63	TIMP1_CD63	0.0165305	0.123979	0.133333	TIMP1	CD63
aNAV	CD4+ T cells	PKM	CD44	PKM_CD44	0.114788	0.440952	0.260317	PKM	CD44
aNAV	CD8+ T cells	ADAM10	CD44	ADAM10_CD44	0.038793	0.199507	0.194444	ADAM10	CD44
aNAV	CD8+ T cells	APP	CD74	APP_CD74	0.0635292	0.127058	0.5	APP	CD74
aNAV	CD8+ T cells	B2M	CD3D	B2M_CD3D	0.307346	2.76612	0.111111	B2M	CD3D
aNAV	CD8+ T cells	BTLA	CD79A	BTLA_CD79A	0.0133814	0.0963463	0.138889	BTLA	CD79A
aNAV	CD8+ T cells	BTLA	TNFRSF14	BTLA_TNFRSF14	0.0531326	0.100672	0.527778	BTLA	TNFRSF14
aNAV	CD8+ T cells	CALM3	AR	CALM3_AR	0.0301028	0.180617	0.166667	CALM3	AR
aNAV	CD8+ T cells	CALR	ITGAV	CALR_ITGAV	0.0390723	0.351651	0.111111	CALR	ITGAV
aNAV	CD8+ T cells	CD58	CD2	CD58_CD2	0.0324242	0.106116	0.305556	CD58	CD2
aNAV	CD8+ T cells	CD70	CD27	CD70_CD27	0.0524136	0.269556	0.194444	CD70	CD27
aNAV	CD8+ T cells	CD86	CD28	CD86_CD28	0.00746024	0.0537137	0.138889	CD86	CD28
aNAV	CD8+ T cells	COL4A4	ITGAV	COL4A4_ITGAV	0.00160075	0.0144068	0.111111	COL4A4	ITGAV
aNAV	CD8+ T cells	EBI3	IL27RA	EBI3_IL27RA	0.0138467	0.12462	0.111111	EBI3	IL27RA
aNAV	CD8+ T cells	GRN	TNFRSF1A	GRN_TNFRSF1A	0.100305	0.451372	0.222222	GRN	TNFRSF1A
aNAV	CD8+ T cells	GRN	TNFRSF1B	GRN_TNFRSF1B	0.0630235	0.453769	0.138889	GRN	TNFRSF1B
aNAV	CD8+ T cells	HLA-B	CD3D	HLA-B_CD3D	0.21956	1.97604	0.111111	HLA-B	CD3D
aNAV	CD8+ T cells	HMGB1	CXCR4	HMGB1_CXCR4	0.373241	0.959762	0.388889	HMGB1	CXCR4
aNAV	CD8+ T cells	HSP90B1	ERBB2	HSP90B1_ERBB2	0.0423911	0.38152	0.111111	HSP90B1	ERBB2
aNAV	CD8+ T cells	ICAM2	ITGAL	ICAM2_ITGAL	0.0167297	0.066919	0.25	ICAM2	ITGAL
aNAV	CD8+ T cells	ICAM2	ITGB2	ICAM2_ITGB2	0.0147825	0.0665213	0.222222	ICAM2	ITGB2
aNAV	CD8+ T cells	IL10	IL10RA	IL10_IL10RA	0.00345408	0.0248694	0.138889	IL10	IL10RA
aNAV	CD8+ T cells	IL16	CD4	IL16_CD4	0.0366017	0.329415	0.111111	IL16	CD4
aNAV	CD8+ T cells	IL7	IL2RG	IL7_IL2RG	0.0111968	0.100771	0.111111	IL7	IL2RG
aNAV	CD8+ T cells	IL7	IL7R	IL7_IL7R	0.0301814	0.155219	0.194444	IL7	IL7R
aNAV	CD8+ T cells	JAM3	ITGB2	JAM3_ITGB2	0.0162891	0.0733009	0.222222	JAM3	ITGB2
aNAV	CD8+ T cells	LGALS1	PTPRC	LGALS1_PTPRC	0.078342	0.470052	0.166667	LGALS1	PTPRC
aNAV	CD8+ T cells	LTA	TNFRSF14	LTA_TNFRSF14	0.0730087	0.138332	0.527778	LTA	TNFRSF14
aNAV	CD8+ T cells	LTA	TNFRSF1A	LTA_TNFRSF1A	0.0315606	0.142023	0.222222	LTA	TNFRSF1A
aNAV	CD8+ T cells	LTA	TNFRSF1B	LTA_TNFRSF1B	0.0183522	0.132136	0.138889	LTA	TNFRSF1B
aNAV	CD8+ T cells	LTB	CD40	LTB_CD40	0.147585	0.885511	0.166667	LTB	CD40
aNAV	CD8+ T cells	LTB	TNFRSF1A	LTB_TNFRSF1A	0.278987	1.25544	0.222222	LTB	TNFRSF1A
aNAV	CD8+ T cells	MIF	CD44	MIF_CD44	0.164157	0.844235	0.194444	MIF	CD44
aNAV	CD8+ T cells	MIF	CD74	MIF_CD74	0.490999	0.981999	0.5	MIF	CD74
aNAV	CD8+ T cells	MIF	CXCR4	MIF_CXCR4	0.271696	0.698647	0.388889	MIF	CXCR4
aNAV	CD8+ T cells	PKM	CD44	PKM_CD44	0.117005	0.60174	0.194444	PKM	CD44
aNAV	CD8+ T cells	PSEN1	CD44	PSEN1_CD44	0.0200964	0.103353	0.194444	PSEN1	CD44
aNAV	CD8+ T cells	S100A4	ERBB2	S100A4_ERBB2	0.0939145	0.845231	0.111111	S100A4	ERBB2
aNAV	CD8+ T cells	SEMA4D	ERBB2	SEMA4D_ERBB2	0.0117526	0.105774	0.111111	SEMA4D	ERBB2
aNAV	CD8+ T cells	SERPINE1	ITGAV	SERPINE1_ITGAV	0.00312681	0.0281413	0.111111	SERPINE1	ITGAV
aNAV	CD8+ T cells	TGFB1	CXCR4	TGFB1_CXCR4	0.218391	0.561576	0.388889	TGFB1	CXCR4
aNAV	CD8+ T cells	TGFB1	ITGAV	TGFB1_ITGAV	0.059599	0.536391	0.111111	TGFB1	ITGAV
aNAV	CD8+ T cells	TGFB1	TGFBR2	TGFB1_TGFBR2	0.0718036	0.430822	0.166667	TGFB1	TGFBR2
aNAV	CD8+ T cells	TNFSF9	TNFRSF9	TNFSF9_TNFRSF9	0.0696523	0.417914	0.166667	TNFSF9	TNFRSF9
aNAV	Endothelial	ADAM10	CD44	ADAM10_CD44	0.0175047	0.161918	0.108108	ADAM10	CD44
aNAV	Endothelial	ADAM10	EPHA3	ADAM10_EPHA3	0.0212097	0.156952	0.135135	ADAM10	EPHA3
aNAV	Endothelial	ADAM10	NOTCH1	ADAM10_NOTCH1	0.0230172	0.141939	0.162162	ADAM10	NOTCH1
aNAV	Endothelial	ADAM17	ITGA5	ADAM17_ITGA5	0.0143381	0.132627	0.108108	ADAM17	ITGA5
aNAV	Endothelial	ADAM17	NOTCH1	ADAM17_NOTCH1	0.0262571	0.161919	0.162162	ADAM17	NOTCH1
aNAV	Endothelial	APP	CAV1	APP_CAV1	0.0109383	0.101179	0.108108	APP	CAV1
aNAV	Endothelial	APP	CD74	APP_CD74	0.0431573	0.114058	0.378378	APP	CD74
aNAV	Endothelial	BTLA	TNFRSF14	BTLA_TNFRSF14	0.0565305	0.160894	0.351351	BTLA	TNFRSF14
aNAV	Endothelial	CLCF1	IL6ST	CLCF1_IL6ST	0.00263089	0.0243357	0.108108	CLCF1	IL6ST
aNAV	Endothelial	COL4A4	CD93	COL4A4_CD93	0.00591695	0.0312753	0.189189	COL4A4	CD93
aNAV	Endothelial	EBI3	IL6ST	EBI3_IL6ST	0.0121646	0.0900184	0.135135	EBI3	IL6ST
aNAV	Endothelial	GRN	TNFRSF1B	GRN_TNFRSF1B	0.0603397	0.372095	0.162162	GRN	TNFRSF1B
aNAV	Endothelial	HRAS	CAV1	HRAS_CAV1	0.00539442	0.0498983	0.108108	HRAS	CAV1
aNAV	Endothelial	IL6	IL6ST	IL6_IL6ST	0.0126703	0.0937603	0.135135	IL6	IL6ST
aNAV	Endothelial	LTA	TNFRSF14	LTA_TNFRSF14	0.0608206	0.173105	0.351351	LTA	TNFRSF14
aNAV	Endothelial	LTA	TNFRSF1B	LTA_TNFRSF1B	0.0302686	0.186657	0.162162	LTA	TNFRSF1B
aNAV	Endothelial	MIF	CD44	MIF_CD44	0.0588408	0.544277	0.108108	MIF	CD44
aNAV	Endothelial	MIF	CD74	MIF_CD74	0.416844	1.10166	0.378378	MIF	CD74
aNAV	Endothelial	PKM	CD44	PKM_CD44	0.0290862	0.269047	0.108108	PKM	CD44
aNAV	Endothelial	PSEN1	CD44	PSEN1_CD44	0.0105268	0.0973725	0.108108	PSEN1	CD44
aNAV	Endothelial	PSEN1	NOTCH1	PSEN1_NOTCH1	0.0219835	0.135565	0.162162	PSEN1	NOTCH1
aNAV	Endothelial	TGFB1	ACVRL1	TGFB1_ACVRL1	0.0524625	0.485278	0.108108	TGFB1	ACVRL1
aNAV	Endothelial	TGFB1	CAV1	TGFB1_CAV1	0.0516564	0.477822	0.108108	TGFB1	CAV1
aNAV	Endothelial	TGFB1	ENG	TGFB1_ENG	0.0737151	0.545492	0.135135	TGFB1	ENG
aNAV	Endothelial	TGFB1	TGFBR2	TGFB1_TGFBR2	0.064072	0.474133	0.135135	TGFB1	TGFBR2
aNAV	Epithelial	ADAM10	CD44	ADAM10_CD44	0.0731748	0.292699	0.25	ADAM10	CD44
aNAV	Epithelial	APP	CD74	APP_CD74	0.0698548	0.13971	0.5	APP	CD74
aNAV	Epithelial	BMP7	BMPR2	BMP7_BMPR2	0.0023766	0.00950639	0.25	BMP7	BMPR2
aNAV	Epithelial	BTLA	TNFRSF14	BTLA_TNFRSF14	0.03656	0.14624	0.25	BTLA	TNFRSF14
aNAV	Epithelial	CALM1	RYR2	CALM1_RYR2	0.0601224	0.24049	0.25	CALM1	RYR2
aNAV	Epithelial	CALM3	AR	CALM3_AR	0.0826837	0.330735	0.25	CALM3	AR
aNAV	Epithelial	CALM3	RYR2	CALM3_RYR2	0.0206343	0.0825374	0.25	CALM3	RYR2
aNAV	Epithelial	CALR	ITGAV	CALR_ITGAV	0.120117	0.480467	0.25	CALR	ITGAV
aNAV	Epithelial	CCN2	ITGB2	CCN2_ITGB2	0.0410192	0.164077	0.25	CCN2	ITGB2
aNAV	Epithelial	CD70	CD27	CD70_CD27	0.0748291	0.299316	0.25	CD70	CD27
aNAV	Epithelial	CD70	TNFRSF13B	CD70_TNFRSF13B	0.0407731	0.163093	0.25	CD70	TNFRSF13B
aNAV	Epithelial	CD86	CD28	CD86_CD28	0.0317353	0.126941	0.25	CD86	CD28
aNAV	Epithelial	COL4A4	ITGAV	COL4A4_ITGAV	0.0237754	0.0951017	0.25	COL4A4	ITGAV
aNAV	Epithelial	ICAM2	ITGB2	ICAM2_ITGB2	0.0604414	0.241766	0.25	ICAM2	ITGB2
aNAV	Epithelial	IL23A	IL12RB1	IL23A_IL12RB1	0.00231442	0.00925769	0.25	IL23A	IL12RB1
aNAV	Epithelial	IL7	IL2RG	IL7_IL2RG	0.020188	0.0807522	0.25	IL7	IL2RG
aNAV	Epithelial	JAM3	ITGB2	JAM3_ITGB2	0.0530793	0.212317	0.25	JAM3	ITGB2
aNAV	Epithelial	LTA	TNFRSF14	LTA_TNFRSF14	0.0726532	0.290613	0.25	LTA	TNFRSF14
aNAV	Epithelial	MIF	CD44	MIF_CD44	0.234273	0.937093	0.25	MIF	CD44
aNAV	Epithelial	MIF	CD74	MIF_CD74	0.34496	0.689921	0.5	MIF	CD74
aNAV	Epithelial	PKM	CD44	PKM_CD44	0.131828	0.52731	0.25	PKM	CD44
aNAV	Epithelial	PSEN1	CD44	PSEN1_CD44	0.0323662	0.129465	0.25	PSEN1	CD44
aNAV	Epithelial	SERPINE1	ITGAV	SERPINE1_ITGAV	0.0170892	0.0683567	0.25	SERPINE1	ITGAV
aNAV	Epithelial	TGFB1	ITGAV	TGFB1_ITGAV	0.151337	0.605349	0.25	TGFB1	ITGAV
aNAV	Epithelial	TIMP1	CD63	TIMP1_CD63	0.062931	0.125862	0.5	TIMP1	CD63
aNAV	Epithelial	TNFSF10	TNFRSF11B	TNFSF10_TNFRSF11B	0.0349911	0.139964	0.25	TNFSF10	TNFRSF11B
aNAV	Mesenchymal	ADAM10	CD44	ADAM10_CD44	0.0386031	0.156986	0.245902	ADAM10	CD44
aNAV	Mesenchymal	ADAM17	ITGA5	ADAM17_ITGA5	0.0257698	0.174662	0.147541	ADAM17	ITGA5
aNAV	Mesenchymal	APP	CD74	APP_CD74	0.127201	0.176347	0.721311	APP	CD74
aNAV	Mesenchymal	ARPC5	LDLR	ARPC5_LDLR	0.0426964	0.372069	0.114754	ARPC5	LDLR
aNAV	Mesenchymal	BTLA	TNFRSF14	BTLA_TNFRSF14	0.0578496	0.153427	0.377049	BTLA	TNFRSF14
aNAV	Mesenchymal	CALM3	AR	CALM3_AR	0.036707	0.223912	0.163934	CALM3	AR
aNAV	Mesenchymal	CALR	ITGAV	CALR_ITGAV	0.0766504	0.38964	0.196721	CALR	ITGAV
aNAV	Mesenchymal	CCL5	ACKR1	CCL5_ACKR1	0.00628304	0.0547522	0.114754	CCL5	ACKR1
aNAV	Mesenchymal	CD70	CD27	CD70_CD27	0.0434671	0.220958	0.196721	CD70	CD27
aNAV	Mesenchymal	CD86	CTLA4	CD86_CTLA4	0.00892402	0.0777664	0.114754	CD86	CTLA4
aNAV	Mesenchymal	CLCF1	IL6ST	CLCF1_IL6ST	0.0100274	0.0470518	0.213115	CLCF1	IL6ST
aNAV	Mesenchymal	COL4A4	ITGAV	COL4A4_ITGAV	0.00786895	0.0400005	0.196721	COL4A4	ITGAV
aNAV	Mesenchymal	EBI3	IL6ST	EBI3_IL6ST	0.0235541	0.0898001	0.262295	EBI3	IL6ST
aNAV	Mesenchymal	GRN	TNFRSF1A	GRN_TNFRSF1A	0.0904035	0.501328	0.180328	GRN	TNFRSF1A
aNAV	Mesenchymal	GRN	TNFRSF1B	GRN_TNFRSF1B	0.0579033	0.504586	0.114754	GRN	TNFRSF1B
aNAV	Mesenchymal	HMGB1	CXCR4	HMGB1_CXCR4	0.132989	0.901372	0.147541	HMGB1	CXCR4
aNAV	Mesenchymal	HSP90B1	ERBB2	HSP90B1_ERBB2	0.0608071	0.463654	0.131148	HSP90B1	ERBB2
aNAV	Mesenchymal	ICAM2	ITGB2	ICAM2_ITGB2	0.0133612	0.0815036	0.163934	ICAM2	ITGB2
aNAV	Mesenchymal	IL23A	IL12RB1	IL23A_IL12RB1	0.00431863	0.0376338	0.114754	IL23A	IL12RB1
aNAV	Mesenchymal	IL6	IL6ST	IL6_IL6ST	0.0154998	0.0630324	0.245902	IL6	IL6ST
aNAV	Mesenchymal	JAM3	ITGB2	JAM3_ITGB2	0.0128265	0.0782416	0.163934	JAM3	ITGB2
aNAV	Mesenchymal	LTA	TNFRSF14	LTA_TNFRSF14	0.0590852	0.156704	0.377049	LTA	TNFRSF14
aNAV	Mesenchymal	LTA	TNFRSF1A	LTA_TNFRSF1A	0.025825	0.143211	0.180328	LTA	TNFRSF1A
aNAV	Mesenchymal	LTA	TNFRSF1B	LTA_TNFRSF1B	0.0187345	0.163258	0.114754	LTA	TNFRSF1B
aNAV	Mesenchymal	LTB	TNFRSF1A	LTB_TNFRSF1A	0.195527	1.08429	0.180328	LTB	TNFRSF1A
aNAV	Mesenchymal	MIF	CD44	MIF_CD44	0.168173	0.683904	0.245902	MIF	CD44
aNAV	Mesenchymal	MIF	CD74	MIF_CD74	0.798625	1.10719	0.721311	MIF	CD74
aNAV	Mesenchymal	MIF	CXCR4	MIF_CXCR4	0.108203	0.733376	0.147541	MIF	CXCR4
aNAV	Mesenchymal	PKM	CD44	PKM_CD44	0.105543	0.429209	0.245902	PKM	CD44
aNAV	Mesenchymal	PSEN1	CD44	PSEN1_CD44	0.0176431	0.0717484	0.245902	PSEN1	CD44
aNAV	Mesenchymal	S100A4	ERBB2	S100A4_ERBB2	0.0962868	0.734187	0.131148	S100A4	ERBB2
aNAV	Mesenchymal	SEMA4D	ERBB2	SEMA4D_ERBB2	0.021854	0.166637	0.131148	SEMA4D	ERBB2
aNAV	Mesenchymal	TGFB1	ACVRL1	TGFB1_ACVRL1	0.0566658	0.493802	0.114754	TGFB1	ACVRL1
aNAV	Mesenchymal	TGFB1	CXCR4	TGFB1_CXCR4	0.0770023	0.521904	0.147541	TGFB1	CXCR4
aNAV	Mesenchymal	TGFB1	ITGAV	TGFB1_ITGAV	0.101521	0.516067	0.196721	TGFB1	ITGAV
aNAV	Mesenchymal	TGFB1	ITGB8	TGFB1_ITGB8	0.0571303	0.49785	0.114754	TGFB1	ITGB8
aNAV	Mesenchymal	TGFB1	TGFBR2	TGFB1_TGFBR2	0.112582	0.572294	0.196721	TGFB1	TGFBR2
aNAV	Mesenchymal	TIMP1	CD63	TIMP1_CD63	0.0402648	0.188935	0.213115	TIMP1	CD63
aNAV	Mesenchymal	TNFSF12	TNFRSF12A	TNFSF12_TNFRSF12A	0.0221556	0.19307	0.114754	TNFSF12	TNFRSF12A
aNAV	Myeloid	ADAM10	CD44	ADAM10_CD44	0.0436726	0.150125	0.290909	ADAM10	CD44
aNAV	Myeloid	ADAM10	GPNMB	ADAM10_GPNMB	0.0170761	0.117398	0.145455	ADAM10	GPNMB
aNAV	Myeloid	ADAM10	NOTCH2	ADAM10_NOTCH2	0.0146107	0.123629	0.118182	ADAM10	NOTCH2
aNAV	Myeloid	APP	CD74	APP_CD74	0.245968	0.260159	0.945455	APP	CD74
aNAV	Myeloid	APP	NOTCH2	APP_NOTCH2	0.0184005	0.155696	0.118182	APP	NOTCH2
aNAV	Myeloid	BTLA	TNFRSF14	BTLA_TNFRSF14	0.0697629	0.147575	0.472727	BTLA	TNFRSF14
aNAV	Myeloid	CALM3	AR	CALM3_AR	0.0349496	0.16715	0.209091	CALM3	AR
aNAV	Myeloid	CALR	ITGAV	CALR_ITGAV	0.0438103	0.370702	0.118182	CALR	ITGAV
aNAV	Myeloid	CCL4	CCR1	CCL4_CCR1	0.00615524	0.039828	0.154545	CCL4	CCR1
aNAV	Myeloid	CCL5	CCR1	CCL5_CCR1	0.0124982	0.080871	0.154545	CCL5	CCR1
aNAV	Myeloid	CCN2	ITGB2	CCN2_ITGB2	0.0105595	0.0683264	0.154545	CCN2	ITGB2
aNAV	Myeloid	CD58	CD2	CD58_CD2	0.0158998	0.102881	0.154545	CD58	CD2
aNAV	Myeloid	CD70	CD27	CD70_CD27	0.041249	0.252077	0.163636	CD70	CD27
aNAV	Myeloid	COL4A4	ITGAV	COL4A4_ITGAV	0.00511808	0.0469157	0.109091	COL4A4	ITGAV
aNAV	Myeloid	CSF1	CSF1R	CSF1_CSF1R	0.0253441	0.132755	0.190909	CSF1	CSF1R
aNAV	Myeloid	EBI3	IL6ST	EBI3_IL6ST	0.0132236	0.121216	0.109091	EBI3	IL6ST
aNAV	Myeloid	GRN	TNFRSF1A	GRN_TNFRSF1A	0.0788104	0.50995	0.154545	GRN	TNFRSF1A
aNAV	Myeloid	GRN	TNFRSF1B	GRN_TNFRSF1B	0.121217	0.533356	0.227273	GRN	TNFRSF1B
aNAV	Myeloid	HMGB1	CXCR4	HMGB1_CXCR4	0.186651	0.977697	0.190909	HMGB1	CXCR4
aNAV	Myeloid	ICAM2	ITGB2	ICAM2_ITGB2	0.0341341	0.107279	0.318182	ICAM2	ITGB2
aNAV	Myeloid	IL16	CD4	IL16_CD4	0.113704	0.390856	0.290909	IL16	CD4
aNAV	Myeloid	IL6	IL6ST	IL6_IL6ST	0.00471188	0.0431922	0.109091	IL6	IL6ST
aNAV	Myeloid	IL7	IL2RG	IL7_IL2RG	0.0105226	0.0723431	0.145455	IL7	IL2RG
aNAV	Myeloid	IL7	IL7R	IL7_IL7R	0.0117825	0.0810045	0.145455	IL7	IL7R
aNAV	Myeloid	JAM3	ITGB2	JAM3_ITGB2	0.025844	0.0812239	0.318182	JAM3	ITGB2
aNAV	Myeloid	LGALS1	PTPRC	LGALS1_PTPRC	0.0442312	0.374264	0.118182	LGALS1	PTPRC
aNAV	Myeloid	LTA	TNFRSF14	LTA_TNFRSF14	0.0769413	0.16276	0.472727	LTA	TNFRSF14
aNAV	Myeloid	LTA	TNFRSF1A	LTA_TNFRSF1A	0.0190842	0.123486	0.154545	LTA	TNFRSF1A
aNAV	Myeloid	LTA	TNFRSF1B	LTA_TNFRSF1B	0.0391196	0.172126	0.227273	LTA	TNFRSF1B
aNAV	Myeloid	LTB	TNFRSF1A	LTB_TNFRSF1A	0.145559	0.941854	0.154545	LTB	TNFRSF1A
aNAV	Myeloid	MIF	CD44	MIF_CD44	0.218659	0.751641	0.290909	MIF	CD44
aNAV	Myeloid	MIF	CD74	MIF_CD74	1.56348	1.65368	0.945455	MIF	CD74
aNAV	Myeloid	MIF	CXCR4	MIF_CXCR4	0.148254	0.776567	0.190909	MIF	CXCR4
aNAV	Myeloid	PKM	CD44	PKM_CD44	0.122072	0.419621	0.290909	PKM	CD44
aNAV	Myeloid	PSEN1	CD44	PSEN1_CD44	0.0354407	0.121827	0.290909	PSEN1	CD44
aNAV	Myeloid	PSEN1	NOTCH2	PSEN1_NOTCH2	0.0144604	0.122358	0.118182	PSEN1	NOTCH2
aNAV	Myeloid	TGFB1	CXCR4	TGFB1_CXCR4	0.112845	0.591094	0.190909	TGFB1	CXCR4
aNAV	Myeloid	TGFB1	ENG	TGFB1_ENG	0.0597305	0.54753	0.109091	TGFB1	ENG
aNAV	Myeloid	TGFB1	ITGAV	TGFB1_ITGAV	0.0579068	0.48998	0.118182	TGFB1	ITGAV
aNAV	Myeloid	TGFB1	TGFBR2	TGFB1_TGFBR2	0.0752289	0.517199	0.145455	TGFB1	TGFBR2
aNAV	Myeloid	TIMP1	CD63	TIMP1_CD63	0.0257714	0.141743	0.181818	TIMP1	CD63
aNAV	Plasma cells	ADAM10	CD44	ADAM10_CD44	0.0197402	0.180951	0.109091	ADAM10	CD44
aNAV	Plasma cells	APP	CD74	APP_CD74	0.0538378	0.164504	0.327273	APP	CD74
aNAV	Plasma cells	BTLA	TNFRSF14	BTLA_TNFRSF14	0.0301204	0.207078	0.145455	BTLA	TNFRSF14
aNAV	Plasma cells	IL7	IL2RG	IL7_IL2RG	0.00538554	0.0493674	0.109091	IL7	IL2RG
aNAV	Plasma cells	LTA	TNFRSF14	LTA_TNFRSF14	0.0287416	0.197598	0.145455	LTA	TNFRSF14
aNAV	Plasma cells	MIF	CD44	MIF_CD44	0.0981871	0.900049	0.109091	MIF	CD44
aNAV	Plasma cells	MIF	CD74	MIF_CD74	0.35027	1.07027	0.327273	MIF	CD74
aNAV	Plasma cells	PKM	CD44	PKM_CD44	0.0518184	0.475002	0.109091	PKM	CD44
aNAV	Plasma cells	PSEN1	CD44	PSEN1_CD44	0.0155188	0.142255	0.109091	PSEN1	CD44
CD4+ T cells	aNAV	APOE	ABCA1	APOE_ABCA1	0.034111	0.149235	0.228571	ABCA1	APOE
CD4+ T cells	aNAV	APOE	SORL1	APOE_SORL1	0.0112497	0.0528902	0.212698	SORL1	APOE
CD4+ T cells	aNAV	B2M	LILRB1	B2M_LILRB1	0.188732	0.255153	0.739683	LILRB1	B2M
CD4+ T cells	aNAV	B2M	TFRC	B2M_TFRC	0.0778182	0.105205	0.739683	TFRC	B2M
CD4+ T cells	aNAV	BST2	LILRA4	BST2_LILRA4	0.00878995	0.0643915	0.136508	LILRA4	BST2
CD4+ T cells	aNAV	CALM1	KCNQ5	CALM1_KCNQ5	0.0148732	0.12013	0.12381	KCNQ5	CALM1
CD4+ T cells	aNAV	CALM1	SELL	CALM1_SELL	0.0494291	0.399235	0.12381	SELL	CALM1
CD4+ T cells	aNAV	CALM3	KCNQ5	CALM3_KCNQ5	0.01879	0.109609	0.171429	KCNQ5	CALM3
CD4+ T cells	aNAV	CALM3	SELL	CALM3_SELL	0.0594797	0.346965	0.171429	SELL	CALM3
CD4+ T cells	aNAV	CCL19	CCR7	CCL19_CCR7	0.0892368	0.33867	0.263492	CCR7	CCL19
CD4+ T cells	aNAV	CCL19	CXCR3	CCL19_CXCR3	0.0132071	0.054029	0.244444	CXCR3	CCL19
CD4+ T cells	aNAV	CCL21	CCR7	CCL21_CCR7	0.0710184	0.333892	0.212698	CCR7	CCL21
CD4+ T cells	aNAV	CCL21	CXCR3	CCL21_CXCR3	0.0124776	0.0666175	0.187302	CXCR3	CCL21
CD4+ T cells	aNAV	CCL5	CXCR3	CCL5_CXCR3	0.012908	0.0580861	0.222222	CXCR3	CCL5
CD4+ T cells	aNAV	CD24	SIGLEC10	CD24_SIGLEC10	0.027722	0.218311	0.126984	SIGLEC10	CD24
CD4+ T cells	aNAV	COL1A1	CD44	COL1A1_CD44	0.0951769	0.599614	0.15873	CD44	COL1A1
CD4+ T cells	aNAV	COL1A1	ITGA5	COL1A1_ITGA5	0.00351947	0.0270398	0.130159	ITGA5	COL1A1
CD4+ T cells	aNAV	COL1A1	ITGB1	COL1A1_ITGB1	0.0218116	0.137413	0.15873	ITGB1	COL1A1
CD4+ T cells	aNAV	COL6A2	ITGB1	COL6A2_ITGB1	0.0166135	0.149522	0.111111	ITGB1	COL6A2
CD4+ T cells	aNAV	COL9A3	ITGB1	COL9A3_ITGB1	0.0143872	0.141624	0.101587	ITGB1	COL9A3
CD4+ T cells	aNAV	CXCL12	CXCR3	CXCL12_CXCR3	0.00617696	0.0486435	0.126984	CXCR3	CXCL12
CD4+ T cells	aNAV	CXCL12	ITGB1	CXCL12_ITGB1	0.0199426	0.142771	0.139683	ITGB1	CXCL12
CD4+ T cells	aNAV	CXCL13	CXCR3	CXCL13_CXCR3	0.00908558	0.0596241	0.152381	CXCR3	CXCL13
CD4+ T cells	aNAV	CXCL13	CXCR5	CXCL13_CXCR5	0.0792017	0.46201	0.171429	CXCR5	CXCL13
CD4+ T cells	aNAV	ICAM3	ITGB2	ICAM3_ITGB2	0.0272714	0.260318	0.104762	ITGB2	ICAM3
CD4+ T cells	aNAV	IL16	KCNA3	IL16_KCNA3	0.00829042	0.0330567	0.250794	KCNA3	IL16
CD4+ T cells	aNAV	LGALS9	CD44	LGALS9_CD44	0.0850104	0.582137	0.146032	CD44	LGALS9
CD4+ T cells	aNAV	LGALS9	SLC1A5	LGALS9_SLC1A5	0.00459961	0.0353385	0.130159	SLC1A5	LGALS9
CD4+ T cells	aNAV	LTB	CD40	LTB_CD40	0.29943	0.466933	0.64127	CD40	LTB
CD4+ T cells	aNAV	MIF	CD44	MIF_CD44	0.171269	0.634701	0.269841	CD44	MIF
CD4+ T cells	aNAV	MIF	CD74	MIF_CD74	0.997179	3.69543	0.269841	CD74	MIF
CD4+ T cells	aNAV	MMP9	CD44	MMP9_CD44	0.0826012	0.703226	0.11746	CD44	MMP9
CD4+ T cells	aNAV	MMP9	IFNAR1	MMP9_IFNAR1	0.0167638	0.142719	0.11746	IFNAR1	MMP9
CD4+ T cells	aNAV	MMP9	ITGB2	MMP9_ITGB2	0.0459269	0.390999	0.11746	ITGB2	MMP9
CD4+ T cells	aNAV	ST6GAL1	CD22	ST6GAL1_CD22	0.0535091	0.468205	0.114286	CD22	ST6GAL1
CD4+ T cells	aNAV	TGFB1	ITGB1	TGFB1_ITGB1	0.0203333	0.133437	0.152381	ITGB1	TGFB1
CD4+ T cells	aNAV	TGFB1	SMAD3	TGFB1_SMAD3	0.0220384	0.144627	0.152381	SMAD3	TGFB1
CD4+ T cells	aNAV	TGFB1	TGFBR2	TGFB1_TGFBR2	0.0627776	0.411978	0.152381	TGFBR2	TGFB1
CD4+ T cells	aNAV	THBS1	ITGA4	THBS1_ITGA4	0.0250104	0.238735	0.104762	ITGA4	THBS1
CD4+ T cells	aNAV	THBS1	ITGB1	THBS1_ITGB1	0.0187979	0.179434	0.104762	ITGB1	THBS1
CD4+ T cells	aNAV	VIM	CD44	VIM_CD44	0.265524	0.746785	0.355556	CD44	VIM
CD4+ T cells	Centroblast	APOE	ABCA1	APOE_ABCA1	0.0159764	0.0977448	0.16345	ABCA1	APOE
CD4+ T cells	Centroblast	APOE	SORL1	APOE_SORL1	0.0350797	0.212439	0.165128	SORL1	APOE
CD4+ T cells	Centroblast	B2M	LILRB1	B2M_LILRB1	0.109485	0.218934	0.500084	LILRB1	B2M
CD4+ T cells	Centroblast	B2M	TFRC	B2M_TFRC	0.0435299	0.0872209	0.499077	TFRC	B2M
CD4+ T cells	Centroblast	CALM3	KCNQ5	CALM3_KCNQ5	0.0263137	0.171745	0.153214	KCNQ5	CALM3
CD4+ T cells	Centroblast	CALM3	SELL	CALM3_SELL	0.0151268	0.0998233	0.151535	SELL	CALM3
CD4+ T cells	Centroblast	CXCL13	CXCR3	CXCL13_CXCR3	0.00429676	0.0360625	0.119148	CXCR3	CXCL13
CD4+ T cells	Centroblast	CXCL13	CXCR5	CXCL13_CXCR5	0.0497126	0.326973	0.152039	CXCR5	CXCL13
CD4+ T cells	Centroblast	LTB	CD40	LTB_CD40	0.298468	0.540434	0.552274	CD40	LTB
CD4+ T cells	Centroblast	LTF	TFRC	LTF_TFRC	0.0141313	0.0811255	0.17419	TFRC	LTF
CD4+ T cells	Centroblast	MIF	CD44	MIF_CD44	0.0355927	0.125576	0.283437	CD44	MIF
CD4+ T cells	Centroblast	MIF	CD74	MIF_CD74	0.980943	3.40445	0.288136	CD74	MIF
CD4+ T cells	Centroblast	VIM	CD44	VIM_CD44	0.0307777	0.135454	0.227219	CD44	VIM
CD4+ T cells	Centrocyte	APOE	ABCA1	APOE_ABCA1	0.0293461	0.182704	0.160621	ABCA1	APOE
CD4+ T cells	Centrocyte	APOE	SORL1	APOE_SORL1	0.0259202	0.160793	0.161203	SORL1	APOE
CD4+ T cells	Centrocyte	B2M	LILRB1	B2M_LILRB1	0.128715	0.252388	0.50999	LILRB1	B2M
CD4+ T cells	Centrocyte	B2M	TFRC	B2M_TFRC	0.0590047	0.116406	0.506887	TFRC	B2M
CD4+ T cells	Centrocyte	BST2	LILRA4	BST2_LILRA4	0.00234214	0.0230415	0.101649	LILRA4	BST2
CD4+ T cells	Centrocyte	CALM3	KCNQ5	CALM3_KCNQ5	0.0178069	0.123214	0.14452	KCNQ5	CALM3
CD4+ T cells	Centrocyte	CALM3	SELL	CALM3_SELL	0.034699	0.240099	0.14452	SELL	CALM3
CD4+ T cells	Centrocyte	CXCL13	CXCR3	CXCL13_CXCR3	0.00591621	0.0442642	0.133657	CXCR3	CXCL13
CD4+ T cells	Centrocyte	CXCL13	CXCR5	CXCL13_CXCR5	0.0539685	0.353056	0.152861	CXCR5	CXCL13
CD4+ T cells	Centrocyte	LTB	CD40	LTB_CD40	0.447022	0.80489	0.555383	CD40	LTB
CD4+ T cells	Centrocyte	LTF	TFRC	LTF_TFRC	0.0170071	0.104123	0.163337	TFRC	LTF
CD4+ T cells	Centrocyte	MIF	CD44	MIF_CD44	0.0563029	0.208058	0.270611	CD44	MIF
CD4+ T cells	Centrocyte	MIF	CD74	MIF_CD74	0.975725	3.60564	0.270611	CD74	MIF
CD4+ T cells	Centrocyte	VIM	CD44	VIM_CD44	0.0503725	0.220808	0.228128	CD44	VIM
CD4+ T cells	CSM	APOE	ABCA1	APOE_ABCA1	0.0128921	0.0648221	0.198885	ABCA1	APOE
CD4+ T cells	CSM	APOE	SORL1	APOE_SORL1	0.00701265	0.0443652	0.158066	SORL1	APOE
CD4+ T cells	CSM	B2M	LILRB1	B2M_LILRB1	0.0751386	0.131923	0.569565	LILRB1	B2M
CD4+ T cells	CSM	B2M	TFRC	B2M_TFRC	0.0653688	0.114823	0.569302	TFRC	B2M
CD4+ T cells	CSM	BST2	LILRA4	BST2_LILRA4	0.00457606	0.0424576	0.10778	LILRA4	BST2
CD4+ T cells	CSM	CALM3	KCNQ5	CALM3_KCNQ5	0.0127173	0.106085	0.119878	KCNQ5	CALM3
CD4+ T cells	CSM	CALM3	SELL	CALM3_SELL	0.0397151	0.330716	0.120088	SELL	CALM3
CD4+ T cells	CSM	CCL19	CCR7	CCL19_CCR7	0.0721756	0.388816	0.185629	CCR7	CCL19
CD4+ T cells	CSM	CCL19	CXCR3	CCL19_CXCR3	0.0117893	0.0670637	0.175793	CXCR3	CCL19
CD4+ T cells	CSM	CCL21	CCR7	CCL21_CCR7	0.0590551	0.403702	0.146284	CCR7	CCL21
CD4+ T cells	CSM	CCL21	CXCR3	CCL21_CXCR3	0.00999653	0.072619	0.137657	CXCR3	CCL21
CD4+ T cells	CSM	CCL5	CXCR3	CCL5_CXCR3	0.00867064	0.0634723	0.136605	CXCR3	CCL5
CD4+ T cells	CSM	COL1A1	CD44	COL1A1_CD44	0.0653352	0.529449	0.123402	CD44	COL1A1
CD4+ T cells	CSM	COL1A1	ITGB1	COL1A1_ITGB1	0.0109506	0.088929	0.123139	ITGB1	COL1A1
CD4+ T cells	CSM	IL16	KCNA3	IL16_KCNA3	0.00508827	0.0379792	0.133975	KCNA3	IL16
CD4+ T cells	CSM	LTB	CD40	LTB_CD40	0.247871	0.458615	0.540477	CD40	LTB
CD4+ T cells	CSM	MIF	CD44	MIF_CD44	0.1173	0.544962	0.215244	CD44	MIF
CD4+ T cells	CSM	MIF	CD74	MIF_CD74	0.776035	3.60537	0.215244	CD74	MIF
CD4+ T cells	CSM	MMP9	CD44	MMP9_CD44	0.0547118	0.546285	0.100153	CD44	MMP9
CD4+ T cells	CSM	MMP9	IFNAR1	MMP9_IFNAR1	0.0110784	0.110731	0.100047	IFNAR1	MMP9
CD4+ T cells	CSM	MMP9	ITGB2	MMP9_ITGB2	0.0207132	0.206817	0.100153	ITGB2	MMP9
CD4+ T cells	CSM	VIM	CD44	VIM_CD44	0.139364	0.582425	0.239283	CD44	VIM
CD4+ T cells	DN2	APOE	ABCA1	APOE_ABCA1	0.0153916	0.069801	0.220506	ABCA1	APOE
CD4+ T cells	DN2	APOE	SORL1	APOE_SORL1	0.0120934	0.0615696	0.196418	SORL1	APOE
CD4+ T cells	DN2	B2M	LILRB1	B2M_LILRB1	0.152754	0.211194	0.723286	LILRB1	B2M
CD4+ T cells	DN2	B2M	TFRC	B2M_TFRC	0.0923846	0.127729	0.723286	TFRC	B2M
CD4+ T cells	DN2	BST2	LILRA4	BST2_LILRA4	0.00264784	0.0235542	0.112415	LILRA4	BST2
CD4+ T cells	DN2	CALM1	KCNQ5	CALM1_KCNQ5	0.014137	0.128583	0.109944	KCNQ5	CALM1
CD4+ T cells	DN2	CALM1	SELL	CALM1_SELL	0.0292446	0.265995	0.109944	SELL	CALM1
CD4+ T cells	DN2	CALM3	KCNQ5	CALM3_KCNQ5	0.0215337	0.134606	0.159975	KCNQ5	CALM3
CD4+ T cells	DN2	CALM3	SELL	CALM3_SELL	0.0414839	0.259315	0.159975	SELL	CALM3
CD4+ T cells	DN2	CCL19	CCR7	CCL19_CCR7	0.0523249	0.239305	0.218653	CCR7	CCL19
CD4+ T cells	DN2	CCL19	CXCR3	CCL19_CXCR3	0.0205404	0.0972364	0.211242	CXCR3	CCL19
CD4+ T cells	DN2	CCL21	CCR7	CCL21_CCR7	0.0429147	0.244644	0.175417	CCR7	CCL21
CD4+ T cells	DN2	CCL21	CXCR3	CCL21_CXCR3	0.0162312	0.0941877	0.172329	CXCR3	CCL21
CD4+ T cells	DN2	CCL5	CXCR3	CCL5_CXCR3	0.015988	0.0911428	0.175417	CXCR3	CCL5
CD4+ T cells	DN2	COL1A1	CD44	COL1A1_CD44	0.0809288	0.579751	0.139592	CD44	COL1A1
CD4+ T cells	DN2	COL1A1	ITGA5	COL1A1_ITGA5	0.00458586	0.0373091	0.122915	ITGA5	COL1A1
CD4+ T cells	DN2	COL1A1	ITGB1	COL1A1_ITGB1	0.0162629	0.116503	0.139592	ITGB1	COL1A1
CD4+ T cells	DN2	CXCL12	CXCR3	CXCL12_CXCR3	0.00868839	0.0781472	0.11118	CXCR3	CXCL12
CD4+ T cells	DN2	CXCL12	ITGB1	CXCL12_ITGB1	0.0138875	0.121534	0.114268	ITGB1	CXCL12
CD4+ T cells	DN2	CXCL13	CXCR3	CXCL13_CXCR3	0.0113859	0.0950198	0.119827	CXCR3	CXCL13
CD4+ T cells	DN2	CXCL13	CXCR5	CXCL13_CXCR5	0.0403495	0.32827	0.122915	CXCR5	CXCL13
CD4+ T cells	DN2	ICAM3	ITGB2	ICAM3_ITGB2	0.0359574	0.350693	0.102532	ITGB2	ICAM3
CD4+ T cells	DN2	IL16	KCNA3	IL16_KCNA3	0.00697563	0.0345368	0.201977	KCNA3	IL16
CD4+ T cells	DN2	LTB	CD40	LTB_CD40	0.249971	0.433301	0.576899	CD40	LTB
CD4+ T cells	DN2	MIF	CD44	MIF_CD44	0.158491	0.616818	0.256949	CD44	MIF
CD4+ T cells	DN2	MIF	CD74	MIF_CD74	0.996722	3.87907	0.256949	CD74	MIF
CD4+ T cells	DN2	MMP9	CD44	MMP9_CD44	0.0746122	0.635774	0.117356	CD44	MMP9
CD4+ T cells	DN2	MMP9	IFNAR1	MMP9_IFNAR1	0.0152975	0.130351	0.117356	IFNAR1	MMP9
CD4+ T cells	DN2	MMP9	ITGB2	MMP9_ITGB2	0.0471495	0.401763	0.117356	ITGB2	MMP9
CD4+ T cells	DN2	TGFB1	ITGB1	TGFB1_ITGB1	0.0126368	0.113033	0.111797	ITGB1	TGFB1
CD4+ T cells	DN2	TGFB1	SMAD3	TGFB1_SMAD3	0.0102665	0.091831	0.111797	SMAD3	TGFB1
CD4+ T cells	DN2	TGFB1	TGFBR2	TGFB1_TGFBR2	0.0287827	0.257454	0.111797	TGFBR2	TGFB1
CD4+ T cells	DN2	VIM	CD44	VIM_CD44	0.211233	0.670561	0.315009	CD44	VIM
CD4+ T cells	IgM-only	APOE	ABCA1	APOE_ABCA1	0.0146646	0.0725848	0.202034	ABCA1	APOE
CD4+ T cells	IgM-only	APOE	SORL1	APOE_SORL1	0.00599792	0.0405823	0.147797	SORL1	APOE
CD4+ T cells	IgM-only	B2M	LILRB1	B2M_LILRB1	0.0663449	0.121187	0.547458	LILRB1	B2M
CD4+ T cells	IgM-only	B2M	TFRC	B2M_TFRC	0.0648485	0.117797	0.550508	TFRC	B2M
CD4+ T cells	IgM-only	BST2	LILRA4	BST2_LILRA4	0.00390747	0.0324705	0.120339	LILRA4	BST2
CD4+ T cells	IgM-only	CALM3	KCNQ5	CALM3_KCNQ5	0.0106707	0.0980641	0.108814	KCNQ5	CALM3
CD4+ T cells	IgM-only	CALM3	SELL	CALM3_SELL	0.0362652	0.333278	0.108814	SELL	CALM3
CD4+ T cells	IgM-only	CCL19	CCR7	CCL19_CCR7	0.0723909	0.434935	0.166441	CCR7	CCL19
CD4+ T cells	IgM-only	CCL19	CXCR3	CCL19_CXCR3	0.00576695	0.0416973	0.138305	CXCR3	CCL19
CD4+ T cells	IgM-only	CCL21	CCR7	CCL21_CCR7	0.0539388	0.418735	0.128814	CCR7	CCL21
CD4+ T cells	IgM-only	CCL21	CXCR3	CCL21_CXCR3	0.00465264	0.0421021	0.110508	CXCR3	CCL21
CD4+ T cells	IgM-only	CCL5	CXCR3	CCL5_CXCR3	0.00527438	0.0416027	0.12678	CXCR3	CCL5
CD4+ T cells	IgM-only	COL1A1	CD44	COL1A1_CD44	0.0619205	0.516004	0.12	CD44	COL1A1
CD4+ T cells	IgM-only	COL1A1	ITGB1	COL1A1_ITGB1	0.00979678	0.0835275	0.117288	ITGB1	COL1A1
CD4+ T cells	IgM-only	CXCL13	CXCR5	CXCL13_CXCR5	0.0448855	0.417704	0.107458	CXCR5	CXCL13
CD4+ T cells	IgM-only	IL16	KCNA3	IL16_KCNA3	0.00748902	0.0540162	0.138644	KCNA3	IL16
CD4+ T cells	IgM-only	LTB	CD40	LTB_CD40	0.253565	0.45583	0.556271	CD40	LTB
CD4+ T cells	IgM-only	MIF	CD44	MIF_CD44	0.114828	0.537688	0.213559	CD44	MIF
CD4+ T cells	IgM-only	MIF	CD74	MIF_CD74	0.735958	3.44615	0.213559	CD74	MIF
CD4+ T cells	IgM-only	MMP9	CD44	MMP9_CD44	0.0555256	0.533552	0.104068	CD44	MMP9
CD4+ T cells	IgM-only	MMP9	IFNAR1	MMP9_IFNAR1	0.0108197	0.103968	0.104068	IFNAR1	MMP9
CD4+ T cells	IgM-only	MMP9	ITGB2	MMP9_ITGB2	0.0130616	0.125511	0.104068	ITGB2	MMP9
CD4+ T cells	IgM-only	VIM	CD44	VIM_CD44	0.131338	0.570615	0.230169	CD44	VIM
CD4+ T cells	MZ	APOE	ABCA1	APOE_ABCA1	0.0150389	0.074233	0.202591	ABCA1	APOE
CD4+ T cells	MZ	APOE	SORL1	APOE_SORL1	0.00563749	0.0358502	0.157251	SORL1	APOE
CD4+ T cells	MZ	B2M	LILRB1	B2M_LILRB1	0.106783	0.175324	0.609059	LILRB1	B2M
CD4+ T cells	MZ	B2M	TFRC	B2M_TFRC	0.0697504	0.115621	0.603269	TFRC	B2M
CD4+ T cells	MZ	BST2	LILRA4	BST2_LILRA4	0.00836527	0.062788	0.13323	LILRA4	BST2
CD4+ T cells	MZ	CALM3	KCNQ5	CALM3_KCNQ5	0.0138896	0.108044	0.128555	KCNQ5	CALM3
CD4+ T cells	MZ	CALM3	SELL	CALM3_SELL	0.0551426	0.428656	0.128641	SELL	CALM3
CD4+ T cells	MZ	CCL19	CCR7	CCL19_CCR7	0.0738914	0.391596	0.188693	CCR7	CCL19
CD4+ T cells	MZ	CCL19	CXCR3	CCL19_CXCR3	0.00658214	0.0426604	0.154292	CXCR3	CCL19
CD4+ T cells	MZ	CCL21	CCR7	CCL21_CCR7	0.0642636	0.393636	0.163257	CCR7	CCL21
CD4+ T cells	MZ	CCL21	CXCR3	CCL21_CXCR3	0.00556185	0.0420031	0.132415	CXCR3	CCL21
CD4+ T cells	MZ	CCL5	CXCR3	CCL5_CXCR3	0.00523062	0.0395016	0.132415	CXCR3	CCL5
CD4+ T cells	MZ	COL1A1	CD44	COL1A1_CD44	0.0769313	0.57484	0.133831	CD44	COL1A1
CD4+ T cells	MZ	COL1A1	ITGA5	COL1A1_ITGA5	0.00350206	0.0316203	0.110754	ITGA5	COL1A1
CD4+ T cells	MZ	COL1A1	ITGB1	COL1A1_ITGB1	0.0188742	0.141121	0.133745	ITGB1	COL1A1
CD4+ T cells	MZ	CXCL12	ITGB1	CXCL12_ITGB1	0.0141563	0.139487	0.101488	ITGB1	CXCL12
CD4+ T cells	MZ	CXCL13	CXCR5	CXCL13_CXCR5	0.0416814	0.370743	0.112427	CXCR5	CXCL13
CD4+ T cells	MZ	IL16	KCNA3	IL16_KCNA3	0.00896144	0.0553279	0.16197	KCNA3	IL16
CD4+ T cells	MZ	LTB	CD40	LTB_CD40	0.25861	0.457434	0.56535	CD40	LTB
CD4+ T cells	MZ	MIF	CD44	MIF_CD44	0.133432	0.599596	0.222537	CD44	MIF
CD4+ T cells	MZ	MIF	CD74	MIF_CD74	0.77503	3.4827	0.222537	CD74	MIF
CD4+ T cells	MZ	MMP9	CD44	MMP9_CD44	0.0639377	0.615687	0.103848	CD44	MMP9
CD4+ T cells	MZ	MMP9	IFNAR1	MMP9_IFNAR1	0.0139985	0.134854	0.103805	IFNAR1	MMP9
CD4+ T cells	MZ	MMP9	ITGB2	MMP9_ITGB2	0.0156431	0.150635	0.103848	ITGB2	MMP9
CD4+ T cells	MZ	VIM	CD44	VIM_CD44	0.176648	0.651612	0.271093	CD44	VIM
CD4+ T cells	Naive	APOE	ABCA1	APOE_ABCA1	0.0169705	0.0929694	0.182538	ABCA1	APOE
CD4+ T cells	Naive	APOE	SORL1	APOE_SORL1	0.0101883	0.0576915	0.176599	SORL1	APOE
CD4+ T cells	Naive	B2M	LILRB1	B2M_LILRB1	0.0621778	0.118046	0.526726	LILRB1	B2M
CD4+ T cells	Naive	B2M	TFRC	B2M_TFRC	0.0368808	0.0722182	0.510686	TFRC	B2M
CD4+ T cells	Naive	BST2	LILRA4	BST2_LILRA4	0.00447793	0.0385641	0.116117	LILRA4	BST2
CD4+ T cells	Naive	CALM3	KCNQ5	CALM3_KCNQ5	0.011304	0.102336	0.11046	KCNQ5	CALM3
CD4+ T cells	Naive	CALM3	SELL	CALM3_SELL	0.075441	0.68297	0.11046	SELL	CALM3
CD4+ T cells	Naive	CCL19	CCR7	CCL19_CCR7	0.0479	0.344543	0.139025	CCR7	CCL19
CD4+ T cells	Naive	CCL21	CCR7	CCL21_CCR7	0.04203	0.355289	0.118298	CCR7	CCL21
CD4+ T cells	Naive	COL1A1	CD44	COL1A1_CD44	0.0434901	0.433517	0.100319	CD44	COL1A1
CD4+ T cells	Naive	CXCL13	CXCR5	CXCL13_CXCR5	0.046177	0.355167	0.130015	CXCR5	CXCL13
CD4+ T cells	Naive	IL16	KCNA3	IL16_KCNA3	0.00702442	0.0507328	0.138459	KCNA3	IL16
CD4+ T cells	Naive	LTB	CD40	LTB_CD40	0.265053	0.514092	0.515575	CD40	LTB
CD4+ T cells	Naive	MIF	CD44	MIF_CD44	0.0878915	0.433002	0.202982	CD44	MIF
CD4+ T cells	Naive	MIF	CD74	MIF_CD74	0.760922	3.74872	0.202982	CD74	MIF
CD4+ T cells	Naive	VIM	CD44	VIM_CD44	0.0989795	0.460064	0.215143	CD44	VIM
CD4+ T cells	PB	APOE	ABCA1	APOE_ABCA1	0.00544641	0.0308004	0.176829	ABCA1	APOE
CD4+ T cells	PB	APOE	SORL1	APOE_SORL1	0.00409574	0.0279875	0.146341	SORL1	APOE
CD4+ T cells	PB	B2M	LILRB1	B2M_LILRB1	0.0311019	0.0643623	0.483232	LILRB1	B2M
CD4+ T cells	PB	B2M	TFRC	B2M_TFRC	0.0655656	0.133161	0.492378	TFRC	B2M
CD4+ T cells	PB	CCL19	CCR7	CCL19_CCR7	0.0192671	0.162041	0.118902	CCR7	CCL19
CD4+ T cells	PB	CCL19	CXCR3	CCL19_CXCR3	0.00209922	0.020865	0.10061	CXCR3	CCL19
CD4+ T cells	PB	CCL5	CXCR3	CCL5_CXCR3	0.00217599	0.0213052	0.102134	CXCR3	CCL5
CD4+ T cells	PB	COL1A1	CD44	COL1A1_CD44	0.0347199	0.299688	0.115854	CD44	COL1A1
CD4+ T cells	PB	COL1A1	ITGB1	COL1A1_ITGB1	0.0109946	0.094901	0.115854	ITGB1	COL1A1
CD4+ T cells	PB	IL16	KCNA3	IL16_KCNA3	0.0078363	0.0778881	0.10061	KCNA3	IL16
CD4+ T cells	PB	LTB	CD40	LTB_CD40	0.115845	0.239731	0.483232	CD40	LTB
CD4+ T cells	PB	MIF	CD44	MIF_CD44	0.0478699	0.257399	0.185976	CD44	MIF
CD4+ T cells	PB	MIF	CD74	MIF_CD74	0.555255	2.98563	0.185976	CD74	MIF
CD4+ T cells	PB	VIM	CD44	VIM_CD44	0.0589582	0.259574	0.227134	CD44	VIM
CD4+ T cells	TS	APOE	ABCA1	APOE_ABCA1	0.0236683	0.114555	0.206612	ABCA1	APOE
CD4+ T cells	TS	APOE	SORL1	APOE_SORL1	0.0108531	0.0596922	0.181818	SORL1	APOE
CD4+ T cells	TS	B2M	LILRB1	B2M_LILRB1	0.096915	0.180411	0.53719	LILRB1	B2M
CD4+ T cells	TS	B2M	TFRC	B2M_TFRC	0.0306029	0.0569684	0.53719	TFRC	B2M
CD4+ T cells	TS	BST2	LILRA4	BST2_LILRA4	0.00281451	0.0212847	0.132231	LILRA4	BST2
CD4+ T cells	TS	CCL19	CCR7	CCL19_CCR7	0.0452506	0.342208	0.132231	CCR7	CCL19
CD4+ T cells	TS	CCL21	CCR7	CCL21_CCR7	0.0670845	0.450957	0.14876	CCR7	CCL21
CD4+ T cells	TS	CCL21	CXCR3	CCL21_CXCR3	0.00546934	0.0472707	0.115702	CXCR3	CCL21
CD4+ T cells	TS	CCL5	CXCR3	CCL5_CXCR3	0.00839883	0.0597799	0.140496	CXCR3	CCL5
CD4+ T cells	TS	COL1A1	CD44	COL1A1_CD44	0.0419229	0.362334	0.115702	CD44	COL1A1
CD4+ T cells	TS	COL1A1	ITGB1	COL1A1_ITGB1	0.00902079	0.0779654	0.115702	ITGB1	COL1A1
CD4+ T cells	TS	COL6A1	ITGB1	COL6A1_ITGB1	0.00772577	0.0719091	0.107438	ITGB1	COL6A1
CD4+ T cells	TS	COL9A3	ITGB1	COL9A3_ITGB1	0.00845896	0.0787334	0.107438	ITGB1	COL9A3
CD4+ T cells	TS	IL16	KCNA3	IL16_KCNA3	0.00481152	0.0306418	0.157025	KCNA3	IL16
CD4+ T cells	TS	LTB	CD40	LTB_CD40	0.282802	0.534673	0.528926	CD40	LTB
CD4+ T cells	TS	MIF	CD44	MIF_CD44	0.0731911	0.31629	0.231405	CD44	MIF
CD4+ T cells	TS	MIF	CD74	MIF_CD74	0.864131	3.73428	0.231405	CD74	MIF
CD4+ T cells	TS	ST6GAL1	CD22	ST6GAL1_CD22	0.0266647	0.248187	0.107438	CD22	ST6GAL1
CD4+ T cells	TS	TGFB1	ITGB1	TGFB1_ITGB1	0.00710783	0.0614319	0.115702	ITGB1	TGFB1
CD4+ T cells	TS	TGFB1	SMAD3	TGFB1_SMAD3	0.0129486	0.111913	0.115702	SMAD3	TGFB1
CD4+ T cells	TS	TGFB1	TGFBR2	TGFB1_TGFBR2	0.0235661	0.203679	0.115702	TGFBR2	TGFB1
CD4+ T cells	TS	VIM	CD44	VIM_CD44	0.102044	0.363156	0.280992	CD44	VIM
CD8+ T cells	aNAV	APOE	ABCA1	APOE_ABCA1	0.0435333	0.15672	0.277778	ABCA1	APOE
CD8+ T cells	aNAV	APOE	SORL1	APOE_SORL1	0.0146759	0.0754761	0.194444	SORL1	APOE
CD8+ T cells	aNAV	B2M	LILRB1	B2M_LILRB1	0.221813	0.285188	0.777778	LILRB1	B2M
CD8+ T cells	aNAV	B2M	TFRC	B2M_TFRC	0.0694472	0.0892893	0.777778	TFRC	B2M
CD8+ T cells	aNAV	BMP1	BMPR2	BMP1_BMPR2	0.00814379	0.0732941	0.111111	BMPR2	BMP1
CD8+ T cells	aNAV	BST2	LILRA4	BST2_LILRA4	0.00283008	0.0254707	0.111111	LILRA4	BST2
CD8+ T cells	aNAV	CALM1	KCNQ5	CALM1_KCNQ5	0.0194346	0.139929	0.138889	KCNQ5	CALM1
CD8+ T cells	aNAV	CALM1	SELL	CALM1_SELL	0.0484826	0.349075	0.138889	SELL	CALM1
CD8+ T cells	aNAV	CALM2	KCNQ5	CALM2_KCNQ5	0.0182961	0.131732	0.138889	KCNQ5	CALM2
CD8+ T cells	aNAV	CALM2	SELL	CALM2_SELL	0.0461484	0.332268	0.138889	SELL	CALM2
CD8+ T cells	aNAV	CALM3	KCNQ5	CALM3_KCNQ5	0.0320827	0.144372	0.222222	KCNQ5	CALM3
CD8+ T cells	aNAV	CALM3	SELL	CALM3_SELL	0.0676962	0.304633	0.222222	SELL	CALM3
CD8+ T cells	aNAV	CCL19	CCR7	CCL19_CCR7	0.0718934	0.32352	0.222222	CCR7	CCL19
CD8+ T cells	aNAV	CCL19	CXCR3	CCL19_CXCR3	0.0098177	0.0589062	0.166667	CXCR3	CCL19
CD8+ T cells	aNAV	CCL21	CCR7	CCL21_CCR7	0.0764362	0.305745	0.25	CCR7	CCL21
CD8+ T cells	aNAV	CCL21	CXCR3	CCL21_CXCR3	0.0148142	0.059257	0.25	CXCR3	CCL21
CD8+ T cells	aNAV	CCL5	CXCR3	CCL5_CXCR3	0.0118876	0.0356629	0.333333	CXCR3	CCL5
CD8+ T cells	aNAV	CLCF1	IL6ST	CLCF1_IL6ST	0.00628964	0.0452854	0.138889	IL6ST	CLCF1
CD8+ T cells	aNAV	COL18A1	ITGB1	COL18A1_ITGB1	0.0149014	0.134112	0.111111	ITGB1	COL18A1
CD8+ T cells	aNAV	COL1A1	CD44	COL1A1_CD44	0.112371	0.505667	0.222222	CD44	COL1A1
CD8+ T cells	aNAV	COL1A1	ITGA5	COL1A1_ITGA5	0.00666474	0.0299913	0.222222	ITGA5	COL1A1
CD8+ T cells	aNAV	COL1A1	ITGB1	COL1A1_ITGB1	0.0410974	0.184938	0.222222	ITGB1	COL1A1
CD8+ T cells	aNAV	CXCL12	CXCR3	CXCL12_CXCR3	0.00490752	0.0441677	0.111111	CXCR3	CXCL12
CD8+ T cells	aNAV	CXCL12	ITGB1	CXCL12_ITGB1	0.0299304	0.215499	0.138889	ITGB1	CXCL12
CD8+ T cells	aNAV	CXCL13	CXCR5	CXCL13_CXCR5	0.0362669	0.326402	0.111111	CXCR5	CXCL13
CD8+ T cells	aNAV	ICAM1	IL2RA	ICAM1_IL2RA	0.00282332	0.0254099	0.111111	IL2RA	ICAM1
CD8+ T cells	aNAV	ICAM1	ITGB2	ICAM1_ITGB2	0.0281645	0.25348	0.111111	ITGB2	ICAM1
CD8+ T cells	aNAV	IGF1	IGF2R	IGF1_IGF2R	0.020882	0.150351	0.138889	IGF2R	IGF1
CD8+ T cells	aNAV	IL16	KCNA3	IL16_KCNA3	0.00342633	0.0176211	0.194444	KCNA3	IL16
CD8+ T cells	aNAV	LGALS1	ITGB1	LGALS1_ITGB1	0.0246868	0.177745	0.138889	ITGB1	LGALS1
CD8+ T cells	aNAV	LGALS9	CD44	LGALS9_CD44	0.1086	0.651603	0.166667	CD44	LGALS9
CD8+ T cells	aNAV	LGALS9	SLC1A5	LGALS9_SLC1A5	0.00795612	0.0477367	0.166667	SLC1A5	LGALS9
CD8+ T cells	aNAV	LTB	CD40	LTB_CD40	0.192705	0.40808	0.472222	CD40	LTB
CD8+ T cells	aNAV	MFAP5	NOTCH1	MFAP5_NOTCH1	0.00325564	0.0293008	0.111111	NOTCH1	MFAP5
CD8+ T cells	aNAV	MIF	CD44	MIF_CD44	0.223666	0.670998	0.333333	CD44	MIF
CD8+ T cells	aNAV	MIF	CD74	MIF_CD74	1.28733	3.862	0.333333	CD74	MIF
CD8+ T cells	aNAV	MMP9	CD44	MMP9_CD44	0.0902858	0.812572	0.111111	CD44	MMP9
CD8+ T cells	aNAV	MMP9	IFNAR1	MMP9_IFNAR1	0.00818709	0.0736838	0.111111	IFNAR1	MMP9
CD8+ T cells	aNAV	MMP9	ITGB2	MMP9_ITGB2	0.0300139	0.270125	0.111111	ITGB2	MMP9
CD8+ T cells	aNAV	SELPLG	ITGB2	SELPLG_ITGB2	0.0498372	0.358828	0.138889	ITGB2	SELPLG
CD8+ T cells	aNAV	SELPLG	SELL	SELPLG_SELL	0.0384068	0.276529	0.138889	SELL	SELPLG
CD8+ T cells	aNAV	SPP1	CD44	SPP1_CD44	0.0596345	0.536711	0.111111	CD44	SPP1
CD8+ T cells	aNAV	SPP1	ITGA4	SPP1_ITGA4	0.0237934	0.21414	0.111111	ITGA4	SPP1
CD8+ T cells	aNAV	SPP1	ITGB1	SPP1_ITGB1	0.013669	0.123021	0.111111	ITGB1	SPP1
CD8+ T cells	aNAV	SPP1	PTGER4	SPP1_PTGER4	0.010857	0.0977131	0.111111	PTGER4	SPP1
CD8+ T cells	aNAV	ST6GAL1	CD22	ST6GAL1_CD22	0.048361	0.435249	0.111111	CD22	ST6GAL1
CD8+ T cells	aNAV	TGFB1	ITGB1	TGFB1_ITGB1	0.0211565	0.190408	0.111111	ITGB1	TGFB1
CD8+ T cells	aNAV	TGFB1	SMAD3	TGFB1_SMAD3	0.0169302	0.152372	0.111111	SMAD3	TGFB1
CD8+ T cells	aNAV	TGFB1	TGFBR2	TGFB1_TGFBR2	0.0394241	0.354817	0.111111	TGFBR2	TGFB1
CD8+ T cells	aNAV	VCAM1	ITGA4	VCAM1_ITGA4	0.033318	0.299862	0.111111	ITGA4	VCAM1
CD8+ T cells	aNAV	VCAM1	ITGB1	VCAM1_ITGB1	0.0240299	0.216269	0.111111	ITGB1	VCAM1
CD8+ T cells	aNAV	VCAM1	ITGB2	VCAM1_ITGB2	0.0444431	0.399988	0.111111	ITGB2	VCAM1
CD8+ T cells	aNAV	VIM	CD44	VIM_CD44	0.280614	0.594242	0.472222	CD44	VIM
CD8+ T cells	aNAV	WNT5A	ADRB2	WNT5A_ADRB2	0.00278652	0.0250787	0.111111	ADRB2	WNT5A
CD8+ T cells	aNAV	WNT5A	RYK	WNT5A_RYK	0.00624717	0.0562245	0.111111	RYK	WNT5A
CD8+ T cells	Centroblast	APOE	ABCA1	APOE_ABCA1	0.0168115	0.0802234	0.209559	ABCA1	APOE
CD8+ T cells	Centroblast	APOE	SORL1	APOE_SORL1	0.0449773	0.210928	0.213235	SORL1	APOE
CD8+ T cells	Centroblast	B2M	LILRB1	B2M_LILRB1	0.118357	0.220501	0.536765	LILRB1	B2M
CD8+ T cells	Centroblast	B2M	TFRC	B2M_TFRC	0.0460914	0.085869	0.536765	TFRC	B2M
CD8+ T cells	Centroblast	CALM3	KCNQ5	CALM3_KCNQ5	0.0179688	0.174554	0.102941	KCNQ5	CALM3
CD8+ T cells	Centroblast	CCL5	CXCR3	CCL5_CXCR3	0.00642377	0.0397106	0.161765	CXCR3	CCL5
CD8+ T cells	Centroblast	COL9A3	ITGB1	COL9A3_ITGB1	0.0120102	0.112647	0.106618	ITGB1	COL9A3
CD8+ T cells	Centroblast	IL16	KCNA3	IL16_KCNA3	0.00239282	0.022443	0.106618	KCNA3	IL16
CD8+ T cells	Centroblast	LGALS1	ITGB1	LGALS1_ITGB1	0.0139525	0.118596	0.117647	ITGB1	LGALS1
CD8+ T cells	Centroblast	LTB	CD40	LTB_CD40	0.203049	0.52103	0.389706	CD40	LTB
CD8+ T cells	Centroblast	MIF	CD44	MIF_CD44	0.0361224	0.125965	0.286765	CD44	MIF
CD8+ T cells	Centroblast	MIF	CD74	MIF_CD74	1.00153	3.36317	0.297794	CD74	MIF
CD8+ T cells	Centroblast	VIM	CD44	VIM_CD44	0.0205957	0.147422	0.139706	CD44	VIM
CD8+ T cells	Centrocyte	APOE	ABCA1	APOE_ABCA1	0.0300221	0.192642	0.155844	ABCA1	APOE
CD8+ T cells	Centrocyte	APOE	SORL1	APOE_SORL1	0.0254012	0.162991	0.155844	SORL1	APOE
CD8+ T cells	Centrocyte	B2M	LILRB1	B2M_LILRB1	0.131566	0.264275	0.497835	LILRB1	B2M
CD8+ T cells	Centrocyte	B2M	TFRC	B2M_TFRC	0.0613249	0.124264	0.493506	TFRC	B2M
CD8+ T cells	Centrocyte	BST2	LILRA4	BST2_LILRA4	0.0036493	0.0351245	0.103896	LILRA4	BST2
CD8+ T cells	Centrocyte	CALM3	KCNQ5	CALM3_KCNQ5	0.0163751	0.151305	0.108225	KCNQ5	CALM3
CD8+ T cells	Centrocyte	CALM3	SELL	CALM3_SELL	0.0302359	0.279379	0.108225	SELL	CALM3
CD8+ T cells	Centrocyte	CCL5	CXCR3	CCL5_CXCR3	0.00765397	0.0420969	0.181818	CXCR3	CCL5
CD8+ T cells	Centrocyte	COL9A3	ITGB1	COL9A3_ITGB1	0.0193797	0.179068	0.108225	ITGB1	COL9A3
CD8+ T cells	Centrocyte	CXCL13	CXCR3	CXCL13_CXCR3	0.0033797	0.0325296	0.103896	CXCR3	CXCL13
CD8+ T cells	Centrocyte	CXCL13	CXCR5	CXCL13_CXCR5	0.0375256	0.321053	0.116883	CXCR5	CXCL13
CD8+ T cells	Centrocyte	LTB	CD40	LTB_CD40	0.374067	0.792748	0.471861	CD40	LTB
CD8+ T cells	Centrocyte	LTF	TFRC	LTF_TFRC	0.00969779	0.0896076	0.108225	TFRC	LTF
CD8+ T cells	Centrocyte	MIF	CD44	MIF_CD44	0.0539606	0.197856	0.272727	CD44	MIF
CD8+ T cells	Centrocyte	MIF	CD74	MIF_CD74	0.93387	3.42419	0.272727	CD74	MIF
CD8+ T cells	Centrocyte	VIM	CD44	VIM_CD44	0.0344296	0.198831	0.17316	CD44	VIM
CD8+ T cells	CSM	APOE	ABCA1	APOE_ABCA1	0.0142829	0.065545	0.21791	ABCA1	APOE
CD8+ T cells	CSM	APOE	SORL1	APOE_SORL1	0.0074268	0.0418851	0.177313	SORL1	APOE
CD8+ T cells	CSM	B2M	LILRB1	B2M_LILRB1	0.0795065	0.135339	0.587463	LILRB1	B2M
CD8+ T cells	CSM	B2M	TFRC	B2M_TFRC	0.0714165	0.121691	0.586866	TFRC	B2M
CD8+ T cells	CSM	BST2	LILRA4	BST2_LILRA4	0.00435944	0.0432075	0.100896	LILRA4	BST2
CD8+ T cells	CSM	CALM3	KCNQ5	CALM3_KCNQ5	0.0128684	0.108862	0.118209	KCNQ5	CALM3
CD8+ T cells	CSM	CALM3	SELL	CALM3_SELL	0.0418347	0.353905	0.118209	SELL	CALM3
CD8+ T cells	CSM	CCL19	CCR7	CCL19_CCR7	0.0846129	0.40378	0.209552	CCR7	CCL19
CD8+ T cells	CSM	CCL19	CXCR3	CCL19_CXCR3	0.0133974	0.0675924	0.198209	CXCR3	CCL19
CD8+ T cells	CSM	CCL21	CCR7	CCL21_CCR7	0.0711764	0.416855	0.170746	CCR7	CCL21
CD8+ T cells	CSM	CCL21	CXCR3	CCL21_CXCR3	0.0117116	0.0726552	0.161194	CXCR3	CCL21
CD8+ T cells	CSM	CCL5	CXCR3	CCL5_CXCR3	0.0169311	0.0705462	0.24	CXCR3	CCL5
CD8+ T cells	CSM	COL1A1	CD44	COL1A1_CD44	0.0809137	0.553186	0.146269	CD44	COL1A1
CD8+ T cells	CSM	COL1A1	ITGA5	COL1A1_ITGA5	0.00344596	0.0300624	0.114627	ITGA5	COL1A1
CD8+ T cells	CSM	COL1A1	ITGB1	COL1A1_ITGB1	0.0125815	0.0860163	0.146269	ITGB1	COL1A1
CD8+ T cells	CSM	COL9A3	ITGB1	COL9A3_ITGB1	0.00912563	0.0899143	0.101493	ITGB1	COL9A3
CD8+ T cells	CSM	CXCL12	CXCR3	CXCL12_CXCR3	0.00645998	0.0566517	0.11403	CXCR3	CXCL12
CD8+ T cells	CSM	CXCL12	ITGB1	CXCL12_ITGB1	0.0114954	0.095321	0.120597	ITGB1	CXCL12
CD8+ T cells	CSM	IL16	KCNA3	IL16_KCNA3	0.00506354	0.0376952	0.134328	KCNA3	IL16
CD8+ T cells	CSM	LTB	CD40	LTB_CD40	0.193846	0.431198	0.449552	CD40	LTB
CD8+ T cells	CSM	MIF	CD44	MIF_CD44	0.113304	0.554924	0.204179	CD44	MIF
CD8+ T cells	CSM	MIF	CD74	MIF_CD74	0.738247	3.61568	0.204179	CD74	MIF
CD8+ T cells	CSM	MMP9	CD44	MMP9_CD44	0.0565713	0.557393	0.101493	CD44	MMP9
CD8+ T cells	CSM	MMP9	IFNAR1	MMP9_IFNAR1	0.0109293	0.107686	0.101493	IFNAR1	MMP9
CD8+ T cells	CSM	MMP9	ITGB2	MMP9_ITGB2	0.0203202	0.200214	0.101493	ITGB2	MMP9
CD8+ T cells	CSM	VIM	CD44	VIM_CD44	0.138722	0.58529	0.237015	CD44	VIM
CD8+ T cells	DN2	APOE	ABCA1	APOE_ABCA1	0.0148442	0.0586348	0.253165	ABCA1	APOE
CD8+ T cells	DN2	APOE	SORL1	APOE_SORL1	0.010628	0.0430571	0.246835	SORL1	APOE
CD8+ T cells	DN2	B2M	LILRB1	B2M_LILRB1	0.164362	0.218228	0.753165	LILRB1	B2M
CD8+ T cells	DN2	B2M	TFRC	B2M_TFRC	0.101029	0.134139	0.753165	TFRC	B2M
CD8+ T cells	DN2	CALM1	KCNQ5	CALM1_KCNQ5	0.0250419	0.164859	0.151899	KCNQ5	CALM1
CD8+ T cells	DN2	CALM1	SELL	CALM1_SELL	0.0453732	0.298707	0.151899	SELL	CALM1
CD8+ T cells	DN2	CALM3	KCNQ5	CALM3_KCNQ5	0.017185	0.123419	0.139241	KCNQ5	CALM3
CD8+ T cells	DN2	CALM3	SELL	CALM3_SELL	0.0390872	0.280717	0.139241	SELL	CALM3
CD8+ T cells	DN2	CCL19	CCR7	CCL19_CCR7	0.0731068	0.245763	0.297468	CCR7	CCL19
CD8+ T cells	DN2	CCL19	CXCR3	CCL19_CXCR3	0.0273555	0.0939602	0.291139	CXCR3	CCL19
CD8+ T cells	DN2	CCL21	CCR7	CCL21_CCR7	0.053048	0.246517	0.21519	CCR7	CCL21
CD8+ T cells	DN2	CCL21	CXCR3	CCL21_CXCR3	0.0170113	0.0839931	0.202532	CXCR3	CCL21
CD8+ T cells	DN2	CCL5	CXCR3	CCL5_CXCR3	0.0402396	0.0993414	0.405063	CXCR3	CCL5
CD8+ T cells	DN2	CD24	SIGLEC10	CD24_SIGLEC10	0.0247315	0.177617	0.139241	SIGLEC10	CD24
CD8+ T cells	DN2	COL1A1	CD44	COL1A1_CD44	0.109727	0.597825	0.183544	CD44	COL1A1
CD8+ T cells	DN2	COL1A1	ITGA5	COL1A1_ITGA5	0.00562553	0.0329198	0.170886	ITGA5	COL1A1
CD8+ T cells	DN2	COL1A1	ITGB1	COL1A1_ITGB1	0.0253194	0.137947	0.183544	ITGB1	COL1A1
CD8+ T cells	DN2	COL6A2	ITGB1	COL6A2_ITGB1	0.0116707	0.115249	0.101266	ITGB1	COL6A2
CD8+ T cells	DN2	COL9A3	ITGB1	COL9A3_ITGB1	0.0191783	0.137735	0.139241	ITGB1	COL9A3
CD8+ T cells	DN2	CXCL12	ACKR3	CXCL12_ACKR3	0.00147365	0.0122545	0.120253	ACKR3	CXCL12
CD8+ T cells	DN2	CXCL12	CXCR3	CXCL12_CXCR3	0.010447	0.0687758	0.151899	CXCR3	CXCL12
CD8+ T cells	DN2	CXCL12	ITGB1	CXCL12_ITGB1	0.0216479	0.131553	0.164557	ITGB1	CXCL12
CD8+ T cells	DN2	CXCL13	CXCR3	CXCL13_CXCR3	0.013348	0.117166	0.113924	CXCR3	CXCL13
CD8+ T cells	DN2	CXCL13	CXCR5	CXCL13_CXCR5	0.049144	0.408671	0.120253	CXCR5	CXCL13
CD8+ T cells	DN2	ICAM2	ITGB2	ICAM2_ITGB2	0.0377609	0.372889	0.101266	ITGB2	ICAM2
CD8+ T cells	DN2	IL16	KCNA3	IL16_KCNA3	0.00510443	0.0350652	0.14557	KCNA3	IL16
CD8+ T cells	DN2	LGALS1	ITGB1	LGALS1_ITGB1	0.0114989	0.113552	0.101266	ITGB1	LGALS1
CD8+ T cells	DN2	LGALS9	CD44	LGALS9_CD44	0.0562442	0.555412	0.101266	CD44	LGALS9
CD8+ T cells	DN2	LGALS9	SLC1A5	LGALS9_SLC1A5	0.00531715	0.0525069	0.101266	SLC1A5	LGALS9
CD8+ T cells	DN2	LTB	CD40	LTB_CD40	0.231311	0.406079	0.56962	CD40	LTB
CD8+ T cells	DN2	MIF	CD44	MIF_CD44	0.189136	0.585951	0.322785	CD44	MIF
CD8+ T cells	DN2	MIF	CD74	MIF_CD74	1.22516	3.79558	0.322785	CD74	MIF
CD8+ T cells	DN2	MMP9	CD44	MMP9_CD44	0.0911603	0.576133	0.158228	CD44	MMP9
CD8+ T cells	DN2	MMP9	IFNAR1	MMP9_IFNAR1	0.0197652	0.124916	0.158228	IFNAR1	MMP9
CD8+ T cells	DN2	MMP9	ITGB2	MMP9_ITGB2	0.0621967	0.393083	0.158228	ITGB2	MMP9
CD8+ T cells	DN2	TGFB1	ITGB1	TGFB1_ITGB1	0.0193823	0.133148	0.14557	ITGB1	TGFB1
CD8+ T cells	DN2	TGFB1	SMAD3	TGFB1_SMAD3	0.0144328	0.0991471	0.14557	SMAD3	TGFB1
CD8+ T cells	DN2	TGFB1	TGFBR2	TGFB1_TGFBR2	0.0375851	0.258194	0.14557	TGFBR2	TGFB1
CD8+ T cells	DN2	THBS1	ITGA4	THBS1_ITGA4	0.0324882	0.301949	0.107595	ITGA4	THBS1
CD8+ T cells	DN2	THBS1	ITGB1	THBS1_ITGB1	0.0213302	0.198246	0.107595	ITGB1	THBS1
CD8+ T cells	DN2	TNFSF13B	CD40	TNFSF13B_CD40	0.0298775	0.29504	0.101266	CD40	TNFSF13B
CD8+ T cells	DN2	TNFSF13B	TFRC	TNFSF13B_TFRC	0.00586546	0.0579214	0.101266	TFRC	TNFSF13B
CD8+ T cells	DN2	TNFSF13B	TNFRSF13B	TNFSF13B_TNFRSF13B	0.0419773	0.414526	0.101266	TNFRSF13B	TNFSF13B
CD8+ T cells	DN2	TNFSF13B	TNFRSF13C	TNFSF13B_TNFRSF13C	0.0417605	0.412385	0.101266	TNFRSF13C	TNFSF13B
CD8+ T cells	DN2	TNFSF13B	TNFRSF17	TNFSF13B_TNFRSF17	0.00835706	0.0825259	0.101266	TNFRSF17	TNFSF13B
CD8+ T cells	DN2	VIM	CD44	VIM_CD44	0.242735	0.661244	0.367089	CD44	VIM
CD8+ T cells	IgM-only	APOE	ABCA1	APOE_ABCA1	0.0127743	0.0647045	0.197425	ABCA1	APOE
CD8+ T cells	IgM-only	APOE	SORL1	APOE_SORL1	0.00614802	0.0447653	0.137339	SORL1	APOE
CD8+ T cells	IgM-only	B2M	LILRB1	B2M_LILRB1	0.0745277	0.129589	0.575107	LILRB1	B2M
CD8+ T cells	IgM-only	B2M	TFRC	B2M_TFRC	0.077879	0.133425	0.583691	TFRC	B2M
CD8+ T cells	IgM-only	CALM3	KCNQ5	CALM3_KCNQ5	0.0184912	0.119679	0.154506	KCNQ5	CALM3
CD8+ T cells	IgM-only	CALM3	SELL	CALM3_SELL	0.0519787	0.336418	0.154506	SELL	CALM3
CD8+ T cells	IgM-only	CCL19	CCR7	CCL19_CCR7	0.0677071	0.35854	0.188841	CCR7	CCL19
CD8+ T cells	IgM-only	CCL19	CXCR3	CCL19_CXCR3	0.00742883	0.0467815	0.158798	CXCR3	CCL19
CD8+ T cells	IgM-only	CCL21	CCR7	CCL21_CCR7	0.0497559	0.373971	0.133047	CCR7	CCL21
CD8+ T cells	IgM-only	CCL21	CXCR3	CCL21_CXCR3	0.00436091	0.036289	0.120172	CXCR3	CCL21
CD8+ T cells	IgM-only	CCL5	CXCR3	CCL5_CXCR3	0.0107071	0.0445493	0.240343	CXCR3	CCL5
CD8+ T cells	IgM-only	COL1A1	CD44	COL1A1_CD44	0.0736365	0.463711	0.158798	CD44	COL1A1
CD8+ T cells	IgM-only	COL1A1	ITGA5	COL1A1_ITGA5	0.00383163	0.0357108	0.107296	ITGA5	COL1A1
CD8+ T cells	IgM-only	COL1A1	ITGB1	COL1A1_ITGB1	0.0127265	0.0801423	0.158798	ITGB1	COL1A1
CD8+ T cells	IgM-only	COL9A3	ITGB1	COL9A3_ITGB1	0.00826818	0.0802703	0.103004	ITGB1	COL9A3
CD8+ T cells	IgM-only	IL16	KCNA3	IL16_KCNA3	0.00850902	0.0600788	0.141631	KCNA3	IL16
CD8+ T cells	IgM-only	LTB	CD40	LTB_CD40	0.201092	0.437892	0.459227	CD40	LTB
CD8+ T cells	IgM-only	MIF	CD44	MIF_CD44	0.092789	0.554355	0.167382	CD44	MIF
CD8+ T cells	IgM-only	MIF	CD74	MIF_CD74	0.58679	3.5057	0.167382	CD74	MIF
CD8+ T cells	IgM-only	MMP9	CD44	MMP9_CD44	0.0603392	0.562361	0.107296	CD44	MMP9
CD8+ T cells	IgM-only	MMP9	IFNAR1	MMP9_IFNAR1	0.0112524	0.104872	0.107296	IFNAR1	MMP9
CD8+ T cells	IgM-only	MMP9	ITGB2	MMP9_ITGB2	0.0122839	0.114486	0.107296	ITGB2	MMP9
CD8+ T cells	IgM-only	TGFB1	ITGB1	TGFB1_ITGB1	0.0096319	0.0935097	0.103004	ITGB1	TGFB1
CD8+ T cells	IgM-only	TGFB1	SMAD3	TGFB1_SMAD3	0.00981471	0.0914731	0.107296	SMAD3	TGFB1
CD8+ T cells	IgM-only	TGFB1	TGFBR2	TGFB1_TGFBR2	0.0281814	0.262651	0.107296	TGFBR2	TGFB1
CD8+ T cells	IgM-only	VIM	CD44	VIM_CD44	0.130417	0.573341	0.227468	CD44	VIM
CD8+ T cells	MZ	APOE	ABCA1	APOE_ABCA1	0.0166861	0.0763222	0.218627	ABCA1	APOE
CD8+ T cells	MZ	APOE	SORL1	APOE_SORL1	0.00573874	0.0327928	0.175	SORL1	APOE
CD8+ T cells	MZ	B2M	LILRB1	B2M_LILRB1	0.121141	0.187218	0.647059	LILRB1	B2M
CD8+ T cells	MZ	B2M	TFRC	B2M_TFRC	0.0834307	0.130221	0.640686	TFRC	B2M
CD8+ T cells	MZ	BST2	LILRA4	BST2_LILRA4	0.00777973	0.0642537	0.121078	LILRA4	BST2
CD8+ T cells	MZ	CALM3	KCNQ5	CALM3_KCNQ5	0.0143365	0.107523	0.133333	KCNQ5	CALM3
CD8+ T cells	MZ	CALM3	SELL	CALM3_SELL	0.0602511	0.451883	0.133333	SELL	CALM3
CD8+ T cells	MZ	CCL19	CCR7	CCL19_CCR7	0.0814308	0.386323	0.210784	CCR7	CCL19
CD8+ T cells	MZ	CCL19	CXCR3	CCL19_CXCR3	0.00769506	0.0445964	0.172549	CXCR3	CCL19
CD8+ T cells	MZ	CCL21	CCR7	CCL21_CCR7	0.0705652	0.404362	0.17451	CCR7	CCL21
CD8+ T cells	MZ	CCL21	CXCR3	CCL21_CXCR3	0.0073057	0.0488643	0.14951	CXCR3	CCL21
CD8+ T cells	MZ	CCL5	CXCR3	CCL5_CXCR3	0.0131806	0.04709	0.279902	CXCR3	CCL5
CD8+ T cells	MZ	COL1A1	CD44	COL1A1_CD44	0.0788584	0.552822	0.142647	CD44	COL1A1
CD8+ T cells	MZ	COL1A1	ITGA5	COL1A1_ITGA5	0.00309981	0.027375	0.113235	ITGA5	COL1A1
CD8+ T cells	MZ	COL1A1	ITGB1	COL1A1_ITGB1	0.0183307	0.128504	0.142647	ITGB1	COL1A1
CD8+ T cells	MZ	COL9A3	ITGB1	COL9A3_ITGB1	0.0150154	0.13798	0.108824	ITGB1	COL9A3
CD8+ T cells	MZ	CXCL12	ITGB1	CXCL12_ITGB1	0.0155596	0.13741	0.113235	ITGB1	CXCL12
CD8+ T cells	MZ	CXCL13	CXCR5	CXCL13_CXCR5	0.0495241	0.405739	0.122059	CXCR5	CXCL13
CD8+ T cells	MZ	IL16	KCNA3	IL16_KCNA3	0.0109185	0.058156	0.187745	KCNA3	IL16
CD8+ T cells	MZ	LTB	CD40	LTB_CD40	0.218137	0.443669	0.491667	CD40	LTB
CD8+ T cells	MZ	MIF	CD44	MIF_CD44	0.141724	0.607388	0.233333	CD44	MIF
CD8+ T cells	MZ	MIF	CD74	MIF_CD74	0.81382	3.4878	0.233333	CD74	MIF
CD8+ T cells	MZ	MMP9	CD44	MMP9_CD44	0.0672078	0.631816	0.106373	CD44	MMP9
CD8+ T cells	MZ	MMP9	IFNAR1	MMP9_IFNAR1	0.0141056	0.132605	0.106373	IFNAR1	MMP9
CD8+ T cells	MZ	MMP9	ITGB2	MMP9_ITGB2	0.0159152	0.149617	0.106373	ITGB2	MMP9
CD8+ T cells	MZ	TGFB1	ITGB1	TGFB1_ITGB1	0.0167627	0.140147	0.119608	ITGB1	TGFB1
CD8+ T cells	MZ	TGFB1	SMAD3	TGFB1_SMAD3	0.0152108	0.127173	0.119608	SMAD3	TGFB1
CD8+ T cells	MZ	TGFB1	TGFBR2	TGFB1_TGFBR2	0.0436852	0.365237	0.119608	TGFBR2	TGFB1
CD8+ T cells	MZ	VIM	CD44	VIM_CD44	0.184912	0.682134	0.271078	CD44	VIM
CD8+ T cells	Naive	APOE	ABCA1	APOE_ABCA1	0.0188699	0.0945365	0.199605	ABCA1	APOE
CD8+ T cells	Naive	APOE	SORL1	APOE_SORL1	0.0115065	0.0600234	0.1917	SORL1	APOE
CD8+ T cells	Naive	B2M	LILRB1	B2M_LILRB1	0.0718287	0.125654	0.57164	LILRB1	B2M
CD8+ T cells	Naive	B2M	TFRC	B2M_TFRC	0.0430057	0.0772346	0.556818	TFRC	B2M
CD8+ T cells	Naive	CALM3	KCNQ5	CALM3_KCNQ5	0.0137402	0.106962	0.128458	KCNQ5	CALM3
CD8+ T cells	Naive	CALM3	SELL	CALM3_SELL	0.0913078	0.710796	0.128458	SELL	CALM3
CD8+ T cells	Naive	CCL19	CCR7	CCL19_CCR7	0.0640309	0.364041	0.175889	CCR7	CCL19
CD8+ T cells	Naive	CCL21	CCR7	CCL21_CCR7	0.0482532	0.337939	0.142787	CCR7	CCL21
CD8+ T cells	Naive	CCL5	CXCR3	CCL5_CXCR3	0.00329261	0.0305699	0.107708	CXCR3	CCL5
CD8+ T cells	Naive	COL1A1	CD44	COL1A1_CD44	0.0459853	0.426946	0.107708	CD44	COL1A1
CD8+ T cells	Naive	COL1A1	ITGB1	COL1A1_ITGB1	0.00761654	0.0748344	0.101779	ITGB1	COL1A1
CD8+ T cells	Naive	CXCL13	CXCR5	CXCL13_CXCR5	0.0354647	0.34845	0.101779	CXCR5	CXCL13
CD8+ T cells	Naive	IL16	KCNA3	IL16_KCNA3	0.00803943	0.0581136	0.13834	KCNA3	IL16
CD8+ T cells	Naive	LTB	CD40	LTB_CD40	0.203371	0.486551	0.417984	CD40	LTB
CD8+ T cells	Naive	MIF	CD44	MIF_CD44	0.0916411	0.473167	0.193676	CD44	MIF
CD8+ T cells	Naive	MIF	CD74	MIF_CD74	0.733437	3.78693	0.193676	CD74	MIF
CD8+ T cells	Naive	VIM	CD44	VIM_CD44	0.109904	0.489968	0.224308	CD44	VIM
CD8+ T cells	PB	APOE	ABCA1	APOE_ABCA1	0.00943056	0.0435257	0.216667	ABCA1	APOE
CD8+ T cells	PB	APOE	SORL1	APOE_SORL1	0.00372614	0.0203244	0.183333	SORL1	APOE
CD8+ T cells	PB	B2M	LILRB1	B2M_LILRB1	0.0396608	0.074364	0.533333	LILRB1	B2M
CD8+ T cells	PB	B2M	TFRC	B2M_TFRC	0.0735751	0.14715	0.5	TFRC	B2M
CD8+ T cells	PB	CCL19	CCR7	CCL19_CCR7	0.0278532	0.208899	0.133333	CCR7	CCL19
CD8+ T cells	PB	CCL19	CXCR3	CCL19_CXCR3	0.00217118	0.0186101	0.116667	CXCR3	CCL19
CD8+ T cells	PB	CCL21	CCR7	CCL21_CCR7	0.0267435	0.17829	0.15	CCR7	CCL21
CD8+ T cells	PB	CCL21	CXCR3	CCL21_CXCR3	0.00172785	0.0129589	0.133333	CXCR3	CCL21
CD8+ T cells	PB	CCL5	CXCR3	CCL5_CXCR3	0.00281691	0.0211268	0.133333	CXCR3	CCL5
CD8+ T cells	PB	COL1A1	CD44	COL1A1_CD44	0.0311722	0.26719	0.116667	CD44	COL1A1
CD8+ T cells	PB	COL1A1	ITGB1	COL1A1_ITGB1	0.0118294	0.101395	0.116667	ITGB1	COL1A1
CD8+ T cells	PB	COL9A3	ITGB1	COL9A3_ITGB1	0.0115557	0.086668	0.133333	ITGB1	COL9A3
CD8+ T cells	PB	IL16	KCNA3	IL16_KCNA3	0.0153367	0.102245	0.15	KCNA3	IL16
CD8+ T cells	PB	LTB	CD40	LTB_CD40	0.0986612	0.246653	0.4	CD40	LTB
CD8+ T cells	PB	MIF	CD44	MIF_CD44	0.0416156	0.208078	0.2	CD44	MIF
CD8+ T cells	PB	MIF	CD74	MIF_CD74	0.545765	2.72883	0.2	CD74	MIF
CD8+ T cells	PB	MMP9	CD44	MMP9_CD44	0.0458505	0.343879	0.133333	CD44	MMP9
CD8+ T cells	PB	MMP9	IFNAR1	MMP9_IFNAR1	0.0232148	0.174111	0.133333	IFNAR1	MMP9
CD8+ T cells	PB	MMP9	ITGB2	MMP9_ITGB2	0.0177055	0.132791	0.133333	ITGB2	MMP9
CD8+ T cells	PB	SELPLG	ITGB2	SELPLG_ITGB2	0.0119073	0.0893051	0.133333	ITGB2	SELPLG
CD8+ T cells	PB	SELPLG	SELL	SELPLG_SELL	0.0149089	0.111816	0.133333	SELL	SELPLG
CD8+ T cells	PB	TNF	RIPK1	TNF_RIPK1	0.00839863	0.0719882	0.116667	RIPK1	TNF
CD8+ T cells	PB	TNF	TNFRSF1B	TNF_TNFRSF1B	0.0053592	0.045936	0.116667	TNFRSF1B	TNF
CD8+ T cells	PB	TNF	VSIR	TNF_VSIR	0.00920548	0.0789041	0.116667	VSIR	TNF
CD8+ T cells	PB	VIM	CD44	VIM_CD44	0.0488307	0.292984	0.166667	CD44	VIM
CD8+ T cells	TS	APOE	ABCA1	APOE_ABCA1	0.0643737	0.278953	0.230769	ABCA1	APOE
CD8+ T cells	TS	APOE	SORL1	APOE_SORL1	0.0176433	0.0764544	0.230769	SORL1	APOE
CD8+ T cells	TS	B2M	LILRB1	B2M_LILRB1	0.0491866	0.106571	0.461538	LILRB1	B2M
CD8+ T cells	TS	B2M	TFRC	B2M_TFRC	0.0320577	0.0595357	0.538462	TFRC	B2M
CD8+ T cells	TS	BST2	LILRA4	BST2_LILRA4	0.00648431	0.0140493	0.461538	LILRA4	BST2
CD8+ T cells	TS	CALM3	KCNQ5	CALM3_KCNQ5	0.00766615	0.04983	0.153846	KCNQ5	CALM3
CD8+ T cells	TS	CALM3	SELL	CALM3_SELL	0.0900435	0.585283	0.153846	SELL	CALM3
CD8+ T cells	TS	CCL19	CCR7	CCL19_CCR7	0.0875751	0.379492	0.230769	CCR7	CCL19
CD8+ T cells	TS	CCL19	CXCR3	CCL19_CXCR3	0.00373033	0.0242472	0.153846	CXCR3	CCL19
CD8+ T cells	TS	CCL5	CXCR3	CCL5_CXCR3	0.0016328	0.0106132	0.153846	CXCR3	CCL5
CD8+ T cells	TS	CD70	CD27	CD70_CD27	0.0238783	0.155209	0.153846	CD27	CD70
CD8+ T cells	TS	CD70	TNFRSF13B	CD70_TNFRSF13B	0.0366399	0.23816	0.153846	TNFRSF13B	CD70
CD8+ T cells	TS	COL18A1	ITGA5	COL18A1_ITGA5	0.00316211	0.0205537	0.153846	ITGA5	COL18A1
CD8+ T cells	TS	COL18A1	ITGB1	COL18A1_ITGB1	0.00474609	0.0308496	0.153846	ITGB1	COL18A1
CD8+ T cells	TS	COL1A1	CD44	COL1A1_CD44	0.0714517	0.464436	0.153846	CD44	COL1A1
CD8+ T cells	TS	COL1A1	ITGB1	COL1A1_ITGB1	0.0150393	0.0977557	0.153846	ITGB1	COL1A1
CD8+ T cells	TS	COL3A1	ITGB1	COL3A1_ITGB1	0.0127747	0.0830354	0.153846	ITGB1	COL3A1
CD8+ T cells	TS	COL6A3	ITGB1	COL6A3_ITGB1	0.0135311	0.0879519	0.153846	ITGB1	COL6A3
CD8+ T cells	TS	CXCL12	ITGB1	CXCL12_ITGB1	0.0227894	0.098754	0.230769	ITGB1	CXCL12
CD8+ T cells	TS	ICAM3	ITGB2	ICAM3_ITGB2	0.0369465	0.240152	0.153846	ITGB2	ICAM3
CD8+ T cells	TS	IL16	KCNA3	IL16_KCNA3	0.00698362	0.0453935	0.153846	KCNA3	IL16
CD8+ T cells	TS	LGALS3BP	ITGB1	LGALS3BP_ITGB1	0.0118722	0.0771695	0.153846	ITGB1	LGALS3BP
CD8+ T cells	TS	LTB	CD40	LTB_CD40	0.298473	0.646692	0.461538	CD40	LTB
CD8+ T cells	TS	MIF	CD44	MIF_CD44	0.0269332	0.175066	0.153846	CD44	MIF
CD8+ T cells	TS	MIF	CD74	MIF_CD74	0.546656	3.55326	0.153846	CD74	MIF
CD8+ T cells	TS	MMP9	CD44	MMP9_CD44	0.0596313	0.387603	0.153846	CD44	MMP9
CD8+ T cells	TS	MMP9	IFNAR1	MMP9_IFNAR1	0.0287554	0.18691	0.153846	IFNAR1	MMP9
CD8+ T cells	TS	MMP9	ITGB2	MMP9_ITGB2	0.0471951	0.306768	0.153846	ITGB2	MMP9
CD8+ T cells	TS	VIM	CD44	VIM_CD44	0.170572	0.369572	0.461538	CD44	VIM
Centroblast	CD4+ T cells	ADAM10	CD44	ADAM10_CD44	0.00585147	0.0585049	0.100017	ADAM10	CD44
Centroblast	CD4+ T cells	APP	CD74	APP_CD74	0.00618273	0.0257103	0.240477	APP	CD74
Centroblast	CD4+ T cells	BTLA	TNFRSF14	BTLA_TNFRSF14	0.00840515	0.0387066	0.217151	BTLA	TNFRSF14
Centroblast	CD4+ T cells	CD58	CD2	CD58_CD2	0.0125253	0.0662274	0.189126	CD58	CD2
Centroblast	CD4+ T cells	CD70	CD27	CD70_CD27	0.0350989	0.147708	0.237624	CD70	CD27
Centroblast	CD4+ T cells	CD86	CD28	CD86_CD28	0.0098071	0.0929102	0.105555	CD86	CD28
Centroblast	CD4+ T cells	CLCF1	IL6ST	CLCF1_IL6ST	0.00399369	0.0282306	0.141467	CLCF1	IL6ST
Centroblast	CD4+ T cells	EBI3	IL6ST	EBI3_IL6ST	0.00660905	0.0652042	0.101359	EBI3	IL6ST
Centroblast	CD4+ T cells	GRN	TNFRSF1B	GRN_TNFRSF1B	0.0193466	0.177363	0.109079	GRN	TNFRSF1B
Centroblast	CD4+ T cells	HMGB1	CXCR4	HMGB1_CXCR4	0.271941	2.15492	0.126196	HMGB1	CXCR4
Centroblast	CD4+ T cells	ICAM2	ITGB2	ICAM2_ITGB2	0.00873479	0.0745711	0.117134	ICAM2	ITGB2
Centroblast	CD4+ T cells	IL16	CD4	IL16_CD4	0.0269841	0.206682	0.130559	IL16	CD4
Centroblast	CD4+ T cells	IL6	IL6ST	IL6_IL6ST	0.00277909	0.0229689	0.120993	IL6	IL6ST
Centroblast	CD4+ T cells	LTA	TNFRSF14	LTA_TNFRSF14	0.0439564	0.185245	0.237288	LTA	TNFRSF14
Centroblast	CD4+ T cells	LTA	TNFRSF1B	LTA_TNFRSF1B	0.0182083	0.166929	0.109079	LTA	TNFRSF1B
Centroblast	CD4+ T cells	MIF	CD44	MIF_CD44	0.120801	1.18397	0.102031	MIF	CD44
Centroblast	CD4+ T cells	MIF	CD74	MIF_CD74	0.520984	1.35451	0.384628	MIF	CD74
Centroblast	CD4+ T cells	MIF	CXCR4	MIF_CXCR4	0.144239	1.14298	0.126196	MIF	CXCR4
Centroblast	CD4+ T cells	PKM	CD44	PKM_CD44	0.10719	1.05057	0.102031	PKM	CD44
Centroblast	CD4+ T cells	PSEN1	CD44	PSEN1_CD44	0.00777833	0.0769951	0.101024	PSEN1	CD44
Centroblast	CD4+ T cells	TGFB1	CXCR4	TGFB1_CXCR4	0.0251319	0.199151	0.126196	TGFB1	CXCR4
Centroblast	CD8+ T cells	ADAM10	CD44	ADAM10_CD44	0.00692078	0.057044	0.121324	ADAM10	CD44
Centroblast	CD8+ T cells	APP	CD74	APP_CD74	0.00539284	0.0261938	0.205882	APP	CD74
Centroblast	CD8+ T cells	B2M	CD3D	B2M_CD3D	0.213097	1.75644	0.121324	B2M	CD3D
Centroblast	CD8+ T cells	BTLA	TNFRSF14	BTLA_TNFRSF14	0.00978336	0.0380153	0.257353	BTLA	TNFRSF14
Centroblast	CD8+ T cells	CD58	CD2	CD58_CD2	0.0150423	0.0757688	0.198529	CD58	CD2
Centroblast	CD8+ T cells	CD70	CD27	CD70_CD27	0.0359828	0.143931	0.25	CD70	CD27
Centroblast	CD8+ T cells	CD86	CD28	CD86_CD28	0.00840118	0.0761707	0.110294	CD86	CD28
Centroblast	CD8+ T cells	HLA-B	CD3D	HLA-B_CD3D	0.12231	1.00813	0.121324	HLA-B	CD3D
Centroblast	CD8+ T cells	HMGB1	CXCR4	HMGB1_CXCR4	0.371963	2.4089	0.154412	HMGB1	CXCR4
Centroblast	CD8+ T cells	ICAM2	ITGB2	ICAM2_ITGB2	0.0100437	0.0666314	0.150735	ICAM2	ITGB2
Centroblast	CD8+ T cells	IL7	IL2RG	IL7_IL2RG	0.00498673	0.0423872	0.117647	IL7	IL2RG
Centroblast	CD8+ T cells	JAM3	ITGB2	JAM3_ITGB2	0.00279612	0.023767	0.117647	JAM3	ITGB2
Centroblast	CD8+ T cells	LGALS1	PTPRC	LGALS1_PTPRC	0.0340977	0.264988	0.128676	LGALS1	PTPRC
Centroblast	CD8+ T cells	LTA	TNFRSF14	LTA_TNFRSF14	0.0553211	0.197991	0.279412	LTA	TNFRSF14
Centroblast	CD8+ T cells	MIF	CD44	MIF_CD44	0.13535	1.11561	0.121324	MIF	CD44
Centroblast	CD8+ T cells	MIF	CD74	MIF_CD74	0.419888	1.32802	0.316176	MIF	CD74
Centroblast	CD8+ T cells	MIF	CXCR4	MIF_CXCR4	0.192035	1.24365	0.154412	MIF	CXCR4
Centroblast	CD8+ T cells	PKM	CD44	PKM_CD44	0.119383	0.984004	0.121324	PKM	CD44
Centroblast	CD8+ T cells	PSEN1	CD44	PSEN1_CD44	0.00861839	0.0732563	0.117647	PSEN1	CD44
Centroblast	CD8+ T cells	TGFB1	CXCR4	TGFB1_CXCR4	0.0315427	0.204277	0.154412	TGFB1	CXCR4
Centroblast	Endothelial	ADM	RAMP1	ADM_RAMP1	0.00363897	0.0262474	0.138641	ADM	RAMP1
Centroblast	Endothelial	APP	CD74	APP_CD74	0.00559905	0.023308	0.24022	APP	CD74
Centroblast	Endothelial	BTLA	TNFRSF14	BTLA_TNFRSF14	0.00736999	0.0376774	0.195607	BTLA	TNFRSF14
Centroblast	Endothelial	CALM3	AR	CALM3_AR	0.0664589	0.663223	0.100206	CALM3	AR
Centroblast	Endothelial	CD70	CD27	CD70_CD27	0.0248524	0.156753	0.158545	CD70	CD27
Centroblast	Endothelial	HRAS	CAV1	HRAS_CAV1	0.0147204	0.129986	0.113246	HRAS	CAV1
Centroblast	Endothelial	LTA	TNFRSF14	LTA_TNFRSF14	0.03986	0.185546	0.214825	LTA	TNFRSF14
Centroblast	Endothelial	MIF	CD74	MIF_CD74	0.53521	1.29967	0.411805	MIF	CD74
Centroblast	Endothelial	TGFB1	CAV1	TGFB1_CAV1	0.0215578	0.190362	0.113246	TGFB1	CAV1
Centroblast	Endothelial	TGFB1	TGFBR2	TGFB1_TGFBR2	0.0207959	0.19177	0.108442	TGFB1	TGFBR2
Centroblast	Epithelial	APP	CD74	APP_CD74	0.00853502	0.0329762	0.258824	APP	CD74
Centroblast	Epithelial	BTLA	CD79A	BTLA_CD79A	0.00553347	0.0427586	0.129412	BTLA	CD79A
Centroblast	Epithelial	BTLA	TNFRSF14	BTLA_TNFRSF14	0.0101197	0.0452725	0.223529	BTLA	TNFRSF14
Centroblast	Epithelial	CALR	ITGA3	CALR_ITGA3	0.0311028	0.293748	0.105882	CALR	ITGA3
Centroblast	Epithelial	CD70	CD27	CD70_CD27	0.0308743	0.154372	0.2	CD70	CD27
Centroblast	Epithelial	HMGB1	CXCR4	HMGB1_CXCR4	0.329828	2.54867	0.129412	HMGB1	CXCR4
Centroblast	Epithelial	IL7	IL2RG	IL7_IL2RG	0.0053724	0.0507394	0.105882	IL7	IL2RG
Centroblast	Epithelial	LTA	TNFRSF14	LTA_TNFRSF14	0.0419943	0.187869	0.223529	LTA	TNFRSF14
Centroblast	Epithelial	MIF	CD74	MIF_CD74	0.836188	1.82246	0.458824	MIF	CD74
Centroblast	Epithelial	MIF	CXCR4	MIF_CXCR4	0.163064	1.26004	0.129412	MIF	CXCR4
Centroblast	Epithelial	ST6GAL1	CD22	ST6GAL1_CD22	0.0494548	0.280244	0.176471	ST6GAL1	CD22
Centroblast	Epithelial	TGFB1	CXCR4	TGFB1_CXCR4	0.0274899	0.212422	0.129412	TGFB1	CXCR4
Centroblast	Mesenchymal	ADAM10	GPNMB	ADAM10_GPNMB	0.00693738	0.0639283	0.108518	ADAM10	GPNMB
Centroblast	Mesenchymal	ADM	RAMP1	ADM_RAMP1	0.00349535	0.0272319	0.128355	ADM	RAMP1
Centroblast	Mesenchymal	APP	CD74	APP_CD74	0.00688319	0.0249953	0.275379	APP	CD74
Centroblast	Mesenchymal	BTLA	TNFRSF14	BTLA_TNFRSF14	0.00976737	0.0377056	0.259043	BTLA	TNFRSF14
Centroblast	Mesenchymal	CALM1	EGFR	CALM1_EGFR	0.0858846	0.766699	0.112019	CALM1	EGFR
Centroblast	Mesenchymal	CALM3	EGFR	CALM3_EGFR	0.0753609	0.672753	0.112019	CALM3	EGFR
Centroblast	Mesenchymal	CALR	ITGAV	CALR_ITGAV	0.0582892	0.333025	0.175029	CALR	ITGAV
Centroblast	Mesenchymal	CAMP	EGFR	CAMP_EGFR	0.0123366	0.11013	0.112019	CAMP	EGFR
Centroblast	Mesenchymal	CCN2	ITGAM	CCN2_ITGAM	0.00132092	0.0131631	0.10035	CCN2	ITGAM
Centroblast	Mesenchymal	CD70	CD27	CD70_CD27	0.0195335	0.108001	0.180863	CD70	CD27
Centroblast	Mesenchymal	CLCF1	IL6ST	CLCF1_IL6ST	0.00407083	0.0247426	0.164527	CLCF1	IL6ST
Centroblast	Mesenchymal	COL4A4	ITGAV	COL4A4_ITGAV	0.00372063	0.029253	0.127188	COL4A4	ITGAV
Centroblast	Mesenchymal	EBI3	IL6ST	EBI3_IL6ST	0.00446434	0.0429881	0.103851	EBI3	IL6ST
Centroblast	Mesenchymal	GRN	EGFR	GRN_EGFR	0.017395	0.155287	0.112019	GRN	EGFR
Centroblast	Mesenchymal	GSTP1	EGFR	GSTP1_EGFR	0.117529	1.04919	0.112019	GSTP1	EGFR
Centroblast	Mesenchymal	HMGB1	CXCR4	HMGB1_CXCR4	0.242384	1.97831	0.12252	HMGB1	CXCR4
Centroblast	Mesenchymal	ICAM2	ITGAM	ICAM2_ITGAM	0.0165507	0.0770866	0.214702	ICAM2	ITGAM
Centroblast	Mesenchymal	IL6	IL6ST	IL6_IL6ST	0.00329742	0.0229747	0.143524	IL6	IL6ST
Centroblast	Mesenchymal	LTA	TNFRSF14	LTA_TNFRSF14	0.0501702	0.180655	0.277713	LTA	TNFRSF14
Centroblast	Mesenchymal	MIF	CD74	MIF_CD74	0.59602	1.25193	0.476079	MIF	CD74
Centroblast	Mesenchymal	MIF	CXCR4	MIF_CXCR4	0.122952	1.00352	0.12252	MIF	CXCR4
Centroblast	Mesenchymal	MIF	EGFR	MIF_EGFR	0.112962	1.00842	0.112019	MIF	EGFR
Centroblast	Mesenchymal	PDGFD	PDGFRB	PDGFD_PDGFRB	0.0225968	0.129103	0.175029	PDGFD	PDGFRB
Centroblast	Mesenchymal	PSEN1	NOTCH3	PSEN1_NOTCH3	0.0105204	0.0910703	0.115519	PSEN1	NOTCH3
Centroblast	Mesenchymal	S100A4	EGFR	S100A4_EGFR	0.0160965	0.143694	0.112019	S100A4	EGFR
Centroblast	Mesenchymal	SERPINE1	ITGAV	SERPINE1_ITGAV	0.00716956	0.0520705	0.13769	SERPINE1	ITGAV
Centroblast	Mesenchymal	ST6GAL1	EGFR	ST6GAL1_EGFR	0.0318526	0.284351	0.112019	ST6GAL1	EGFR
Centroblast	Mesenchymal	TGFB1	ACVRL1	TGFB1_ACVRL1	0.0187981	0.177033	0.106184	TGFB1	ACVRL1
Centroblast	Mesenchymal	TGFB1	CXCR4	TGFB1_CXCR4	0.0215959	0.176264	0.12252	TGFB1	CXCR4
Centroblast	Mesenchymal	TGFB1	EGFR	TGFB1_EGFR	0.0194867	0.173959	0.112019	TGFB1	EGFR
Centroblast	Mesenchymal	TGFB1	ITGAV	TGFB1_ITGAV	0.0298033	0.170276	0.175029	TGFB1	ITGAV
Centroblast	Myeloid	ADAM10	CD44	ADAM10_CD44	0.00620351	0.0600453	0.103314	ADAM10	CD44
Centroblast	Myeloid	ADAM10	GPNMB	ADAM10_GPNMB	0.0286827	0.0760818	0.376998	ADAM10	GPNMB
Centroblast	Myeloid	ADM	RAMP1	ADM_RAMP1	0.00272676	0.0257137	0.106043	ADM	RAMP1
Centroblast	Myeloid	APP	CD74	APP_CD74	0.0144608	0.0329999	0.438207	APP	CD74
Centroblast	Myeloid	BTLA	TNFRSF14	BTLA_TNFRSF14	0.00796608	0.0384079	0.207407	BTLA	TNFRSF14
Centroblast	Myeloid	CD70	CD27	CD70_CD27	0.024906	0.139485	0.178558	CD70	CD27
Centroblast	Myeloid	CLCF1	IL6ST	CLCF1_IL6ST	0.00301176	0.028194	0.106823	CLCF1	IL6ST
Centroblast	Myeloid	GRN	TNFRSF1B	GRN_TNFRSF1B	0.0212961	0.176208	0.120858	GRN	TNFRSF1B
Centroblast	Myeloid	HMGB1	CXCR4	HMGB1_CXCR4	0.219325	2.03829	0.107602	HMGB1	CXCR4
Centroblast	Myeloid	ICAM2	ITGB2	ICAM2_ITGB2	0.00947853	0.0766954	0.123587	ICAM2	ITGB2
Centroblast	Myeloid	IL16	CD4	IL16_CD4	0.0318515	0.1936	0.164522	IL16	CD4
Centroblast	Myeloid	LTA	TNFRSF14	LTA_TNFRSF14	0.0417427	0.183339	0.22768	LTA	TNFRSF14
Centroblast	Myeloid	LTA	TNFRSF1B	LTA_TNFRSF1B	0.0201105	0.166398	0.120858	LTA	TNFRSF1B
Centroblast	Myeloid	MIF	CD44	MIF_CD44	0.11374	1.08454	0.104873	MIF	CD44
Centroblast	Myeloid	MIF	CD74	MIF_CD74	1.40979	1.85728	0.759064	MIF	CD74
Centroblast	Myeloid	MIF	CXCR4	MIF_CXCR4	0.114364	1.06284	0.107602	MIF	CXCR4
Centroblast	Myeloid	PKM	CD44	PKM_CD44	0.103546	0.987345	0.104873	PKM	CD44
Centroblast	Myeloid	PSEN1	CD44	PSEN1_CD44	0.00793013	0.0767577	0.103314	PSEN1	CD44
Centroblast	Myeloid	TGFB1	CXCR4	TGFB1_CXCR4	0.019142	0.177896	0.107602	TGFB1	CXCR4
Centroblast	Plasma cells	APP	CD74	APP_CD74	0.00436205	0.0241081	0.180937	APP	CD74
Centroblast	Plasma cells	BTLA	CD79A	BTLA_CD79A	0.00464835	0.0380616	0.122127	BTLA	CD79A
Centroblast	Plasma cells	BTLA	TNFRSF14	BTLA_TNFRSF14	0.00389669	0.0386015	0.100946	BTLA	TNFRSF14
Centroblast	Plasma cells	CD70	CD27	CD70_CD27	0.0353003	0.146551	0.240874	CD70	CD27
Centroblast	Plasma cells	CD70	TNFRSF17	CD70_TNFRSF17	0.0142616	0.133248	0.10703	CD70	TNFRSF17
Centroblast	Plasma cells	LTA	TNFRSF14	LTA_TNFRSF14	0.0206228	0.192682	0.10703	LTA	TNFRSF14
Centroblast	Plasma cells	MIF	CD74	MIF_CD74	0.43335	1.36786	0.316809	MIF	CD74
Centrocyte	CD4+ T cells	ADAM10	CD44	ADAM10_CD44	0.0104294	0.0944881	0.110378	ADAM10	CD44
Centrocyte	CD4+ T cells	APP	CD74	APP_CD74	0.0132792	0.038009	0.34937	APP	CD74
Centrocyte	CD4+ T cells	BTLA	TNFRSF14	BTLA_TNFRSF14	0.0129803	0.052481	0.247333	BTLA	TNFRSF14
Centrocyte	CD4+ T cells	CD58	CD2	CD58_CD2	0.0148143	0.0797989	0.185645	CD58	CD2
Centrocyte	CD4+ T cells	CD70	CD27	CD70_CD27	0.0354639	0.144405	0.245587	CD70	CD27
Centrocyte	CD4+ T cells	CD86	CD28	CD86_CD28	0.0193442	0.165647	0.11678	CD86	CD28
Centrocyte	CD4+ T cells	CLCF1	IL6ST	CLCF1_IL6ST	0.00420075	0.0304141	0.138118	CLCF1	IL6ST
Centrocyte	CD4+ T cells	EBI3	IL6ST	EBI3_IL6ST	0.0140528	0.120336	0.11678	EBI3	IL6ST
Centrocyte	CD4+ T cells	GRN	TNFRSF1B	GRN_TNFRSF1B	0.0399352	0.31382	0.127255	GRN	TNFRSF1B
Centrocyte	CD4+ T cells	HMGB1	CXCR4	HMGB1_CXCR4	0.181773	1.41121	0.128807	HMGB1	CXCR4
Centrocyte	CD4+ T cells	ICAM2	ITGAL	ICAM2_ITGAL	0.00932697	0.0921083	0.101261	ICAM2	ITGAL
Centrocyte	CD4+ T cells	ICAM2	ITGB2	ICAM2_ITGB2	0.0119565	0.098617	0.121242	ICAM2	ITGB2
Centrocyte	CD4+ T cells	IL16	CD4	IL16_CD4	0.044943	0.343741	0.130747	IL16	CD4
Centrocyte	CD4+ T cells	IL6	IL6ST	IL6_IL6ST	0.00503199	0.033299	0.151115	IL6	IL6ST
Centrocyte	CD4+ T cells	JAM3	ITGB2	JAM3_ITGB2	0.00489999	0.0427401	0.114646	JAM3	ITGB2
Centrocyte	CD4+ T cells	LGALS1	PTPRC	LGALS1_PTPRC	0.0303899	0.290649	0.104559	LGALS1	PTPRC
Centrocyte	CD4+ T cells	LTA	TNFRSF14	LTA_TNFRSF14	0.0585146	0.231676	0.25257	LTA	TNFRSF14
Centrocyte	CD4+ T cells	LTA	TNFRSF1B	LTA_TNFRSF1B	0.0282643	0.222447	0.127061	LTA	TNFRSF1B
Centrocyte	CD4+ T cells	MIF	CD44	MIF_CD44	0.120235	1.0893	0.110378	MIF	CD44
Centrocyte	CD4+ T cells	MIF	CD74	MIF_CD74	0.500894	1.27386	0.39321	MIF	CD74
Centrocyte	CD4+ T cells	MIF	CXCR4	MIF_CXCR4	0.138098	1.07213	0.128807	MIF	CXCR4
Centrocyte	CD4+ T cells	PKM	CD44	PKM_CD44	0.0832932	0.754616	0.110378	PKM	CD44
Centrocyte	CD4+ T cells	PSEN1	CD44	PSEN1_CD44	0.00967348	0.0879485	0.10999	PSEN1	CD44
Centrocyte	CD4+ T cells	TGFB1	CXCR4	TGFB1_CXCR4	0.0370484	0.287627	0.128807	TGFB1	CXCR4
Centrocyte	CD8+ T cells	ADAM10	CD44	ADAM10_CD44	0.0121205	0.0965463	0.125541	ADAM10	CD44
Centrocyte	CD8+ T cells	APP	CD74	APP_CD74	0.0114008	0.0418029	0.272727	APP	CD74
Centrocyte	CD8+ T cells	B2M	CD3D	B2M_CD3D	0.24436	2.25788	0.108225	B2M	CD3D
Centrocyte	CD8+ T cells	BTLA	TNFRSF14	BTLA_TNFRSF14	0.0170778	0.0616401	0.277056	BTLA	TNFRSF14
Centrocyte	CD8+ T cells	CALM3	AR	CALM3_AR	0.0343412	0.255897	0.134199	CALM3	AR
Centrocyte	CD8+ T cells	CD58	CD2	CD58_CD2	0.011038	0.0772661	0.142857	CD58	CD2
Centrocyte	CD8+ T cells	CD70	CD27	CD70_CD27	0.037741	0.138384	0.272727	CD70	CD27
Centrocyte	CD8+ T cells	CD86	CD28	CD86_CD28	0.0184083	0.170092	0.108225	CD86	CD28
Centrocyte	CD8+ T cells	GRN	TNFRSF1B	GRN_TNFRSF1B	0.0328799	0.316469	0.103896	GRN	TNFRSF1B
Centrocyte	CD8+ T cells	HLA-B	CD3D	HLA-B_CD3D	0.16073	1.48515	0.108225	HLA-B	CD3D
Centrocyte	CD8+ T cells	HMGB1	CXCR4	HMGB1_CXCR4	0.140376	1.29708	0.108225	HMGB1	CXCR4
Centrocyte	CD8+ T cells	ICAM2	ITGB2	ICAM2_ITGB2	0.0133083	0.0904178	0.147186	ICAM2	ITGB2
Centrocyte	CD8+ T cells	JAM3	ITGB2	JAM3_ITGB2	0.00604594	0.045052	0.134199	JAM3	ITGB2
Centrocyte	CD8+ T cells	LGALS1	PTPRC	LGALS1_PTPRC	0.0290763	0.268665	0.108225	LGALS1	PTPRC
Centrocyte	CD8+ T cells	LTA	TNFRSF14	LTA_TNFRSF14	0.0751607	0.26711	0.281385	LTA	TNFRSF14
Centrocyte	CD8+ T cells	LTA	TNFRSF1B	LTA_TNFRSF1B	0.0251547	0.242114	0.103896	LTA	TNFRSF1B
Centrocyte	CD8+ T cells	MIF	CD44	MIF_CD44	0.131937	1.05095	0.125541	MIF	CD44
Centrocyte	CD8+ T cells	MIF	CD74	MIF_CD74	0.376932	1.24388	0.30303	MIF	CD74
Centrocyte	CD8+ T cells	MIF	CXCR4	MIF_CXCR4	0.105478	0.974621	0.108225	MIF	CXCR4
Centrocyte	CD8+ T cells	PKM	CD44	PKM_CD44	0.0918298	0.731472	0.125541	PKM	CD44
Centrocyte	CD8+ T cells	PSEN1	CD44	PSEN1_CD44	0.0108791	0.0866577	0.125541	PSEN1	CD44
Centrocyte	CD8+ T cells	TGFB1	CXCR4	TGFB1_CXCR4	0.0297156	0.274572	0.108225	TGFB1	CXCR4
Centrocyte	Endothelial	ADM	RAMP1	ADM_RAMP1	0.00587977	0.0434142	0.135434	ADM	RAMP1
Centrocyte	Endothelial	APP	CAV1	APP_CAV1	0.00386379	0.0381184	0.101363	APP	CAV1
Centrocyte	Endothelial	APP	CD74	APP_CD74	0.0137642	0.037319	0.368825	APP	CD74
Centrocyte	Endothelial	BTLA	TNFRSF14	BTLA_TNFRSF14	0.0141017	0.0602014	0.234242	BTLA	TNFRSF14
Centrocyte	Endothelial	CD70	CD27	CD70_CD27	0.0182217	0.13713	0.132879	CD70	CD27
Centrocyte	Endothelial	CLCF1	IL6ST	CLCF1_IL6ST	0.00245848	0.0240521	0.102215	CLCF1	IL6ST
Centrocyte	Endothelial	HRAS	CAV1	HRAS_CAV1	0.00788882	0.0723552	0.109029	HRAS	CAV1
Centrocyte	Endothelial	IL6	IL6ST	IL6_IL6ST	0.00377544	0.0328324	0.114991	IL6	IL6ST
Centrocyte	Endothelial	LTA	TNFRSF14	LTA_TNFRSF14	0.0549846	0.228908	0.240204	LTA	TNFRSF14
Centrocyte	Endothelial	MIF	CD74	MIF_CD74	0.484578	1.2208	0.396934	MIF	CD74
Centrocyte	Endothelial	TGFB1	CAV1	TGFB1_CAV1	0.0330654	0.300921	0.109881	TGFB1	CAV1
Centrocyte	Endothelial	TGFB1	TGFBR2	TGFB1_TGFBR2	0.0385941	0.30409	0.126917	TGFB1	TGFBR2
Centrocyte	Epithelial	APP	CD74	APP_CD74	0.0391795	0.0677479	0.578313	APP	CD74
Centrocyte	Epithelial	BTLA	CD79A	BTLA_CD79A	0.00808333	0.0447277	0.180723	BTLA	CD79A
Centrocyte	Epithelial	BTLA	TNFRSF14	BTLA_TNFRSF14	0.0122991	0.0680549	0.180723	BTLA	TNFRSF14
Centrocyte	Epithelial	CALR	ITGA3	CALR_ITGA3	0.0442645	0.408218	0.108434	CALR	ITGA3
Centrocyte	Epithelial	CD58	CD2	CD58_CD2	0.00678899	0.0626096	0.108434	CD58	CD2
Centrocyte	Epithelial	CD70	CD27	CD70_CD27	0.0264403	0.182879	0.144578	CD70	CD27
Centrocyte	Epithelial	GRN	TNFRSF1A	GRN_TNFRSF1A	0.0312127	0.28785	0.108434	GRN	TNFRSF1A
Centrocyte	Epithelial	HMGB1	CXCR4	HMGB1_CXCR4	0.2037	1.30055	0.156627	HMGB1	CXCR4
Centrocyte	Epithelial	ICAM2	ITGB2	ICAM2_ITGB2	0.00852619	0.0707674	0.120482	ICAM2	ITGB2
Centrocyte	Epithelial	JAM3	ITGB2	JAM3_ITGB2	0.00496748	0.04123	0.120482	JAM3	ITGB2
Centrocyte	Epithelial	LTA	TNFRSF14	LTA_TNFRSF14	0.0446858	0.247261	0.180723	LTA	TNFRSF14
Centrocyte	Epithelial	LTA	TNFRSF1A	LTA_TNFRSF1A	0.0178676	0.164779	0.108434	LTA	TNFRSF1A
Centrocyte	Epithelial	LTB	CD40	LTB_CD40	0.232264	1.75254	0.13253	LTB	CD40
Centrocyte	Epithelial	LTB	TNFRSF1A	LTB_TNFRSF1A	0.207556	1.91412	0.108434	LTB	TNFRSF1A
Centrocyte	Epithelial	MIF	CD74	MIF_CD74	1.08903	1.64345	0.662651	MIF	CD74
Centrocyte	Epithelial	MIF	CXCR4	MIF_CXCR4	0.155337	0.991764	0.156627	MIF	CXCR4
Centrocyte	Epithelial	ST6GAL1	CD22	ST6GAL1_CD22	0.0890727	0.389107	0.228916	ST6GAL1	CD22
Centrocyte	Epithelial	TGFB1	CXCR4	TGFB1_CXCR4	0.0385299	0.245998	0.156627	TGFB1	CXCR4
Centrocyte	Mesenchymal	ADAM10	GPNMB	ADAM10_GPNMB	0.0140979	0.10508	0.134163	ADAM10	GPNMB
Centrocyte	Mesenchymal	ADM	RAMP1	ADM_RAMP1	0.00631579	0.0415119	0.152144	ADM	RAMP1
Centrocyte	Mesenchymal	APP	CD74	APP_CD74	0.0168307	0.0415311	0.405256	APP	CD74
Centrocyte	Mesenchymal	BTLA	TNFRSF14	BTLA_TNFRSF14	0.0163134	0.0572551	0.284924	BTLA	TNFRSF14
Centrocyte	Mesenchymal	CALM1	EGFR	CALM1_EGFR	0.0643049	0.528324	0.121715	CALM1	EGFR
Centrocyte	Mesenchymal	CALM3	EGFR	CALM3_EGFR	0.0322833	0.265236	0.121715	CALM3	EGFR
Centrocyte	Mesenchymal	CALR	ITGAV	CALR_ITGAV	0.0471648	0.35521	0.13278	CALR	ITGAV
Centrocyte	Mesenchymal	CAMP	EGFR	CAMP_EGFR	0.0161777	0.132915	0.121715	CAMP	EGFR
Centrocyte	Mesenchymal	CD70	CD27	CD70_CD27	0.022927	0.127509	0.179806	CD70	CD27
Centrocyte	Mesenchymal	CLCF1	IL6ST	CLCF1_IL6ST	0.00483744	0.0296395	0.163209	CLCF1	IL6ST
Centrocyte	Mesenchymal	COL4A4	ITGAV	COL4A4_ITGAV	0.00344507	0.031529	0.109267	COL4A4	ITGAV
Centrocyte	Mesenchymal	EBI3	IL6ST	EBI3_IL6ST	0.0116841	0.0862003	0.135546	EBI3	IL6ST
Centrocyte	Mesenchymal	GRN	EGFR	GRN_EGFR	0.0280863	0.230755	0.121715	GRN	EGFR
Centrocyte	Mesenchymal	GSTP1	EGFR	GSTP1_EGFR	0.0881247	0.724025	0.121715	GSTP1	EGFR
Centrocyte	Mesenchymal	HMGB1	CXCR4	HMGB1_CXCR4	0.148588	1.18054	0.125864	HMGB1	CXCR4
Centrocyte	Mesenchymal	ICAM2	ITGAM	ICAM2_ITGAM	0.0165658	0.0880667	0.188105	ICAM2	ITGAM
Centrocyte	Mesenchymal	IL6	IL6ST	IL6_IL6ST	0.005187	0.0292985	0.17704	IL6	IL6ST
Centrocyte	Mesenchymal	LTA	TNFRSF14	LTA_TNFRSF14	0.0653479	0.227147	0.28769	LTA	TNFRSF14
Centrocyte	Mesenchymal	MIF	CD74	MIF_CD74	0.529716	1.17121	0.452282	MIF	CD74
Centrocyte	Mesenchymal	MIF	CXCR4	MIF_CXCR4	0.112233	0.891694	0.125864	MIF	CXCR4
Centrocyte	Mesenchymal	MIF	EGFR	MIF_EGFR	0.111769	0.918282	0.121715	MIF	EGFR
Centrocyte	Mesenchymal	PDGFD	PDGFRB	PDGFD_PDGFRB	0.018559	0.11668	0.159059	PDGFD	PDGFRB
Centrocyte	Mesenchymal	PSEN1	NOTCH3	PSEN1_NOTCH3	0.0115746	0.100824	0.114799	PSEN1	NOTCH3
Centrocyte	Mesenchymal	S100A4	EGFR	S100A4_EGFR	0.0266738	0.21915	0.121715	S100A4	EGFR
Centrocyte	Mesenchymal	SERPINE1	ITGAV	SERPINE1_ITGAV	0.006823	0.0624434	0.109267	SERPINE1	ITGAV
Centrocyte	Mesenchymal	ST6GAL1	EGFR	ST6GAL1_EGFR	0.0492871	0.404938	0.121715	ST6GAL1	EGFR
Centrocyte	Mesenchymal	TGFB1	ACVRL1	TGFB1_ACVRL1	0.0266507	0.25024	0.106501	TGFB1	ACVRL1
Centrocyte	Mesenchymal	TGFB1	CXCR4	TGFB1_CXCR4	0.0325501	0.258613	0.125864	TGFB1	CXCR4
Centrocyte	Mesenchymal	TGFB1	EGFR	TGFB1_EGFR	0.0280888	0.230775	0.121715	TGFB1	EGFR
Centrocyte	Mesenchymal	TGFB1	ITGAV	TGFB1_ITGAV	0.0360569	0.271553	0.13278	TGFB1	ITGAV
Centrocyte	Myeloid	ADAM10	CD44	ADAM10_CD44	0.00885582	0.0804741	0.110046	ADAM10	CD44
Centrocyte	Myeloid	ADAM10	GPNMB	ADAM10_GPNMB	0.036384	0.103482	0.351598	ADAM10	GPNMB
Centrocyte	Myeloid	ADM	RAMP1	ADM_RAMP1	0.00487374	0.038672	0.126027	ADM	RAMP1
Centrocyte	Myeloid	APP	CD74	APP_CD74	0.0347536	0.0519524	0.66895	APP	CD74
Centrocyte	Myeloid	BTLA	CD79A	BTLA_CD79A	0.00565463	0.0493372	0.114612	BTLA	CD79A
Centrocyte	Myeloid	BTLA	TNFRSF14	BTLA_TNFRSF14	0.0136325	0.054282	0.251142	BTLA	TNFRSF14
Centrocyte	Myeloid	CD70	CD27	CD70_CD27	0.0246429	0.137674	0.178995	CD70	CD27
Centrocyte	Myeloid	CLCF1	IL6ST	CLCF1_IL6ST	0.00331241	0.0298526	0.110959	CLCF1	IL6ST
Centrocyte	Myeloid	GRN	TNFRSF1B	GRN_TNFRSF1B	0.0401695	0.321063	0.125114	GRN	TNFRSF1B
Centrocyte	Myeloid	HMGB1	CXCR4	HMGB1_CXCR4	0.131953	1.2619	0.104566	HMGB1	CXCR4
Centrocyte	Myeloid	ICAM2	ITGB2	ICAM2_ITGB2	0.0147857	0.104792	0.141096	ICAM2	ITGB2
Centrocyte	Myeloid	IL16	CD4	IL16_CD4	0.0530957	0.321215	0.165297	IL16	CD4
Centrocyte	Myeloid	IL6	IL6ST	IL6_IL6ST	0.00330242	0.0285862	0.115525	IL6	IL6ST
Centrocyte	Myeloid	JAM3	ITGB2	JAM3_ITGB2	0.00561389	0.0432902	0.12968	JAM3	ITGB2
Centrocyte	Myeloid	LTA	TNFRSF14	LTA_TNFRSF14	0.0682715	0.262767	0.259817	LTA	TNFRSF14
Centrocyte	Myeloid	LTA	TNFRSF1B	LTA_TNFRSF1B	0.0266169	0.212741	0.125114	LTA	TNFRSF1B
Centrocyte	Myeloid	MIF	CD44	MIF_CD44	0.112742	1.0245	0.110046	MIF	CD44
Centrocyte	Myeloid	MIF	CD74	MIF_CD74	1.31602	1.77141	0.742922	MIF	CD74
Centrocyte	Myeloid	MIF	CXCR4	MIF_CXCR4	0.100737	0.963383	0.104566	MIF	CXCR4
Centrocyte	Myeloid	PKM	CD44	PKM_CD44	0.0766509	0.696537	0.110046	PKM	CD44
Centrocyte	Myeloid	PSEN1	CD44	PSEN1_CD44	0.0082521	0.0759332	0.108676	PSEN1	CD44
Centrocyte	Myeloid	TGFB1	CXCR4	TGFB1_CXCR4	0.0263333	0.251834	0.104566	TGFB1	CXCR4
Centrocyte	Myeloid	TIMP1	CD63	TIMP1_CD63	0.0028528	0.0222336	0.128311	TIMP1	CD63
Centrocyte	Plasma cells	APP	CD74	APP_CD74	0.0107871	0.035975	0.299851	APP	CD74
Centrocyte	Plasma cells	BTLA	CD79A	BTLA_CD79A	0.00757443	0.0582849	0.129955	BTLA	CD79A
Centrocyte	Plasma cells	BTLA	TNFRSF14	BTLA_TNFRSF14	0.00678603	0.0630669	0.107601	BTLA	TNFRSF14
Centrocyte	Plasma cells	CD70	CD27	CD70_CD27	0.0331216	0.133081	0.248882	CD70	CD27
Centrocyte	Plasma cells	CD70	TNFRSF17	CD70_TNFRSF17	0.0142376	0.127379	0.111773	CD70	TNFRSF17
Centrocyte	Plasma cells	LTA	TNFRSF14	LTA_TNFRSF14	0.02348	0.212907	0.110283	LTA	TNFRSF14
Centrocyte	Plasma cells	MIF	CD74	MIF_CD74	0.42144	1.27381	0.330849	MIF	CD74
CSM	CD4+ T cells	MIF	CD74	MIF_CD74	0.453421	1.09335	0.414707	MIF	CD74
CSM	CD4+ T cells	HMGB1	CXCR4	HMGB1_CXCR4	0.141151	0.969097	0.145653	HMGB1	CXCR4
CSM	CD4+ T cells	MIF	CD44	MIF_CD44	0.136866	0.889863	0.153806	MIF	CD44
CSM	CD4+ T cells	MIF	CXCR4	MIF_CXCR4	0.132739	0.91134	0.145653	MIF	CXCR4
CSM	CD4+ T cells	PKM	CD44	PKM_CD44	0.0793347	0.515811	0.153806	PKM	CD44
CSM	CD4+ T cells	TGFB1	CXCR4	TGFB1_CXCR4	0.0755951	0.51901	0.145653	TGFB1	CXCR4
CSM	CD4+ T cells	CD70	CD27	CD70_CD27	0.0687967	0.316146	0.217611	CD70	CD27
CSM	CD4+ T cells	TGFB1	TGFBR2	TGFB1_TGFBR2	0.0632172	0.493359	0.128136	TGFB1	TGFBR2
CSM	CD4+ T cells	GRN	TNFRSF1B	GRN_TNFRSF1B	0.0476757	0.367394	0.129767	GRN	TNFRSF1B
CSM	CD4+ T cells	APP	CD74	APP_CD74	0.0408651	0.0991559	0.41213	APP	CD74
CSM	CD4+ T cells	IL16	CD4	IL16_CD4	0.0403128	0.322012	0.125191	IL16	CD4
CSM	CD4+ T cells	LTA	TNFRSF14	LTA_TNFRSF14	0.0370658	0.124476	0.297775	LTA	TNFRSF14
CSM	CD4+ T cells	CALM3	AR	CALM3_AR	0.0221188	0.174193	0.126979	CALM3	AR
CSM	CD4+ T cells	BTLA	TNFRSF14	BTLA_TNFRSF14	0.02121	0.0705799	0.30051	BTLA	TNFRSF14
CSM	CD4+ T cells	CD58	CD2	CD58_CD2	0.0201701	0.0982711	0.20525	CD58	CD2
CSM	CD4+ T cells	ADAM10	CD44	ADAM10_CD44	0.0157557	0.102579	0.153595	ADAM10	CD44
CSM	CD4+ T cells	LTA	TNFRSF1B	LTA_TNFRSF1B	0.0143571	0.114011	0.125927	LTA	TNFRSF1B
CSM	CD4+ T cells	ICAM2	ITGB2	ICAM2_ITGB2	0.0130288	0.0960416	0.135658	ICAM2	ITGB2
CSM	CD4+ T cells	CD86	CD28	CD86_CD28	0.0115606	0.0800652	0.14439	CD86	CD28
CSM	CD4+ T cells	JAM3	ITGB2	JAM3_ITGB2	0.0108246	0.0800415	0.135237	JAM3	ITGB2
CSM	CD4+ T cells	PSEN1	CD44	PSEN1_CD44	0.0101356	0.0666508	0.15207	PSEN1	CD44
CSM	CD4+ T cells	IL7	IL7R	IL7_IL7R	0.00921548	0.0615585	0.149703	IL7	IL7R
CSM	CD4+ T cells	EBI3	IL6ST	EBI3_IL6ST	0.00726089	0.0706432	0.102783	EBI3	IL6ST
CSM	CD4+ T cells	IL6	IL6ST	IL6_IL6ST	0.00512977	0.0446734	0.114828	IL6	IL6ST
CSM	CD4+ T cells	CLCF1	IL6ST	CLCF1_IL6ST	0.00391864	0.0387602	0.101099	CLCF1	IL6ST
CSM	CD8+ T cells	MIF	CD74	MIF_CD74	0.409342	1.07132	0.38209	MIF	CD74
CSM	CD8+ T cells	HMGB1	CXCR4	HMGB1_CXCR4	0.186288	0.975101	0.191045	HMGB1	CXCR4
CSM	CD8+ T cells	MIF	CXCR4	MIF_CXCR4	0.171954	0.900073	0.191045	MIF	CXCR4
CSM	CD8+ T cells	MIF	CD44	MIF_CD44	0.132326	0.862437	0.153433	MIF	CD44
CSM	CD8+ T cells	TGFB1	CXCR4	TGFB1_CXCR4	0.10102	0.528776	0.191045	TGFB1	CXCR4
CSM	CD8+ T cells	PKM	CD44	PKM_CD44	0.077863	0.507473	0.153433	PKM	CD44
CSM	CD8+ T cells	TGFB1	TGFBR2	TGFB1_TGFBR2	0.0759771	0.511091	0.148657	TGFB1	TGFBR2
CSM	CD8+ T cells	CD70	CD27	CD70_CD27	0.0667907	0.307347	0.217313	CD70	CD27
CSM	CD8+ T cells	APP	CD74	APP_CD74	0.0401287	0.105354	0.380896	APP	CD74
CSM	CD8+ T cells	LTA	TNFRSF14	LTA_TNFRSF14	0.0369741	0.122394	0.30209	LTA	TNFRSF14
CSM	CD8+ T cells	GRN	TNFRSF1B	GRN_TNFRSF1B	0.0356597	0.311094	0.114627	GRN	TNFRSF1B
CSM	CD8+ T cells	BTLA	TNFRSF14	BTLA_TNFRSF14	0.0235952	0.0779525	0.302687	BTLA	TNFRSF14
CSM	CD8+ T cells	CALM3	AR	CALM3_AR	0.0204901	0.171604	0.119403	CALM3	AR
CSM	CD8+ T cells	CD58	CD2	CD58_CD2	0.0165625	0.0934082	0.177313	CD58	CD2
CSM	CD8+ T cells	ADAM10	CD44	ADAM10_CD44	0.0162229	0.105733	0.153433	ADAM10	CD44
CSM	CD8+ T cells	ICAM2	ITGB2	ICAM2_ITGB2	0.0155337	0.0989315	0.157015	ICAM2	ITGB2
CSM	CD8+ T cells	JAM3	ITGB2	JAM3_ITGB2	0.0118326	0.0756472	0.156418	JAM3	ITGB2
CSM	CD8+ T cells	CD86	CD28	CD86_CD28	0.0111215	0.0842922	0.13194	CD86	CD28
CSM	CD8+ T cells	ICAM2	ITGAL	ICAM2_ITGAL	0.0102746	0.0851977	0.120597	ICAM2	ITGAL
CSM	CD8+ T cells	LTA	TNFRSF1B	LTA_TNFRSF1B	0.0102064	0.0929112	0.109851	LTA	TNFRSF1B
CSM	CD8+ T cells	PSEN1	CD44	PSEN1_CD44	0.00932185	0.0614728	0.151642	PSEN1	CD44
CSM	CD8+ T cells	IL7	IL7R	IL7_IL7R	0.00832	0.0553016	0.150448	IL7	IL7R
CSM	Endothelial	APP	CAV1	APP_CAV1	0.00945321	0.0885637	0.106739	APP	CAV1
CSM	Endothelial	APP	CD74	APP_CD74	0.0405118	0.102076	0.396879	APP	CD74
CSM	Endothelial	BTLA	TNFRSF14	BTLA_TNFRSF14	0.0146203	0.0695171	0.210312	BTLA	TNFRSF14
CSM	Endothelial	CALM3	AR	CALM3_AR	0.018324	0.177306	0.103347	CALM3	AR
CSM	Endothelial	CD70	CD27	CD70_CD27	0.0410163	0.332796	0.123247	CD70	CD27
CSM	Endothelial	HRAS	CAV1	HRAS_CAV1	0.00800192	0.0752861	0.106287	HRAS	CAV1
CSM	Endothelial	LTA	TNFRSF14	LTA_TNFRSF14	0.0239601	0.115541	0.207372	LTA	TNFRSF14
CSM	Endothelial	MIF	CD74	MIF_CD74	0.440853	1.10451	0.399141	MIF	CD74
CSM	Endothelial	TGFB1	CAV1	TGFB1_CAV1	0.0557086	0.517528	0.107644	TGFB1	CAV1
CSM	Endothelial	TGFB1	TGFBR2	TGFB1_TGFBR2	0.0830066	0.515527	0.161013	TGFB1	TGFBR2
CSM	Epithelial	ADAM10	CD44	ADAM10_CD44	0.0129178	0.118381	0.109121	ADAM10	CD44
CSM	Epithelial	APP	CD74	APP_CD74	0.0537445	0.118702	0.452769	APP	CD74
CSM	Epithelial	BTLA	TNFRSF14	BTLA_TNFRSF14	0.0269566	0.0795739	0.338762	BTLA	TNFRSF14
CSM	Epithelial	CALM3	AR	CALM3_AR	0.017582	0.152047	0.115635	CALM3	AR
CSM	Epithelial	CD70	CD27	CD70_CD27	0.0383221	0.367652	0.104235	CD70	CD27
CSM	Epithelial	HSP90B1	ERBB2	HSP90B1_ERBB2	0.0754245	0.472558	0.159609	HSP90B1	ERBB2
CSM	Epithelial	LTA	TNFRSF14	LTA_TNFRSF14	0.034752	0.105112	0.330619	LTA	TNFRSF14
CSM	Epithelial	MIF	CD44	MIF_CD44	0.0942091	0.863349	0.109121	MIF	CD44
CSM	Epithelial	MIF	CD74	MIF_CD74	0.519321	1.1388	0.456026	MIF	CD74
CSM	Epithelial	PKM	CD44	PKM_CD44	0.0512487	0.469652	0.109121	PKM	CD44
CSM	Epithelial	PSEN1	CD44	PSEN1_CD44	0.00647666	0.0593533	0.109121	PSEN1	CD44
CSM	Epithelial	S100A4	ERBB2	S100A4_ERBB2	0.102241	0.640571	0.159609	S100A4	ERBB2
CSM	Epithelial	SEMA4D	ERBB2	SEMA4D_ERBB2	0.0172624	0.108154	0.159609	SEMA4D	ERBB2
CSM	Epithelial	TGFB1	TGFBR2	TGFB1_TGFBR2	0.050208	0.428163	0.117264	TGFB1	TGFBR2
CSM	Epithelial	TIMP1	CD63	TIMP1_CD63	0.00943178	0.0752093	0.125407	TIMP1	CD63
CSM	Mesenchymal	ADAM10	CD44	ADAM10_CD44	0.012195	0.0976828	0.124843	ADAM10	CD44
CSM	Mesenchymal	APP	CD74	APP_CD74	0.0547137	0.102695	0.532781	APP	CD74
CSM	Mesenchymal	BTLA	TNFRSF14	BTLA_TNFRSF14	0.0185867	0.0714226	0.260236	BTLA	TNFRSF14
CSM	Mesenchymal	CALM3	AR	CALM3_AR	0.0223286	0.168993	0.132128	CALM3	AR
CSM	Mesenchymal	CALR	ITGAV	CALR_ITGAV	0.0440424	0.437239	0.100728	CALR	ITGAV
CSM	Mesenchymal	CD70	CD27	CD70_CD27	0.0390344	0.292098	0.133635	CD70	CD27
CSM	Mesenchymal	CLCF1	IL6ST	CLCF1_IL6ST	0.00490247	0.0362092	0.135393	CLCF1	IL6ST
CSM	Mesenchymal	EBI3	IL6ST	EBI3_IL6ST	0.00793079	0.0594585	0.133384	EBI3	IL6ST
CSM	Mesenchymal	GRN	TNFRSF1A	GRN_TNFRSF1A	0.0354796	0.335497	0.105752	GRN	TNFRSF1A
CSM	Mesenchymal	GRN	TNFRSF1B	GRN_TNFRSF1B	0.0331605	0.325152	0.101984	GRN	TNFRSF1B
CSM	Mesenchymal	HMGB1	CXCR4	HMGB1_CXCR4	0.0912787	0.881992	0.103492	HMGB1	CXCR4
CSM	Mesenchymal	IL6	IL6ST	IL6_IL6ST	0.00634892	0.0423367	0.149962	IL6	IL6ST
CSM	Mesenchymal	LTA	TNFRSF14	LTA_TNFRSF14	0.0272582	0.105868	0.257473	LTA	TNFRSF14
CSM	Mesenchymal	LTA	TNFRSF1A	LTA_TNFRSF1A	0.0107642	0.10607	0.101482	LTA	TNFRSF1A
CSM	Mesenchymal	LTB	TNFRSF1A	LTB_TNFRSF1A	0.119566	1.13063	0.105752	LTB	TNFRSF1A
CSM	Mesenchymal	MIF	CD44	MIF_CD44	0.100997	0.80899	0.124843	MIF	CD44
CSM	Mesenchymal	MIF	CD74	MIF_CD74	0.594334	1.10718	0.5368	MIF	CD74
CSM	Mesenchymal	MIF	CXCR4	MIF_CXCR4	0.0862728	0.833622	0.103492	MIF	CXCR4
CSM	Mesenchymal	PKM	CD44	PKM_CD44	0.0569512	0.456183	0.124843	PKM	CD44
CSM	Mesenchymal	PSEN1	CD44	PSEN1_CD44	0.00732566	0.059155	0.123838	PSEN1	CD44
CSM	Mesenchymal	TGFB1	CXCR4	TGFB1_CXCR4	0.0481778	0.465524	0.103492	TGFB1	CXCR4
CSM	Mesenchymal	TGFB1	ITGAV	TGFB1_ITGAV	0.0469952	0.466553	0.100728	TGFB1	ITGAV
CSM	Mesenchymal	TGFB1	TGFBR2	TGFB1_TGFBR2	0.0580432	0.461217	0.125848	TGFB1	TGFBR2
CSM	Mesenchymal	TIMP1	CD63	TIMP1_CD63	0.0122445	0.0803053	0.152474	TIMP1	CD63
CSM	Mesenchymal	TNFSF12	TNFRSF12A	TNFSF12_TNFRSF12A	0.0154206	0.145818	0.105752	TNFSF12	TNFRSF12A
CSM	Myeloid	ADAM10	CD44	ADAM10_CD44	0.0146019	0.0978823	0.149178	ADAM10	CD44
CSM	Myeloid	ADAM10	GPNMB	ADAM10_GPNMB	0.0152241	0.0955578	0.159318	ADAM10	GPNMB
CSM	Myeloid	APP	CD74	APP_CD74	0.110526	0.13883	0.796128	APP	CD74
CSM	Myeloid	BTLA	TNFRSF14	BTLA_TNFRSF14	0.0213255	0.0696127	0.306345	BTLA	TNFRSF14
CSM	Myeloid	CALM3	AR	CALM3_AR	0.0201856	0.167587	0.120449	CALM3	AR
CSM	Myeloid	CD70	CD27	CD70_CD27	0.0422162	0.30163	0.13996	CD70	CD27
CSM	Myeloid	GRN	TNFRSF1A	GRN_TNFRSF1A	0.0344554	0.335232	0.102781	GRN	TNFRSF1A
CSM	Myeloid	GRN	TNFRSF1B	GRN_TNFRSF1B	0.0559381	0.343816	0.162698	GRN	TNFRSF1B
CSM	Myeloid	HMGB1	CXCR4	HMGB1_CXCR4	0.0907616	0.906084	0.100169	HMGB1	CXCR4
CSM	Myeloid	ICAM2	ITGB2	ICAM2_ITGB2	0.0158559	0.0903729	0.175449	ICAM2	ITGB2
CSM	Myeloid	IL16	CD4	IL16_CD4	0.0651479	0.315277	0.206637	IL16	CD4
CSM	Myeloid	JAM3	ITGB2	JAM3_ITGB2	0.0127406	0.0730006	0.174528	JAM3	ITGB2
CSM	Myeloid	LTA	TNFRSF14	LTA_TNFRSF14	0.0359327	0.118664	0.302811	LTA	TNFRSF14
CSM	Myeloid	LTA	TNFRSF1B	LTA_TNFRSF1B	0.0167627	0.105623	0.158703	LTA	TNFRSF1B
CSM	Myeloid	LTB	TNFRSF1A	LTB_TNFRSF1A	0.110004	1.07028	0.102781	LTB	TNFRSF1A
CSM	Myeloid	MIF	CD44	MIF_CD44	0.126601	0.846046	0.149639	MIF	CD44
CSM	Myeloid	MIF	CD74	MIF_CD74	1.21553	1.51685	0.801352	MIF	CD74
CSM	Myeloid	MIF	CXCR4	MIF_CXCR4	0.0855619	0.854176	0.100169	MIF	CXCR4
CSM	Myeloid	PKM	CD44	PKM_CD44	0.0744312	0.497405	0.149639	PKM	CD44
CSM	Myeloid	PSEN1	CD44	PSEN1_CD44	0.00906148	0.061311	0.147795	PSEN1	CD44
CSM	Myeloid	TGFB1	CXCR4	TGFB1_CXCR4	0.0486913	0.486092	0.100169	TGFB1	CXCR4
CSM	Myeloid	TGFB1	TGFBR2	TGFB1_TGFBR2	0.0597587	0.474932	0.125826	TGFB1	TGFBR2
CSM	Myeloid	TIMP1	CD63	TIMP1_CD63	0.0106597	0.0701558	0.151943	TIMP1	CD63
CSM	Plasma cells	APP	CD74	APP_CD74	0.0325678	0.102115	0.318934	APP	CD74
CSM	Plasma cells	BTLA	TNFRSF14	BTLA_TNFRSF14	0.00987225	0.0737293	0.133899	BTLA	TNFRSF14
CSM	Plasma cells	CD70	CD27	CD70_CD27	0.0556701	0.34589	0.160947	CD70	CD27
CSM	Plasma cells	LTA	TNFRSF14	LTA_TNFRSF14	0.0145835	0.110921	0.131476	LTA	TNFRSF14
CSM	Plasma cells	MIF	CD74	MIF_CD74	0.34322	1.07208	0.320145	MIF	CD74
DN2	CD4+ T cells	ADAM10	CD44	ADAM10_CD44	0.026567	0.122193	0.217418	ADAM10	CD44
DN2	CD4+ T cells	ADAM10	NOTCH1	ADAM10_NOTCH1	0.0131377	0.111947	0.117356	ADAM10	NOTCH1
DN2	CD4+ T cells	ADAM17	NOTCH1	ADAM17_NOTCH1	0.0148899	0.126877	0.117356	ADAM17	NOTCH1
DN2	CD4+ T cells	APP	CD74	APP_CD74	0.052645	0.093252	0.564546	APP	CD74
DN2	CD4+ T cells	B2M	CD3D	B2M_CD3D	0.353695	2.87755	0.122915	B2M	CD3D
DN2	CD4+ T cells	BTLA	TNFRSF14	BTLA_TNFRSF14	0.0329862	0.0893055	0.369364	BTLA	TNFRSF14
DN2	CD4+ T cells	CALM3	AR	CALM3_AR	0.0473059	0.249473	0.189623	CALM3	AR
DN2	CD4+ T cells	CCN2	ITGB2	CCN2_ITGB2	0.00537337	0.0422305	0.127239	CCN2	ITGB2
DN2	CD4+ T cells	CD58	CD2	CD58_CD2	0.0508951	0.171308	0.297097	CD58	CD2
DN2	CD4+ T cells	CD70	CD27	CD70_CD27	0.0607418	0.248965	0.243978	CD70	CD27
DN2	CD4+ T cells	CD86	CD28	CD86_CD28	0.0317302	0.161545	0.196418	CD86	CD28
DN2	CD4+ T cells	CD86	CTLA4	CD86_CTLA4	0.0181069	0.149566	0.121062	CD86	CTLA4
DN2	CD4+ T cells	CLCF1	IL6ST	CLCF1_IL6ST	0.00279958	0.0234845	0.119209	CLCF1	IL6ST
DN2	CD4+ T cells	EBI3	IL27RA	EBI3_IL27RA	0.0153854	0.123925	0.124151	EBI3	IL27RA
DN2	CD4+ T cells	EBI3	IL6ST	EBI3_IL6ST	0.0177981	0.124203	0.143298	EBI3	IL6ST
DN2	CD4+ T cells	GRN	TNFRSF1B	GRN_TNFRSF1B	0.0948078	0.556137	0.170476	GRN	TNFRSF1B
DN2	CD4+ T cells	HLA-B	CD3D	HLA-B_CD3D	0.249698	2.03146	0.122915	HLA-B	CD3D
DN2	CD4+ T cells	HMGB1	CXCR4	HMGB1_CXCR4	0.204036	0.991997	0.205683	HMGB1	CXCR4
DN2	CD4+ T cells	ICAM2	ITGAL	ICAM2_ITGAL	0.00835397	0.0547574	0.152563	ICAM2	ITGAL
DN2	CD4+ T cells	ICAM2	ITGB2	ICAM2_ITGB2	0.0116523	0.0545232	0.213712	ICAM2	ITGB2
DN2	CD4+ T cells	IL16	CD4	IL16_CD4	0.0585169	0.352189	0.166152	IL16	CD4
DN2	CD4+ T cells	IL6	IL6ST	IL6_IL6ST	0.00392039	0.0303689	0.129092	IL6	IL6ST
DN2	CD4+ T cells	IL7	IL7R	IL7_IL7R	0.0195854	0.0898265	0.218036	IL7	IL7R
DN2	CD4+ T cells	JAM3	ITGB2	JAM3_ITGB2	0.0127909	0.0593367	0.215565	JAM3	ITGB2
DN2	CD4+ T cells	LGALS1	PTPRC	LGALS1_PTPRC	0.0641825	0.516972	0.124151	LGALS1	PTPRC
DN2	CD4+ T cells	LTA	TNFRSF14	LTA_TNFRSF14	0.0601608	0.160727	0.374305	LTA	TNFRSF14
DN2	CD4+ T cells	LTA	TNFRSF1B	LTA_TNFRSF1B	0.0253678	0.148806	0.170476	LTA	TNFRSF1B
DN2	CD4+ T cells	MIF	CD44	MIF_CD44	0.194474	0.894472	0.217418	MIF	CD44
DN2	CD4+ T cells	MIF	CD74	MIF_CD74	0.646275	1.11786	0.578135	MIF	CD74
DN2	CD4+ T cells	MIF	CXCR4	MIF_CXCR4	0.183182	0.890606	0.205683	MIF	CXCR4
DN2	CD4+ T cells	PKM	CD44	PKM_CD44	0.13588	0.624971	0.217418	PKM	CD44
DN2	CD4+ T cells	PSEN1	CD44	PSEN1_CD44	0.0210902	0.0970027	0.217418	PSEN1	CD44
DN2	CD4+ T cells	PSEN1	NOTCH1	PSEN1_NOTCH1	0.0101515	0.0865013	0.117356	PSEN1	NOTCH1
DN2	CD4+ T cells	TGFB1	CXCR4	TGFB1_CXCR4	0.118602	0.576628	0.205683	TGFB1	CXCR4
DN2	CD4+ T cells	TGFB1	TGFBR2	TGFB1_TGFBR2	0.0847224	0.546476	0.155034	TGFB1	TGFBR2
DN2	CD8+ T cells	ADAM10	CD44	ADAM10_CD44	0.0313217	0.109974	0.28481	ADAM10	CD44
DN2	CD8+ T cells	ADAM10	NOTCH1	ADAM10_NOTCH1	0.0164497	0.113002	0.14557	ADAM10	NOTCH1
DN2	CD8+ T cells	ADAM17	NOTCH1	ADAM17_NOTCH1	0.017697	0.121571	0.14557	ADAM17	NOTCH1
DN2	CD8+ T cells	APP	CD74	APP_CD74	0.0580765	0.0965903	0.601266	APP	CD74
DN2	CD8+ T cells	B2M	CD3D	B2M_CD3D	0.319103	2.65359	0.120253	B2M	CD3D
DN2	CD8+ T cells	B2M	CD3G	B2M_CD3G	0.340251	2.68799	0.126582	B2M	CD3G
DN2	CD8+ T cells	BTLA	TNFRSF14	BTLA_TNFRSF14	0.0401683	0.0906656	0.443038	BTLA	TNFRSF14
DN2	CD8+ T cells	CALM3	AR	CALM3_AR	0.0717135	0.24632	0.291139	CALM3	AR
DN2	CD8+ T cells	CCL4	CCR5	CCL4_CCR5	0.00432943	0.0427532	0.101266	CCL4	CCR5
DN2	CD8+ T cells	CCL5	CCR5	CCL5_CCR5	0.0152036	0.12643	0.120253	CCL5	CCR5
DN2	CD8+ T cells	CCN2	ITGB2	CCN2_ITGB2	0.00527808	0.0362581	0.14557	CCN2	ITGB2
DN2	CD8+ T cells	CD58	CD2	CD58_CD2	0.0567791	0.172521	0.329114	CD58	CD2
DN2	CD8+ T cells	CD70	CD27	CD70_CD27	0.0657164	0.230738	0.28481	CD70	CD27
DN2	CD8+ T cells	CD86	CD28	CD86_CD28	0.0298992	0.168717	0.177215	CD86	CD28
DN2	CD8+ T cells	COL4A4	CD47	COL4A4_CD47	0.00639194	0.0531541	0.120253	COL4A4	CD47
DN2	CD8+ T cells	EBI3	IL27RA	EBI3_IL27RA	0.0172127	0.169976	0.101266	EBI3	IL27RA
DN2	CD8+ T cells	GRN	TNFRSF1A	GRN_TNFRSF1A	0.0725514	0.458525	0.158228	GRN	TNFRSF1A
DN2	CD8+ T cells	GRN	TNFRSF1B	GRN_TNFRSF1B	0.0786499	0.477949	0.164557	GRN	TNFRSF1B
DN2	CD8+ T cells	HLA-B	CD3D	HLA-B_CD3D	0.225772	1.87748	0.120253	HLA-B	CD3D
DN2	CD8+ T cells	HLA-B	CD3G	HLA-B_CD3G	0.245395	1.93862	0.126582	HLA-B	CD3G
DN2	CD8+ T cells	HMGB1	CXCR4	HMGB1_CXCR4	0.326765	1.03258	0.316456	HMGB1	CXCR4
DN2	CD8+ T cells	ICAM2	ITGAL	ICAM2_ITGAL	0.00723204	0.0519392	0.139241	ICAM2	ITGAL
DN2	CD8+ T cells	ICAM2	ITGB2	ICAM2_ITGB2	0.012237	0.0483362	0.253165	ICAM2	ITGB2
DN2	CD8+ T cells	IL16	CCR5	IL16_CCR5	0.0416624	0.346456	0.120253	IL16	CCR5
DN2	CD8+ T cells	IL7	IL2RG	IL7_IL2RG	0.0114152	0.0901801	0.126582	IL7	IL2RG
DN2	CD8+ T cells	IL7	IL7R	IL7_IL7R	0.0236746	0.0831242	0.28481	IL7	IL7R
DN2	CD8+ T cells	JAM3	ITGB2	JAM3_ITGB2	0.0130895	0.0504424	0.259494	JAM3	ITGB2
DN2	CD8+ T cells	LGALS1	PTPRC	LGALS1_PTPRC	0.0674123	0.507197	0.132911	LGALS1	PTPRC
DN2	CD8+ T cells	LTA	TNFRSF14	LTA_TNFRSF14	0.070059	0.155906	0.449367	LTA	TNFRSF14
DN2	CD8+ T cells	LTA	TNFRSF1A	LTA_TNFRSF1A	0.0161935	0.102343	0.158228	LTA	TNFRSF1A
DN2	CD8+ T cells	LTA	TNFRSF1B	LTA_TNFRSF1B	0.0194741	0.118343	0.164557	LTA	TNFRSF1B
DN2	CD8+ T cells	LTB	TNFRSF1A	LTB_TNFRSF1A	0.155245	0.981147	0.158228	LTB	TNFRSF1A
DN2	CD8+ T cells	MIF	CD44	MIF_CD44	0.2342	0.822302	0.28481	MIF	CD44
DN2	CD8+ T cells	MIF	CD74	MIF_CD74	0.713356	1.16196	0.613924	MIF	CD74
DN2	CD8+ T cells	MIF	CXCR4	MIF_CXCR4	0.298335	0.942738	0.316456	MIF	CXCR4
DN2	CD8+ T cells	PKM	CD44	PKM_CD44	0.16062	0.563953	0.28481	PKM	CD44
DN2	CD8+ T cells	PSEN1	CD44	PSEN1_CD44	0.0258665	0.09082	0.28481	PSEN1	CD44
DN2	CD8+ T cells	PSEN1	NOTCH1	PSEN1_NOTCH1	0.0135581	0.0931384	0.14557	PSEN1	NOTCH1
DN2	CD8+ T cells	S100A4	CCR5	S100A4_CCR5	0.0924463	0.768764	0.120253	S100A4	CCR5
DN2	CD8+ T cells	TGFB1	CXCR4	TGFB1_CXCR4	0.1958	0.618729	0.316456	TGFB1	CXCR4
DN2	CD8+ T cells	TGFB1	SMAD3	TGFB1_SMAD3	0.047115	0.46526	0.101266	TGFB1	SMAD3
DN2	CD8+ T cells	TGFB1	TGFBR2	TGFB1_TGFBR2	0.0954818	0.520211	0.183544	TGFB1	TGFBR2
DN2	CD8+ T cells	TIMP1	CD63	TIMP1_CD63	0.0183365	0.144858	0.126582	TIMP1	CD63
DN2	Endothelial	ADM	RAMP3	ADM_RAMP3	0.0128252	0.0853969	0.150183	ADM	RAMP3
DN2	Endothelial	APP	CAV1	APP_CAV1	0.0107429	0.0792651	0.135531	APP	CAV1
DN2	Endothelial	APP	CD74	APP_CD74	0.0512997	0.0993249	0.516484	APP	CD74
DN2	Endothelial	BTLA	TNFRSF14	BTLA_TNFRSF14	0.0159771	0.0739281	0.216117	BTLA	TNFRSF14
DN2	Endothelial	CALM3	AR	CALM3_AR	0.0315363	0.260891	0.120879	CALM3	AR
DN2	Endothelial	CCL5	ACKR1	CCL5_ACKR1	0.014405	0.135606	0.106227	CCL5	ACKR1
DN2	Endothelial	CD70	CD27	CD70_CD27	0.0272543	0.218836	0.124542	CD70	CD27
DN2	Endothelial	CLCF1	IL6ST	CLCF1_IL6ST	0.00310067	0.029189	0.106227	CLCF1	IL6ST
DN2	Endothelial	COL4A4	CD93	COL4A4_CD93	0.00579385	0.0385785	0.150183	COL4A4	CD93
DN2	Endothelial	EBI3	IL6ST	EBI3_IL6ST	0.0165043	0.140803	0.117216	EBI3	IL6ST
DN2	Endothelial	HRAS	CAV1	HRAS_CAV1	0.00901885	0.0665445	0.135531	HRAS	CAV1
DN2	Endothelial	ICAM2	ITGB2	ICAM2_ITGB2	0.00541314	0.0509582	0.106227	ICAM2	ITGB2
DN2	Endothelial	IL6	IL6ST	IL6_IL6ST	0.00310219	0.0302464	0.102564	IL6	IL6ST
DN2	Endothelial	JAM3	ITGB2	JAM3_ITGB2	0.00595888	0.0580991	0.102564	JAM3	ITGB2
DN2	Endothelial	LTA	TNFRSF14	LTA_TNFRSF14	0.033513	0.155069	0.216117	LTA	TNFRSF14
DN2	Endothelial	MIF	CD74	MIF_CD74	0.616098	1.15996	0.531136	MIF	CD74
DN2	Endothelial	POMC	RAMP3	POMC_RAMP3	0.0164439	0.104399	0.157509	POMC	RAMP3
DN2	Endothelial	TGFB1	CAV1	TGFB1_CAV1	0.0782466	0.577333	0.135531	TGFB1	CAV1
DN2	Endothelial	TGFB1	TGFBR2	TGFB1_TGFBR2	0.121588	0.603517	0.201465	TGFB1	TGFBR2
DN2	Epithelial	ADAM10	CD44	ADAM10_CD44	0.0140073	0.104054	0.134615	ADAM10	CD44
DN2	Epithelial	ADAM10	NOTCH1	ADAM10_NOTCH1	0.0160446	0.119188	0.134615	ADAM10	NOTCH1
DN2	Epithelial	ADAM17	NOTCH1	ADAM17_NOTCH1	0.0140587	0.104436	0.134615	ADAM17	NOTCH1
DN2	Epithelial	APP	CD74	APP_CD74	0.0584268	0.0821134	0.711538	APP	CD74
DN2	Epithelial	BTLA	TNFRSF14	BTLA_TNFRSF14	0.0257821	0.089378	0.288462	BTLA	TNFRSF14
DN2	Epithelial	CALM3	AR	CALM3_AR	0.039533	0.256965	0.153846	CALM3	AR
DN2	Epithelial	CALR	ITGA3	CALR_ITGA3	0.0675436	0.439033	0.153846	CALR	ITGA3
DN2	Epithelial	CALR	ITGAV	CALR_ITGAV	0.0876176	0.414192	0.211538	CALR	ITGAV
DN2	Epithelial	CD70	CD27	CD70_CD27	0.0273251	0.236818	0.115385	CD70	CD27
DN2	Epithelial	CD86	CD28	CD86_CD28	0.0133743	0.115911	0.115385	CD86	CD28
DN2	Epithelial	COL4A4	ITGAV	COL4A4_ITGAV	0.00947238	0.0447785	0.211538	COL4A4	ITGAV
DN2	Epithelial	GRN	TNFRSF1A	GRN_TNFRSF1A	0.0586653	0.435799	0.134615	GRN	TNFRSF1A
DN2	Epithelial	HSP90B1	ERBB2	HSP90B1_ERBB2	0.0893366	0.516167	0.173077	HSP90B1	ERBB2
DN2	Epithelial	LTA	LTBR	LTA_LTBR	0.0125796	0.0934487	0.134615	LTA	LTBR
DN2	Epithelial	LTA	TNFRSF14	LTA_TNFRSF14	0.0414499	0.143693	0.288462	LTA	TNFRSF14
DN2	Epithelial	LTA	TNFRSF1A	LTA_TNFRSF1A	0.0172477	0.128126	0.134615	LTA	TNFRSF1A
DN2	Epithelial	LTB	LTBR	LTB_LTBR	0.131933	0.980074	0.134615	LTB	LTBR
DN2	Epithelial	LTB	TNFRSF1A	LTB_TNFRSF1A	0.133585	0.992346	0.134615	LTB	TNFRSF1A
DN2	Epithelial	MIF	CD44	MIF_CD44	0.103362	0.767828	0.134615	MIF	CD44
DN2	Epithelial	MIF	CD74	MIF_CD74	0.899729	1.19964	0.75	MIF	CD74
DN2	Epithelial	PKM	CD44	PKM_CD44	0.0868993	0.645537	0.134615	PKM	CD44
DN2	Epithelial	PSEN1	CD44	PSEN1_CD44	0.0116795	0.0867621	0.134615	PSEN1	CD44
DN2	Epithelial	PSEN1	NOTCH1	PSEN1_NOTCH1	0.014087	0.104646	0.134615	PSEN1	NOTCH1
DN2	Epithelial	S100A4	ERBB2	S100A4_ERBB2	0.145761	0.842177	0.173077	S100A4	ERBB2
DN2	Epithelial	SEMA4D	ERBB2	SEMA4D_ERBB2	0.0371472	0.214628	0.173077	SEMA4D	ERBB2
DN2	Epithelial	SERPINE1	ITGAV	SERPINE1_ITGAV	0.00315862	0.023464	0.134615	SERPINE1	ITGAV
DN2	Epithelial	TGFB1	ITGAV	TGFB1_ITGAV	0.0914347	0.432237	0.211538	TGFB1	ITGAV
DN2	Epithelial	TGFB1	TGFBR2	TGFB1_TGFBR2	0.0625242	0.464466	0.134615	TGFB1	TGFBR2
DN2	Epithelial	TIMP1	CD63	TIMP1_CD63	0.0292146	0.108511	0.269231	TIMP1	CD63
DN2	Mesenchymal	ADAM10	CD44	ADAM10_CD44	0.0192263	0.106593	0.180371	ADAM10	CD44
DN2	Mesenchymal	APP	CD74	APP_CD74	0.0722257	0.110687	0.65252	APP	CD74
DN2	Mesenchymal	BTLA	CD79A	BTLA_CD79A	0.00717624	0.0693703	0.103448	BTLA	CD79A
DN2	Mesenchymal	BTLA	TNFRSF14	BTLA_TNFRSF14	0.0224361	0.076202	0.29443	BTLA	TNFRSF14
DN2	Mesenchymal	CALM3	AR	CALM3_AR	0.036575	0.237738	0.153846	CALM3	AR
DN2	Mesenchymal	CALR	ITGAV	CALR_ITGAV	0.0687841	0.447096	0.153846	CALR	ITGAV
DN2	Mesenchymal	CD70	CD27	CD70_CD27	0.0298719	0.204759	0.145889	CD70	CD27
DN2	Mesenchymal	CLCF1	IL6ST	CLCF1_IL6ST	0.0054782	0.0279092	0.196286	CLCF1	IL6ST
DN2	Mesenchymal	COL4A4	ITGAV	COL4A4_ITGAV	0.00638496	0.0422303	0.151194	COL4A4	ITGAV
DN2	Mesenchymal	EBI3	IL6ST	EBI3_IL6ST	0.0267397	0.117219	0.228117	EBI3	IL6ST
DN2	Mesenchymal	GRN	TNFRSF1A	GRN_TNFRSF1A	0.0760802	0.486139	0.156499	GRN	TNFRSF1A
DN2	Mesenchymal	HMGB1	CXCR4	HMGB1_CXCR4	0.135571	0.881214	0.153846	HMGB1	CXCR4
DN2	Mesenchymal	ICAM2	ITGB2	ICAM2_ITGB2	0.00522029	0.0427837	0.122016	ICAM2	ITGB2
DN2	Mesenchymal	IL16	CD4	IL16_CD4	0.0388172	0.325202	0.119363	IL16	CD4
DN2	Mesenchymal	IL6	IL6ST	IL6_IL6ST	0.00751374	0.0337224	0.222812	IL6	IL6ST
DN2	Mesenchymal	JAM3	ITGB2	JAM3_ITGB2	0.00550659	0.0451301	0.122016	JAM3	ITGB2
DN2	Mesenchymal	LTA	TNFRSF14	LTA_TNFRSF14	0.0400341	0.135972	0.29443	LTA	TNFRSF14
DN2	Mesenchymal	LTA	TNFRSF1A	LTA_TNFRSF1A	0.0205659	0.133679	0.153846	LTA	TNFRSF1A
DN2	Mesenchymal	LTB	TNFRSF1A	LTB_TNFRSF1A	0.168782	1.07849	0.156499	LTB	TNFRSF1A
DN2	Mesenchymal	MIF	CD44	MIF_CD44	0.142029	0.787425	0.180371	MIF	CD44
DN2	Mesenchymal	MIF	CD74	MIF_CD74	0.833795	1.22789	0.679045	MIF	CD74
DN2	Mesenchymal	MIF	CXCR4	MIF_CXCR4	0.121647	0.790706	0.153846	MIF	CXCR4
DN2	Mesenchymal	PKM	CD44	PKM_CD44	0.101495	0.5627	0.180371	PKM	CD44
DN2	Mesenchymal	PSEN1	CD44	PSEN1_CD44	0.0154384	0.0855923	0.180371	PSEN1	CD44
DN2	Mesenchymal	SERPINE1	ITGAV	SERPINE1_ITGAV	0.00374492	0.0328334	0.114058	SERPINE1	ITGAV
DN2	Mesenchymal	TGFB1	CXCR4	TGFB1_CXCR4	0.0813003	0.528452	0.153846	TGFB1	CXCR4
DN2	Mesenchymal	TGFB1	ITGAV	TGFB1_ITGAV	0.0839825	0.545886	0.153846	TGFB1	ITGAV
DN2	Mesenchymal	TGFB1	TGFBR2	TGFB1_TGFBR2	0.0719104	0.55327	0.129973	TGFB1	TGFBR2
DN2	Mesenchymal	TIMP1	CD63	TIMP1_CD63	0.0338752	0.146793	0.230769	TIMP1	CD63
DN2	Mesenchymal	TNFSF12	TNFRSF12A	TNFSF12_TNFRSF12A	0.026286	0.198196	0.132626	TNFSF12	TNFRSF12A
DN2	Myeloid	ADAM10	CD44	ADAM10_CD44	0.0308851	0.115564	0.267254	ADAM10	CD44
DN2	Myeloid	ADAM10	GPNMB	ADAM10_GPNMB	0.0129149	0.0988209	0.13069	ADAM10	GPNMB
DN2	Myeloid	APP	CD74	APP_CD74	0.13005	0.146387	0.888399	APP	CD74
DN2	Myeloid	BTLA	TNFRSF14	BTLA_TNFRSF14	0.0250154	0.0777876	0.321586	BTLA	TNFRSF14
DN2	Myeloid	CALM3	AR	CALM3_AR	0.0341024	0.229938	0.148311	CALM3	AR
DN2	Myeloid	CCN2	ITGB2	CCN2_ITGB2	0.00671605	0.0419599	0.160059	CCN2	ITGB2
DN2	Myeloid	CD70	CD27	CD70_CD27	0.0278336	0.208294	0.133627	CD70	CD27
DN2	Myeloid	CLCF1	IL6ST	CLCF1_IL6ST	0.00267294	0.0233368	0.114537	CLCF1	IL6ST
DN2	Myeloid	CSF1	CSF1R	CSF1_CSF1R	0.0109877	0.0726466	0.151248	CSF1	CSF1R
DN2	Myeloid	EBI3	IL6ST	EBI3_IL6ST	0.0176699	0.132233	0.133627	EBI3	IL6ST
DN2	Myeloid	GRN	TNFRSF1A	GRN_TNFRSF1A	0.0620463	0.480153	0.129222	GRN	TNFRSF1A
DN2	Myeloid	GRN	TNFRSF1B	GRN_TNFRSF1B	0.1154	0.517024	0.223201	GRN	TNFRSF1B
DN2	Myeloid	HMGB1	CXCR4	HMGB1_CXCR4	0.106527	0.89562	0.118943	HMGB1	CXCR4
DN2	Myeloid	ICAM2	ITGB2	ICAM2_ITGB2	0.0139284	0.0542014	0.256975	ICAM2	ITGB2
DN2	Myeloid	IL16	CD4	IL16_CD4	0.0742229	0.324011	0.229075	IL16	CD4
DN2	Myeloid	IL6	IL6ST	IL6_IL6ST	0.00389859	0.0312346	0.124816	IL6	IL6ST
DN2	Myeloid	IL7	IL2RG	IL7_IL2RG	0.00858279	0.0739858	0.116006	IL7	IL2RG
DN2	Myeloid	JAM3	ITGB2	JAM3_ITGB2	0.0130702	0.0514499	0.254038	JAM3	ITGB2
DN2	Myeloid	LGALS1	PTPRC	LGALS1_PTPRC	0.0524876	0.489645	0.107195	LGALS1	PTPRC
DN2	Myeloid	LTA	TNFRSF14	LTA_TNFRSF14	0.0537778	0.161333	0.333333	LTA	TNFRSF14
DN2	Myeloid	LTA	TNFRSF1A	LTA_TNFRSF1A	0.0169034	0.130809	0.129222	LTA	TNFRSF1A
DN2	Myeloid	LTA	TNFRSF1B	LTA_TNFRSF1B	0.032526	0.145725	0.223201	LTA	TNFRSF1B
DN2	Myeloid	LTB	TNFRSF1A	LTB_TNFRSF1A	0.133596	1.03385	0.129222	LTB	TNFRSF1A
DN2	Myeloid	MIF	CD44	MIF_CD44	0.217164	0.812573	0.267254	MIF	CD44
DN2	Myeloid	MIF	CD74	MIF_CD74	1.51357	1.65714	0.913363	MIF	CD74
DN2	Myeloid	MIF	CXCR4	MIF_CXCR4	0.0950363	0.799009	0.118943	MIF	CXCR4
DN2	Myeloid	PKM	CD44	PKM_CD44	0.159337	0.5962	0.267254	PKM	CD44
DN2	Myeloid	PSEN1	CD44	PSEN1_CD44	0.0241563	0.0903869	0.267254	PSEN1	CD44
DN2	Myeloid	TGFB1	CXCR4	TGFB1_CXCR4	0.0619987	0.521249	0.118943	TGFB1	CXCR4
DN2	Myeloid	TGFB1	TGFBR2	TGFB1_TGFBR2	0.0756921	0.486286	0.155653	TGFB1	TGFBR2
DN2	Myeloid	TIMP1	CD63	TIMP1_CD63	0.0242179	0.130892	0.185022	TIMP1	CD63
DN2	Plasma cells	APP	CD74	APP_CD74	0.037059	0.103932	0.356568	APP	CD74
DN2	Plasma cells	BTLA	TNFRSF14	BTLA_TNFRSF14	0.0111356	0.0783694	0.142091	BTLA	TNFRSF14
DN2	Plasma cells	CD70	CD27	CD70_CD27	0.0340743	0.226959	0.150134	CD70	CD27
DN2	Plasma cells	LTA	TNFRSF14	LTA_TNFRSF14	0.0212165	0.149316	0.142091	LTA	TNFRSF14
DN2	Plasma cells	MIF	CD74	MIF_CD74	0.384645	1.05495	0.364611	MIF	CD74
Endothelial	aNAV	APOE	ABCA1	APOE_ABCA1	0.0453443	0.167774	0.27027	ABCA1	APOE
Endothelial	aNAV	APOE	SORL1	APOE_SORL1	0.00954572	0.044149	0.216216	SORL1	APOE
Endothelial	aNAV	APP	APLP2	APP_APLP2	0.0102629	0.094932	0.108108	APLP2	APP
Endothelial	aNAV	APP	CD74	APP_CD74	0.592452	4.38414	0.135135	CD74	APP
Endothelial	aNAV	APP	NOTCH2	APP_NOTCH2	0.0223515	0.165401	0.135135	NOTCH2	APP
Endothelial	aNAV	APP	SORL1	APP_SORL1	0.00228023	0.0210922	0.108108	SORL1	APP
Endothelial	aNAV	B2M	LILRB1	B2M_LILRB1	0.0990948	0.192974	0.513514	LILRB1	B2M
Endothelial	aNAV	B2M	TFRC	B2M_TFRC	0.0543284	0.105797	0.513514	TFRC	B2M
Endothelial	aNAV	BST2	LILRA4	BST2_LILRA4	0.0044809	0.0414483	0.108108	LILRA4	BST2
Endothelial	aNAV	C1QA	CR1	C1QA_CR1	0.0193899	0.179357	0.108108	CR1	C1QA
Endothelial	aNAV	CALM1	KCNQ5	CALM1_KCNQ5	0.0140432	0.129899	0.108108	KCNQ5	CALM1
Endothelial	aNAV	CALM1	SELL	CALM1_SELL	0.0494157	0.457095	0.108108	SELL	CALM1
Endothelial	aNAV	CALM2	KCNQ5	CALM2_KCNQ5	0.00976293	0.0903071	0.108108	KCNQ5	CALM2
Endothelial	aNAV	CALM2	SELL	CALM2_SELL	0.034877	0.322613	0.108108	SELL	CALM2
Endothelial	aNAV	CALM3	KCNQ5	CALM3_KCNQ5	0.0187236	0.138555	0.135135	KCNQ5	CALM3
Endothelial	aNAV	CALM3	SELL	CALM3_SELL	0.0663068	0.49067	0.135135	SELL	CALM3
Endothelial	aNAV	CCL19	CCR7	CCL19_CCR7	0.081505	0.335076	0.243243	CCR7	CCL19
Endothelial	aNAV	CCL19	CXCR3	CCL19_CXCR3	0.0209799	0.0970321	0.216216	CXCR3	CCL19
Endothelial	aNAV	CCL21	CCR7	CCL21_CCR7	0.0690356	0.364903	0.189189	CCR7	CCL21
Endothelial	aNAV	CCL21	CXCR3	CCL21_CXCR3	0.014894	0.110215	0.135135	CXCR3	CCL21
Endothelial	aNAV	CD34	SELL	CD34_SELL	0.066288	0.613164	0.108108	SELL	CD34
Endothelial	aNAV	COL16A1	ITGB1	COL16A1_ITGB1	0.0178577	0.132147	0.135135	ITGB1	COL16A1
Endothelial	aNAV	COL18A1	ITGA5	COL18A1_ITGA5	0.00405397	0.0374992	0.108108	ITGA5	COL18A1
Endothelial	aNAV	COL18A1	ITGB1	COL18A1_ITGB1	0.0152481	0.141045	0.108108	ITGB1	COL18A1
Endothelial	aNAV	COL1A1	CD44	COL1A1_CD44	0.142318	0.877626	0.162162	CD44	COL1A1
Endothelial	aNAV	COL1A1	ITGA5	COL1A1_ITGA5	0.0107574	0.0796044	0.135135	ITGA5	COL1A1
Endothelial	aNAV	COL1A1	ITGB1	COL1A1_ITGB1	0.0264679	0.163219	0.162162	ITGB1	COL1A1
Endothelial	aNAV	COL1A2	CD44	COL1A2_CD44	0.0725668	0.536994	0.135135	CD44	COL1A2
Endothelial	aNAV	COL1A2	ITGB1	COL1A2_ITGB1	0.0205647	0.152179	0.135135	ITGB1	COL1A2
Endothelial	aNAV	COL3A1	ITGB1	COL3A1_ITGB1	0.0170159	0.125918	0.135135	ITGB1	COL3A1
Endothelial	aNAV	COL4A1	ITGB1	COL4A1_ITGB1	0.0176246	0.0931585	0.189189	ITGB1	COL4A1
Endothelial	aNAV	COL6A2	ITGB1	COL6A2_ITGB1	0.0104332	0.0772058	0.135135	ITGB1	COL6A2
Endothelial	aNAV	CXCL12	ACKR3	CXCL12_ACKR3	0.00513376	0.0271356	0.189189	ACKR3	CXCL12
Endothelial	aNAV	CXCL12	CXCR3	CXCL12_CXCR3	0.0247441	0.0915533	0.27027	CXCR3	CXCL12
Endothelial	aNAV	CXCL12	ITGB1	CXCL12_ITGB1	0.0517313	0.159505	0.324324	ITGB1	CXCL12
Endothelial	aNAV	CXCL13	CXCR5	CXCL13_CXCR5	0.04103	0.379528	0.108108	CXCR5	CXCL13
Endothelial	aNAV	HSPG2	ITGB1	HSPG2_ITGB1	0.0456452	0.168887	0.27027	ITGB1	HSPG2
Endothelial	aNAV	ICAM3	ITGB2	ICAM3_ITGB2	0.0236826	0.219064	0.108108	ITGB2	ICAM3
Endothelial	aNAV	IGF1	IGF2R	IGF1_IGF2R	0.0121313	0.112214	0.108108	IGF2R	IGF1
Endothelial	aNAV	LGALS1	ITGB1	LGALS1_ITGB1	0.0187088	0.0865283	0.216216	ITGB1	LGALS1
Endothelial	aNAV	LTB	CD40	LTB_CD40	0.159956	0.538034	0.297297	CD40	LTB
Endothelial	aNAV	MIF	CD44	MIF_CD44	0.209055	0.644587	0.324324	CD44	MIF
Endothelial	aNAV	MIF	CD74	MIF_CD74	1.41283	4.35621	0.324324	CD74	MIF
Endothelial	aNAV	MMP9	CD44	MMP9_CD44	0.113785	0.842011	0.135135	CD44	MMP9
Endothelial	aNAV	MMP9	IFNAR1	MMP9_IFNAR1	0.0175055	0.129541	0.135135	IFNAR1	MMP9
Endothelial	aNAV	MMP9	ITGB2	MMP9_ITGB2	0.0433859	0.321056	0.135135	ITGB2	MMP9
Endothelial	aNAV	THBS1	ITGA4	THBS1_ITGA4	0.0255505	0.157561	0.162162	ITGA4	THBS1
Endothelial	aNAV	THBS1	ITGB1	THBS1_ITGB1	0.0172814	0.106569	0.162162	ITGB1	THBS1
Endothelial	aNAV	TNFSF13B	CD40	TNFSF13B_CD40	0.0454015	0.419963	0.108108	CD40	TNFSF13B
Endothelial	aNAV	TNFSF13B	TFRC	TNFSF13B_TFRC	0.0110944	0.102623	0.108108	TFRC	TNFSF13B
Endothelial	aNAV	TNFSF13B	TNFRSF13B	TNFSF13B_TNFRSF13B	0.0595054	0.550425	0.108108	TNFRSF13B	TNFSF13B
Endothelial	aNAV	TNFSF13B	TNFRSF13C	TNFSF13B_TNFRSF13C	0.0612976	0.567002	0.108108	TNFRSF13C	TNFSF13B
Endothelial	aNAV	TNFSF13B	TNFRSF17	TNFSF13B_TNFRSF17	0.00864958	0.0800086	0.108108	TNFRSF17	TNFSF13B
Endothelial	aNAV	VIM	CD44	VIM_CD44	0.286514	0.706734	0.405405	CD44	VIM
Endothelial	Centroblast	APOE	ABCA1	APOE_ABCA1	0.0231919	0.110067	0.210707	ABCA1	APOE
Endothelial	Centroblast	APOE	SORL1	APOE_SORL1	0.0487285	0.229024	0.212766	SORL1	APOE
Endothelial	Centroblast	B2M	LILRB1	B2M_LILRB1	0.081004	0.203488	0.398078	LILRB1	B2M
Endothelial	Centroblast	B2M	TFRC	B2M_TFRC	0.032289	0.0813927	0.396706	TFRC	B2M
Endothelial	Centroblast	CALM3	KCNQ5	CALM3_KCNQ5	0.0237447	0.17298	0.137268	KCNQ5	CALM3
Endothelial	Centroblast	CALM3	SELL	CALM3_SELL	0.0137174	0.100941	0.135896	SELL	CALM3
Endothelial	Centroblast	COL6A1	ITGB1	COL6A1_ITGB1	0.0143244	0.0907422	0.157859	ITGB1	COL6A1
Endothelial	Centroblast	COL6A2	ITGB1	COL6A2_ITGB1	0.015768	0.100323	0.157172	ITGB1	COL6A2
Endothelial	Centroblast	COL9A2	ITGB1	COL9A2_ITGB1	0.0112673	0.0932757	0.120796	ITGB1	COL9A2
Endothelial	Centroblast	CXCL12	ACKR3	CXCL12_ACKR3	0.00435216	0.0431367	0.100892	ACKR3	CXCL12
Endothelial	Centroblast	CXCL12	ITGB1	CXCL12_ITGB1	0.0117847	0.103435	0.113933	ITGB1	CXCL12
Endothelial	Centroblast	CXCL13	CXCR3	CXCL13_CXCR3	0.00411043	0.0374306	0.109815	CXCR3	CXCL13
Endothelial	Centroblast	CXCL13	CXCR5	CXCL13_CXCR5	0.0498698	0.321506	0.155113	CXCR5	CXCL13
Endothelial	Centroblast	FN1	CD44	FN1_CD44	0.0181274	0.111913	0.161977	CD44	FN1
Endothelial	Centroblast	FN1	CD79A	FN1_CD79A	0.250608	1.50882	0.166095	CD79A	FN1
Endothelial	Centroblast	FN1	ITGA4	FN1_ITGA4	0.00992043	0.0612461	0.161977	ITGA4	FN1
Endothelial	Centroblast	FN1	ITGB1	FN1_ITGB1	0.0172749	0.104006	0.166095	ITGB1	FN1
Endothelial	Centroblast	HSPG2	ITGB1	HSPG2_ITGB1	0.0186605	0.10832	0.172272	ITGB1	HSPG2
Endothelial	Centroblast	LGALS1	ITGB1	LGALS1_ITGB1	0.0147531	0.0986018	0.149623	ITGB1	LGALS1
Endothelial	Centroblast	LTB	CD40	LTB_CD40	0.14997	0.511725	0.293068	CD40	LTB
Endothelial	Centroblast	LTF	TFRC	LTF_TFRC	0.031453	0.0960733	0.327385	TFRC	LTF
Endothelial	Centroblast	MIF	CD44	MIF_CD44	0.0295445	0.119242	0.247769	CD44	MIF
Endothelial	Centroblast	MIF	CD74	MIF_CD74	0.858414	3.38945	0.25326	CD74	MIF
Endothelial	Centroblast	MMP9	CD44	MMP9_CD44	0.0128278	0.116813	0.109815	CD44	MMP9
Endothelial	Centroblast	MMP9	IFNAR1	MMP9_IFNAR1	0.00765525	0.0675981	0.113246	IFNAR1	MMP9
Endothelial	Centroblast	MMP9	ITGB2	MMP9_ITGB2	0.0178234	0.157386	0.113246	ITGB2	MMP9
Endothelial	Centroblast	VCAM1	ITGA4	VCAM1_ITGA4	0.0101357	0.0628414	0.16129	ITGA4	VCAM1
Endothelial	Centroblast	VCAM1	ITGB1	VCAM1_ITGB1	0.0174699	0.106057	0.164722	ITGB1	VCAM1
Endothelial	Centroblast	VCAM1	ITGB2	VCAM1_ITGB2	0.0282629	0.171579	0.164722	ITGB2	VCAM1
Endothelial	Centroblast	VEGFA	ITGB1	VEGFA_ITGB1	0.0097271	0.0957594	0.101579	ITGB1	VEGFA
Endothelial	Centroblast	VIM	CD44	VIM_CD44	0.0763274	0.156632	0.487303	CD44	VIM
Endothelial	Centrocyte	APOE	ABCA1	APOE_ABCA1	0.0405675	0.188246	0.215503	ABCA1	APOE
Endothelial	Centrocyte	APOE	SORL1	APOE_SORL1	0.038479	0.178555	0.215503	SORL1	APOE
Endothelial	Centrocyte	B2M	LILRB1	B2M_LILRB1	0.0865025	0.231858	0.373083	LILRB1	B2M
Endothelial	Centrocyte	B2M	TFRC	B2M_TFRC	0.0422736	0.113828	0.37138	TFRC	B2M
Endothelial	Centrocyte	CALM3	KCNQ5	CALM3_KCNQ5	0.0144099	0.137539	0.10477	KCNQ5	CALM3
Endothelial	Centrocyte	CALM3	SELL	CALM3_SELL	0.0251899	0.24043	0.10477	SELL	CALM3
Endothelial	Centrocyte	COL1A1	CD44	COL1A1_CD44	0.0205929	0.20316	0.101363	CD44	COL1A1
Endothelial	Centrocyte	COL1A1	ITGB1	COL1A1_ITGB1	0.0202635	0.19991	0.101363	ITGB1	COL1A1
Endothelial	Centrocyte	COL6A1	ITGB1	COL6A1_ITGB1	0.0284172	0.196246	0.144804	ITGB1	COL6A1
Endothelial	Centrocyte	COL6A2	ITGB1	COL6A2_ITGB1	0.0288186	0.194443	0.148211	ITGB1	COL6A2
Endothelial	Centrocyte	CXCL12	ACKR3	CXCL12_ACKR3	0.0079123	0.0627638	0.126065	ACKR3	CXCL12
Endothelial	Centrocyte	CXCL12	CXCR3	CXCL12_CXCR3	0.00419612	0.0362224	0.115843	CXCR3	CXCL12
Endothelial	Centrocyte	CXCL12	ITGB1	CXCL12_ITGB1	0.0289559	0.222184	0.130324	ITGB1	CXCL12
Endothelial	Centrocyte	CXCL13	CXCR3	CXCL13_CXCR3	0.00763057	0.0500463	0.15247	CXCR3	CXCL13
Endothelial	Centrocyte	CXCL13	CXCR5	CXCL13_CXCR5	0.070434	0.384602	0.183135	CXCR5	CXCL13
Endothelial	Centrocyte	FN1	CD44	FN1_CD44	0.0291001	0.189798	0.153322	CD44	FN1
Endothelial	Centrocyte	FN1	CD79A	FN1_CD79A	0.294807	1.9228	0.153322	CD79A	FN1
Endothelial	Centrocyte	FN1	ITGA4	FN1_ITGA4	0.014403	0.0944643	0.15247	ITGA4	FN1
Endothelial	Centrocyte	FN1	ITGB1	FN1_ITGB1	0.0296952	0.193679	0.153322	ITGB1	FN1
Endothelial	Centrocyte	FN1	NT5E	FN1_NT5E	0.00224395	0.0219533	0.102215	NT5E	FN1
Endothelial	Centrocyte	HSPG2	ITGB1	HSPG2_ITGB1	0.0386859	0.224838	0.172061	ITGB1	HSPG2
Endothelial	Centrocyte	LGALS1	ITGB1	LGALS1_ITGB1	0.0223389	0.169199	0.132027	ITGB1	LGALS1
Endothelial	Centrocyte	LTB	CD40	LTB_CD40	0.225671	0.716048	0.315162	CD40	LTB
Endothelial	Centrocyte	LTF	TFRC	LTF_TFRC	0.0447497	0.13717	0.326235	TFRC	LTF
Endothelial	Centrocyte	MIF	CD44	MIF_CD44	0.0484962	0.20779	0.23339	CD44	MIF
Endothelial	Centrocyte	MIF	CD74	MIF_CD74	0.854525	3.66136	0.23339	CD74	MIF
Endothelial	Centrocyte	MMP9	CD44	MMP9_CD44	0.0253399	0.193176	0.131175	CD44	MMP9
Endothelial	Centrocyte	MMP9	IFNAR1	MMP9_IFNAR1	0.0118974	0.0912915	0.130324	IFNAR1	MMP9
Endothelial	Centrocyte	MMP9	ITGB2	MMP9_ITGB2	0.0398548	0.303828	0.131175	ITGB2	MMP9
Endothelial	Centrocyte	VCAM1	ITGA4	VCAM1_ITGA4	0.0189804	0.121765	0.155877	ITGA4	VCAM1
Endothelial	Centrocyte	VCAM1	ITGB1	VCAM1_ITGB1	0.0313461	0.200002	0.156729	ITGB1	VCAM1
Endothelial	Centrocyte	VCAM1	ITGB2	VCAM1_ITGB2	0.0550926	0.351515	0.156729	ITGB2	VCAM1
Endothelial	Centrocyte	VIM	CD44	VIM_CD44	0.123061	0.256613	0.479557	CD44	VIM
Endothelial	CSM	APOE	ABCA1	APOE_ABCA1	0.0146459	0.069714	0.210086	ABCA1	APOE
Endothelial	CSM	APOE	SORL1	APOE_SORL1	0.00765127	0.0452931	0.168928	SORL1	APOE
Endothelial	CSM	B2M	LILRB1	B2M_LILRB1	0.0480498	0.108462	0.443012	LILRB1	B2M
Endothelial	CSM	B2M	TFRC	B2M_TFRC	0.0457384	0.103191	0.443238	TFRC	B2M
Endothelial	CSM	CCL19	CCR7	CCL19_CCR7	0.0776752	0.45494	0.170737	CCR7	CCL19
Endothelial	CSM	CCL19	CXCR3	CCL19_CXCR3	0.011618	0.0726659	0.159882	CXCR3	CCL19
Endothelial	CSM	CCL21	CCR7	CCL21_CCR7	0.0902856	0.478709	0.188602	CCR7	CCL21
Endothelial	CSM	CCL21	CXCR3	CCL21_CXCR3	0.0146918	0.0823414	0.178426	CXCR3	CCL21
Endothelial	CSM	COL1A1	CD44	COL1A1_CD44	0.094747	0.59513	0.159204	CD44	COL1A1
Endothelial	CSM	COL1A1	ITGA5	COL1A1_ITGA5	0.00359055	0.0310713	0.115559	ITGA5	COL1A1
Endothelial	CSM	COL1A1	ITGB1	COL1A1_ITGB1	0.0155393	0.098024	0.158526	ITGB1	COL1A1
Endothelial	CSM	CXCL12	ACKR3	CXCL12_ACKR3	0.00479935	0.0396686	0.120986	ACKR3	CXCL12
Endothelial	CSM	CXCL12	CXCR3	CXCL12_CXCR3	0.00927665	0.0628199	0.147671	CXCR3	CXCL12
Endothelial	CSM	CXCL12	ITGB1	CXCL12_ITGB1	0.0155988	0.0992487	0.157169	ITGB1	CXCL12
Endothelial	CSM	HSPG2	ITGB1	HSPG2_ITGB1	0.0189107	0.101484	0.186341	ITGB1	HSPG2
Endothelial	CSM	LTB	CD40	LTB_CD40	0.110461	0.407049	0.27137	CD40	LTB
Endothelial	CSM	MIF	CD44	MIF_CD44	0.0917777	0.576479	0.159204	CD44	MIF
Endothelial	CSM	MIF	CD74	MIF_CD74	0.592563	3.72204	0.159204	CD74	MIF
Endothelial	CSM	VIM	CD44	VIM_CD44	0.242641	0.682978	0.355269	CD44	VIM
Endothelial	DN2	APOE	ABCA1	APOE_ABCA1	0.0114537	0.0601321	0.190476	ABCA1	APOE
Endothelial	DN2	APOE	SORL1	APOE_SORL1	0.00914461	0.0554773	0.164835	SORL1	APOE
Endothelial	DN2	B2M	LILRB1	B2M_LILRB1	0.0928819	0.176089	0.527473	LILRB1	B2M
Endothelial	DN2	B2M	TFRC	B2M_TFRC	0.0701956	0.13401	0.52381	TFRC	B2M
Endothelial	DN2	CCL19	CCR7	CCL19_CCR7	0.0541001	0.246155	0.21978	CCR7	CCL19
Endothelial	DN2	CCL19	CXCR3	CCL19_CXCR3	0.0244452	0.115061	0.212454	CXCR3	CCL19
Endothelial	DN2	CCL21	CCR7	CCL21_CCR7	0.0856675	0.354352	0.241758	CCR7	CCL21
Endothelial	DN2	CCL21	CXCR3	CCL21_CXCR3	0.0298103	0.123306	0.241758	CXCR3	CCL21
Endothelial	DN2	COL1A1	CD44	COL1A1_CD44	0.120237	0.607865	0.197802	CD44	COL1A1
Endothelial	DN2	COL1A1	ITGA5	COL1A1_ITGA5	0.00591425	0.034353	0.172161	ITGA5	COL1A1
Endothelial	DN2	COL1A1	ITGB1	COL1A1_ITGB1	0.0276701	0.139888	0.197802	ITGB1	COL1A1
Endothelial	DN2	COL3A1	ITGB1	COL3A1_ITGB1	0.0182869	0.151283	0.120879	ITGB1	COL3A1
Endothelial	DN2	COL6A1	ITGB1	COL6A1_ITGB1	0.0198054	0.131875	0.150183	ITGB1	COL6A1
Endothelial	DN2	COL6A2	ITGB1	COL6A2_ITGB1	0.0169613	0.128623	0.131868	ITGB1	COL6A2
Endothelial	DN2	CXCL12	ACKR3	CXCL12_ACKR3	0.00197997	0.0180177	0.10989	ACKR3	CXCL12
Endothelial	DN2	CXCL12	CXCR3	CXCL12_CXCR3	0.0125583	0.0779188	0.161172	CXCR3	CXCL12
Endothelial	DN2	CXCL12	ITGB1	CXCL12_ITGB1	0.0262847	0.152675	0.172161	ITGB1	CXCL12
Endothelial	DN2	HSPG2	ITGB1	HSPG2_ITGB1	0.0407831	0.154636	0.263736	ITGB1	HSPG2
Endothelial	DN2	LTB	CD40	LTB_CD40	0.117194	0.367745	0.318681	CD40	LTB
Endothelial	DN2	MIF	CD44	MIF_CD44	0.116176	0.566359	0.205128	CD44	MIF
Endothelial	DN2	MIF	CD74	MIF_CD74	0.830213	4.04729	0.205128	CD74	MIF
Endothelial	DN2	MMP9	CD44	MMP9_CD44	0.0610699	0.490356	0.124542	CD44	MMP9
Endothelial	DN2	MMP9	IFNAR1	MMP9_IFNAR1	0.0159144	0.127783	0.124542	IFNAR1	MMP9
Endothelial	DN2	MMP9	ITGB2	MMP9_ITGB2	0.0455726	0.365921	0.124542	ITGB2	MMP9
Endothelial	DN2	VIM	CD44	VIM_CD44	0.33132	0.773081	0.428571	CD44	VIM
Endothelial	IgM-only	APOE	ABCA1	APOE_ABCA1	0.0167757	0.0795293	0.210938	ABCA1	APOE
Endothelial	IgM-only	APOE	SORL1	APOE_SORL1	0.00520956	0.033678	0.154688	SORL1	APOE
Endothelial	IgM-only	B2M	LILRB1	B2M_LILRB1	0.0384008	0.104138	0.36875	LILRB1	B2M
Endothelial	IgM-only	B2M	TFRC	B2M_TFRC	0.0384933	0.103948	0.370312	TFRC	B2M
Endothelial	IgM-only	CCL19	CCR7	CCL19_CCR7	0.0811793	0.447886	0.18125	CCR7	CCL19
Endothelial	IgM-only	CCL19	CXCR3	CCL19_CXCR3	0.00714845	0.0491936	0.145313	CXCR3	CCL19
Endothelial	IgM-only	CCL21	CCR7	CCL21_CCR7	0.0713543	0.485817	0.146875	CCR7	CCL21
Endothelial	IgM-only	CCL21	CXCR3	CCL21_CXCR3	0.00551706	0.0470789	0.117188	CXCR3	CCL21
Endothelial	IgM-only	COL1A1	CD44	COL1A1_CD44	0.0949066	0.58404	0.1625	CD44	COL1A1
Endothelial	IgM-only	COL1A1	ITGA5	COL1A1_ITGA5	0.00485795	0.0353306	0.1375	ITGA5	COL1A1
Endothelial	IgM-only	COL1A1	ITGB1	COL1A1_ITGB1	0.01501	0.0941803	0.159375	ITGB1	COL1A1
Endothelial	IgM-only	CXCL12	ACKR3	CXCL12_ACKR3	0.00414443	0.0331555	0.125	ACKR3	CXCL12
Endothelial	IgM-only	CXCL12	CXCR3	CXCL12_CXCR3	0.00572652	0.0421261	0.135937	CXCR3	CXCL12
Endothelial	IgM-only	CXCL12	ITGB1	CXCL12_ITGB1	0.0152053	0.0926799	0.164062	ITGB1	CXCL12
Endothelial	IgM-only	HSPG2	ITGB1	HSPG2_ITGB1	0.0190521	0.100771	0.189062	ITGB1	HSPG2
Endothelial	IgM-only	LTB	CD40	LTB_CD40	0.119859	0.42381	0.282813	CD40	LTB
Endothelial	IgM-only	MIF	CD44	MIF_CD44	0.0684727	0.521697	0.13125	CD44	MIF
Endothelial	IgM-only	MIF	CD74	MIF_CD74	0.46813	3.5667	0.13125	CD74	MIF
Endothelial	IgM-only	VIM	CD44	VIM_CD44	0.193383	0.654842	0.295312	CD44	VIM
Endothelial	MZ	APOE	ABCA1	APOE_ABCA1	0.0169493	0.075134	0.225588	ABCA1	APOE
Endothelial	MZ	APOE	SORL1	APOE_SORL1	0.00600408	0.0372017	0.161392	SORL1	APOE
Endothelial	MZ	B2M	LILRB1	B2M_LILRB1	0.0673392	0.15153	0.444394	LILRB1	B2M
Endothelial	MZ	B2M	TFRC	B2M_TFRC	0.0435996	0.0994764	0.438291	TFRC	B2M
Endothelial	MZ	BST2	LILRA4	BST2_LILRA4	0.00680016	0.0653998	0.103978	LILRA4	BST2
Endothelial	MZ	CCL19	CCR7	CCL19_CCR7	0.0838941	0.41702	0.201175	CCR7	CCL19
Endothelial	MZ	CCL19	CXCR3	CCL19_CXCR3	0.00670069	0.0412293	0.162523	CXCR3	CCL19
Endothelial	MZ	CCL21	CCR7	CCL21_CCR7	0.0940062	0.457015	0.205696	CCR7	CCL21
Endothelial	MZ	CCL21	CXCR3	CCL21_CXCR3	0.0074284	0.0462863	0.160488	CXCR3	CCL21
Endothelial	MZ	COL1A1	CD44	COL1A1_CD44	0.1129	0.614355	0.18377	CD44	COL1A1
Endothelial	MZ	COL1A1	ITGA5	COL1A1_ITGA5	0.00548122	0.0365745	0.149864	ITGA5	COL1A1
Endothelial	MZ	COL1A1	ITGB1	COL1A1_ITGB1	0.0270772	0.147524	0.183544	ITGB1	COL1A1
Endothelial	MZ	COL3A1	ITGB1	COL3A1_ITGB1	0.0145393	0.13983	0.103978	ITGB1	COL3A1
Endothelial	MZ	COL6A1	ITGB1	COL6A1_ITGB1	0.0140317	0.139498	0.100588	ITGB1	COL6A1
Endothelial	MZ	COL6A2	ITGB1	COL6A2_ITGB1	0.0138586	0.134749	0.102848	ITGB1	COL6A2
Endothelial	MZ	CXCL12	ACKR3	CXCL12_ACKR3	0.00719841	0.0480329	0.149864	ACKR3	CXCL12
Endothelial	MZ	CXCL12	CXCR3	CXCL12_CXCR3	0.00538105	0.0380892	0.141275	CXCR3	CXCL12
Endothelial	MZ	CXCL12	ITGB1	CXCL12_ITGB1	0.0278898	0.157982	0.176537	ITGB1	CXCL12
Endothelial	MZ	HSPG2	ITGB1	HSPG2_ITGB1	0.0361059	0.169747	0.212703	ITGB1	HSPG2
Endothelial	MZ	LTB	CD40	LTB_CD40	0.119411	0.396901	0.300859	CD40	LTB
Endothelial	MZ	LTF	TFRC	LTF_TFRC	0.00892226	0.0879111	0.101492	TFRC	LTF
Endothelial	MZ	MIF	CD44	MIF_CD44	0.0912223	0.581509	0.156872	CD44	MIF
Endothelial	MZ	MIF	CD74	MIF_CD74	0.558001	3.55706	0.156872	CD74	MIF
Endothelial	MZ	MMP9	CD44	MMP9_CD44	0.0611797	0.597481	0.102396	CD44	MMP9
Endothelial	MZ	MMP9	IFNAR1	MMP9_IFNAR1	0.0137007	0.133801	0.102396	IFNAR1	MMP9
Endothelial	MZ	MMP9	ITGB2	MMP9_ITGB2	0.0154323	0.150712	0.102396	ITGB2	MMP9
Endothelial	MZ	VIM	CD44	VIM_CD44	0.273397	0.724257	0.377486	CD44	VIM
Endothelial	Naive	APOE	ABCA1	APOE_ABCA1	0.0226292	0.0991733	0.228179	ABCA1	APOE
Endothelial	Naive	APOE	SORL1	APOE_SORL1	0.0139097	0.0629346	0.221018	SORL1	APOE
Endothelial	Naive	B2M	LILRB1	B2M_LILRB1	0.0448425	0.110439	0.406038	LILRB1	B2M
Endothelial	Naive	B2M	TFRC	B2M_TFRC	0.0267718	0.0671831	0.39849	TFRC	B2M
Endothelial	Naive	BST2	LILRA4	BST2_LILRA4	0.00454412	0.0421534	0.107799	LILRA4	BST2
Endothelial	Naive	CCL19	CCR7	CCL19_CCR7	0.0641982	0.360556	0.178053	CCR7	CCL19
Endothelial	Naive	CCL21	CCR7	CCL21_CCR7	0.0779272	0.418991	0.185988	CCR7	CCL21
Endothelial	Naive	COL1A1	CD44	COL1A1_CD44	0.0675572	0.459905	0.146894	CD44	COL1A1
Endothelial	Naive	COL1A1	ITGA5	COL1A1_ITGA5	0.00342854	0.0303344	0.113025	ITGA5	COL1A1
Endothelial	Naive	COL1A1	ITGB1	COL1A1_ITGB1	0.011854	0.0832196	0.142442	ITGB1	COL1A1
Endothelial	Naive	CXCL12	ITGB1	CXCL12_ITGB1	0.0111802	0.0833592	0.13412	ITGB1	CXCL12
Endothelial	Naive	CXCL13	CXCR5	CXCL13_CXCR5	0.0512312	0.37762	0.135669	CXCR5	CXCL13
Endothelial	Naive	HSPG2	ITGB1	HSPG2_ITGB1	0.0157882	0.0858712	0.183859	ITGB1	HSPG2
Endothelial	Naive	LTB	CD40	LTB_CD40	0.114767	0.44254	0.259338	CD40	LTB
Endothelial	Naive	LTF	TFRC	LTF_TFRC	0.00882166	0.0653967	0.134895	TFRC	LTF
Endothelial	Naive	MIF	CD44	MIF_CD44	0.0706511	0.434588	0.16257	CD44	MIF
Endothelial	Naive	MIF	CD74	MIF_CD74	0.61929	3.80937	0.16257	CD74	MIF
Endothelial	Naive	MMP9	CD44	MMP9_CD44	0.0510498	0.444065	0.11496	CD44	MMP9
Endothelial	Naive	MMP9	IFNAR1	MMP9_IFNAR1	0.0147481	0.128289	0.11496	IFNAR1	MMP9
Endothelial	Naive	MMP9	ITGB2	MMP9_ITGB2	0.0309608	0.269317	0.11496	ITGB2	MMP9
Endothelial	Naive	VIM	CD44	VIM_CD44	0.199938	0.518874	0.38533	CD44	VIM
Endothelial	PB	APOE	ABCA1	APOE_ABCA1	0.00831609	0.0332644	0.25	ABCA1	APOE
Endothelial	PB	APOE	SORL1	APOE_SORL1	0.00647201	0.0276139	0.234375	SORL1	APOE
Endothelial	PB	B2M	LILRB1	B2M_LILRB1	0.029534	0.0596898	0.494792	LILRB1	B2M
Endothelial	PB	B2M	TFRC	B2M_TFRC	0.0600089	0.121281	0.494792	TFRC	B2M
Endothelial	PB	CCL19	CCR7	CCL19_CCR7	0.0223925	0.159235	0.140625	CCR7	CCL19
Endothelial	PB	CCL19	CXCR3	CCL19_CXCR3	0.00398301	0.0318641	0.125	CXCR3	CCL19
Endothelial	PB	CCL21	CCR7	CCL21_CCR7	0.017802	0.131461	0.135417	CCR7	CCL21
Endothelial	PB	CCL21	CXCR3	CCL21_CXCR3	0.00253735	0.0221442	0.114583	CXCR3	CCL21
Endothelial	PB	COL1A1	CD44	COL1A1_CD44	0.0652882	0.278563	0.234375	CD44	COL1A1
Endothelial	PB	COL1A1	ITGA5	COL1A1_ITGA5	0.0017101	0.0142756	0.119792	ITGA5	COL1A1
Endothelial	PB	COL1A1	ITGB1	COL1A1_ITGB1	0.024536	0.104687	0.234375	ITGB1	COL1A1
Endothelial	PB	COL3A1	ITGB1	COL3A1_ITGB1	0.00987055	0.0823977	0.119792	ITGB1	COL3A1
Endothelial	PB	COL6A1	ITGB1	COL6A1_ITGB1	0.0129757	0.0996536	0.130208	ITGB1	COL6A1
Endothelial	PB	COL6A2	ITGB1	COL6A2_ITGB1	0.0114307	0.0914454	0.125	ITGB1	COL6A2
Endothelial	PB	CXCL12	CXCR3	CXCL12_CXCR3	0.00396443	0.0345986	0.114583	CXCR3	CXCL12
Endothelial	PB	CXCL12	ITGB1	CXCL12_ITGB1	0.0188746	0.134219	0.140625	ITGB1	CXCL12
Endothelial	PB	HSPG2	ITGB1	HSPG2_ITGB1	0.0307174	0.115642	0.265625	ITGB1	HSPG2
Endothelial	PB	LTB	CD40	LTB_CD40	0.0533363	0.217884	0.244792	CD40	LTB
Endothelial	PB	LTF	TFRC	LTF_TFRC	0.0175573	0.146566	0.119792	TFRC	LTF
Endothelial	PB	MIF	CD44	MIF_CD44	0.0370539	0.245323	0.151042	CD44	MIF
Endothelial	PB	MIF	CD74	MIF_CD74	0.420632	2.78487	0.151042	CD74	MIF
Endothelial	PB	MMP9	CD44	MMP9_CD44	0.0310035	0.270576	0.114583	CD44	MMP9
Endothelial	PB	MMP9	IFNAR1	MMP9_IFNAR1	0.0218329	0.190542	0.114583	IFNAR1	MMP9
Endothelial	PB	MMP9	ITGB2	MMP9_ITGB2	0.017755	0.154953	0.114583	ITGB2	MMP9
Endothelial	PB	VIM	CD44	VIM_CD44	0.128557	0.316448	0.40625	CD44	VIM
Endothelial	TS	APOE	ABCA1	APOE_ABCA1	0.0219326	0.10089	0.217391	ABCA1	APOE
Endothelial	TS	APOE	SORL1	APOE_SORL1	0.0120381	0.0553755	0.217391	SORL1	APOE
Endothelial	TS	B2M	LILRB1	B2M_LILRB1	0.103883	0.183794	0.565217	LILRB1	B2M
Endothelial	TS	B2M	TFRC	B2M_TFRC	0.0328143	0.0628941	0.521739	TFRC	B2M
Endothelial	TS	BMP1	BMPR2	BMP1_BMPR2	0.0202679	0.155387	0.130435	BMPR2	BMP1
Endothelial	TS	CALM2	KCNQ5	CALM2_KCNQ5	0.00660098	0.0506075	0.130435	KCNQ5	CALM2
Endothelial	TS	CALM2	SELL	CALM2_SELL	0.0735147	0.563613	0.130435	SELL	CALM2
Endothelial	TS	CCL19	CCR7	CCL19_CCR7	0.0902289	0.415053	0.217391	CCR7	CCL19
Endothelial	TS	CCL19	CXCR3	CCL19_CXCR3	0.00535949	0.0246536	0.217391	CXCR3	CCL19
Endothelial	TS	CCL21	CCR7	CCL21_CCR7	0.0843517	0.277156	0.304348	CCR7	CCL21
Endothelial	TS	CCL21	CXCR3	CCL21_CXCR3	0.00608151	0.0233125	0.26087	CXCR3	CCL21
Endothelial	TS	CD34	SELL	CD34_SELL	0.0638381	0.489425	0.130435	SELL	CD34
Endothelial	TS	COL1A1	CD44	COL1A1_CD44	0.0614539	0.35336	0.173913	CD44	COL1A1
Endothelial	TS	COL1A1	ITGA5	COL1A1_ITGA5	0.00367167	0.0281494	0.130435	ITGA5	COL1A1
Endothelial	TS	COL1A1	ITGB1	COL1A1_ITGB1	0.0160895	0.0925146	0.173913	ITGB1	COL1A1
Endothelial	TS	CXCL12	ACKR3	CXCL12_ACKR3	0.00447609	0.0343167	0.130435	ACKR3	CXCL12
Endothelial	TS	CXCL12	ITGB1	CXCL12_ITGB1	0.0202366	0.155147	0.130435	ITGB1	CXCL12
Endothelial	TS	FN1	CD44	FN1_CD44	0.0503152	0.38575	0.130435	CD44	FN1
Endothelial	TS	FN1	CD79A	FN1_CD79A	0.1811	1.38843	0.130435	CD79A	FN1
Endothelial	TS	FN1	ITGA4	FN1_ITGA4	0.0262234	0.201046	0.130435	ITGA4	FN1
Endothelial	TS	FN1	ITGA5	FN1_ITGA5	0.00244454	0.0187415	0.130435	ITGA5	FN1
Endothelial	TS	FN1	ITGB1	FN1_ITGB1	0.00737229	0.0565209	0.130435	ITGB1	FN1
Endothelial	TS	FN1	NT5E	FN1_NT5E	0.00248704	0.0190673	0.130435	NT5E	FN1
Endothelial	TS	LGALS1	ITGB1	LGALS1_ITGB1	0.0139374	0.106853	0.130435	ITGB1	LGALS1
Endothelial	TS	LTB	CD40	LTB_CD40	0.19777	0.568588	0.347826	CD40	LTB
Endothelial	TS	MIF	CD44	MIF_CD44	0.0700503	0.402789	0.173913	CD44	MIF
Endothelial	TS	MIF	CD74	MIF_CD74	0.586099	3.37007	0.173913	CD74	MIF
Endothelial	TS	VCAM1	ITGA4	VCAM1_ITGA4	0.0735939	0.423165	0.173913	ITGA4	VCAM1
Endothelial	TS	VCAM1	ITGB1	VCAM1_ITGB1	0.0123564	0.0710494	0.173913	ITGB1	VCAM1
Endothelial	TS	VCAM1	ITGB2	VCAM1_ITGB2	0.0322204	0.185267	0.173913	ITGB2	VCAM1
Endothelial	TS	VIM	CD44	VIM_CD44	0.183144	0.60176	0.304348	CD44	VIM
Epithelial	aNAV	ADM2	ADRB2	ADM2_ADRB2	0.00385218	0.0154087	0.25	ADRB2	ADM2
Epithelial	aNAV	B2M	LILRB1	B2M_LILRB1	0.282255	0.56451	0.5	LILRB1	B2M
Epithelial	aNAV	B2M	TFRC	B2M_TFRC	0.0913016	0.182603	0.5	TFRC	B2M
Epithelial	aNAV	BMP2	BMPR2	BMP2_BMPR2	0.0163147	0.0652587	0.25	BMPR2	BMP2
Epithelial	aNAV	CD24	SIGLEC10	CD24_SIGLEC10	0.0556163	0.222465	0.25	SIGLEC10	CD24
Epithelial	aNAV	CDH1	ITGAE	CDH1_ITGAE	0.0413318	0.165327	0.25	ITGAE	CDH1
Epithelial	aNAV	CLCF1	IL6ST	CLCF1_IL6ST	0.0720169	0.144034	0.5	IL6ST	CLCF1
Epithelial	aNAV	COL1A1	CD44	COL1A1_CD44	0.117317	0.469267	0.25	CD44	COL1A1
Epithelial	aNAV	COL1A1	ITGA5	COL1A1_ITGA5	0.00966902	0.0386761	0.25	ITGA5	COL1A1
Epithelial	aNAV	COL1A1	ITGB1	COL1A1_ITGB1	0.0221275	0.0885099	0.25	ITGB1	COL1A1
Epithelial	aNAV	COL3A1	ITGB1	COL3A1_ITGB1	0.0221275	0.0885099	0.25	ITGB1	COL3A1
Epithelial	aNAV	COL6A2	ITGB1	COL6A2_ITGB1	0.0789337	0.315735	0.25	ITGB1	COL6A2
Epithelial	aNAV	COL9A2	ITGB1	COL9A2_ITGB1	0.039057	0.078114	0.5	ITGB1	COL9A2
Epithelial	aNAV	FGG	ITGA5	FGG_ITGA5	0.00719912	0.0287965	0.25	ITGA5	FGG
Epithelial	aNAV	FGG	ITGB1	FGG_ITGB1	0.0169295	0.0677181	0.25	ITGB1	FGG
Epithelial	aNAV	FGG	ITGB2	FGG_ITGB2	0.14063	0.562519	0.25	ITGB2	FGG
Epithelial	aNAV	FN1	CD44	FN1_CD44	0.209731	0.838924	0.25	CD44	FN1
Epithelial	aNAV	FN1	CD79A	FN1_CD79A	0.618757	2.47503	0.25	CD79A	FN1
Epithelial	aNAV	FN1	ITGA4	FN1_ITGA4	0.0616786	0.246714	0.25	ITGA4	FN1
Epithelial	aNAV	FN1	ITGA5	FN1_ITGA5	0.00964549	0.038582	0.25	ITGA5	FN1
Epithelial	aNAV	FN1	ITGB1	FN1_ITGB1	0.0335263	0.134105	0.25	ITGB1	FN1
Epithelial	aNAV	FN1	NT5E	FN1_NT5E	0.0271757	0.108703	0.25	NT5E	FN1
Epithelial	aNAV	ICAM2	ITGB2	ICAM2_ITGB2	0.0938176	0.37527	0.25	ITGB2	ICAM2
Epithelial	aNAV	IL15	IL2RA	IL15_IL2RA	0.00767404	0.0306962	0.25	IL2RA	IL15
Epithelial	aNAV	IL6	IL6ST	IL6_IL6ST	0.0107461	0.0429844	0.25	IL6ST	IL6
Epithelial	aNAV	LTB	CD40	LTB_CD40	0.0780464	0.312186	0.25	CD40	LTB
Epithelial	aNAV	MFAP5	NOTCH1	MFAP5_NOTCH1	0.0028628	0.0114512	0.25	NOTCH1	MFAP5
Epithelial	aNAV	MIF	CD44	MIF_CD44	0.283722	0.567444	0.5	CD44	MIF
Epithelial	aNAV	MIF	CD74	MIF_CD74	1.87699	3.75398	0.5	CD74	MIF
Epithelial	aNAV	MMP1	CD44	MMP1_CD44	0.117273	0.469093	0.25	CD44	MMP1
Epithelial	aNAV	MMP9	CD44	MMP9_CD44	0.0739911	0.295965	0.25	CD44	MMP9
Epithelial	aNAV	MMP9	IFNAR1	MMP9_IFNAR1	0.0466218	0.186487	0.25	IFNAR1	MMP9
Epithelial	aNAV	MMP9	ITGB2	MMP9_ITGB2	0.0384097	0.153639	0.25	ITGB2	MMP9
Epithelial	aNAV	TNFSF10	RIPK1	TNFSF10_RIPK1	0.0023766	0.00950639	0.25	RIPK1	TNFSF10
Epithelial	aNAV	TNFSF10	TNFRSF10B	TNFSF10_TNFRSF10B	0.00947517	0.0379007	0.25	TNFRSF10B	TNFSF10
Epithelial	aNAV	TNFSF10	TNFRSF10D	TNFSF10_TNFRSF10D	0.0472458	0.188983	0.25	TNFRSF10D	TNFSF10
Epithelial	aNAV	VIM	CD44	VIM_CD44	0.234633	0.938533	0.25	CD44	VIM
Epithelial	Centroblast	APOE	ABCA1	APOE_ABCA1	0.00860445	0.0812643	0.105882	ABCA1	APOE
Epithelial	Centroblast	APOE	SORL1	APOE_SORL1	0.0261116	0.24661	0.105882	SORL1	APOE
Epithelial	Centroblast	B2M	LILRB1	B2M_LILRB1	0.0680212	0.192727	0.352941	LILRB1	B2M
Epithelial	Centroblast	B2M	TFRC	B2M_TFRC	0.0308384	0.0873753	0.352941	TFRC	B2M
Epithelial	Centroblast	CALM3	KCNQ5	CALM3_KCNQ5	0.0169491	0.144067	0.117647	KCNQ5	CALM3
Epithelial	Centroblast	CALM3	SELL	CALM3_SELL	0.00967484	0.0913735	0.105882	SELL	CALM3
Epithelial	Centroblast	CD24	SIGLEC10	CD24_SIGLEC10	0.0147268	0.0736341	0.2	SIGLEC10	CD24
Epithelial	Centroblast	COL9A2	ITGB1	COL9A2_ITGB1	0.0185723	0.121434	0.152941	ITGB1	COL9A2
Epithelial	Centroblast	COL9A3	ITGB1	COL9A3_ITGB1	0.0126075	0.107163	0.117647	ITGB1	COL9A3
Epithelial	Centroblast	IGF1	IGF2R	IGF1_IGF2R	0.0051114	0.0482743	0.105882	IGF2R	IGF1
Epithelial	Centroblast	JAG1	NOTCH1	JAG1_NOTCH1	0.00861861	0.0732581	0.117647	NOTCH1	JAG1
Epithelial	Centroblast	JAG1	NOTCH2	JAG1_NOTCH2	0.00215556	0.020358	0.105882	NOTCH2	JAG1
Epithelial	Centroblast	LTB	CD40	LTB_CD40	0.196171	0.537888	0.364706	CD40	LTB
Epithelial	Centroblast	MIF	CD44	MIF_CD44	0.0418654	0.197698	0.211765	CD44	MIF
Epithelial	Centroblast	MIF	CD74	MIF_CD74	0.819908	3.87179	0.211765	CD74	MIF
Epithelial	Centroblast	VIM	CD44	VIM_CD44	0.0161766	0.152779	0.105882	CD44	VIM
Epithelial	Centrocyte	APOE	ABCA1	APOE_ABCA1	0.0371902	0.181576	0.204819	ABCA1	APOE
Epithelial	Centrocyte	APOE	SORL1	APOE_SORL1	0.0433855	0.211823	0.204819	SORL1	APOE
Epithelial	Centrocyte	B2M	LILRB1	B2M_LILRB1	0.091348	0.229754	0.39759	LILRB1	B2M
Epithelial	Centrocyte	B2M	TFRC	B2M_TFRC	0.0510481	0.128394	0.39759	TFRC	B2M
Epithelial	Centrocyte	CALM3	KCNQ5	CALM3_KCNQ5	0.0132443	0.122142	0.108434	KCNQ5	CALM3
Epithelial	Centrocyte	CALM3	SELL	CALM3_SELL	0.0289871	0.267326	0.108434	SELL	CALM3
Epithelial	Centrocyte	CD24	SIGLEC10	CD24_SIGLEC10	0.0136156	0.102736	0.13253	SIGLEC10	CD24
Epithelial	Centrocyte	CDH1	ITGAE	CDH1_ITGAE	0.0462506	0.38388	0.120482	ITGAE	CDH1
Epithelial	Centrocyte	COL9A2	ITGB1	COL9A2_ITGB1	0.0207893	0.191724	0.108434	ITGB1	COL9A2
Epithelial	Centrocyte	COL9A3	ITGB1	COL9A3_ITGB1	0.0206992	0.190893	0.108434	ITGB1	COL9A3
Epithelial	Centrocyte	CXCL13	CXCR3	CXCL13_CXCR3	0.00334129	0.0308142	0.108434	CXCR3	CXCL13
Epithelial	Centrocyte	CXCL13	CXCR5	CXCL13_CXCR5	0.0414577	0.344099	0.120482	CXCR5	CXCL13
Epithelial	Centrocyte	LTB	CD40	LTB_CD40	0.392081	0.793726	0.493976	CD40	LTB
Epithelial	Centrocyte	MIF	CD44	MIF_CD44	0.0352929	0.195287	0.180723	CD44	MIF
Epithelial	Centrocyte	MIF	CD74	MIF_CD74	0.590932	3.26983	0.180723	CD74	MIF
Epithelial	Centrocyte	VIM	CD44	VIM_CD44	0.0410027	0.226881	0.180723	CD44	VIM
Epithelial	CSM	APOE	ABCA1	APOE_ABCA1	0.00897711	0.0640924	0.140065	ABCA1	APOE
Epithelial	CSM	APOE	SORL1	APOE_SORL1	0.0043174	0.0395654	0.109121	SORL1	APOE
Epithelial	CSM	B2M	LILRB1	B2M_LILRB1	0.0518689	0.114973	0.45114	LILRB1	B2M
Epithelial	CSM	B2M	TFRC	B2M_TFRC	0.0451363	0.100412	0.449511	TFRC	B2M
Epithelial	CSM	CD24	SIGLEC10	CD24_SIGLEC10	0.043849	0.154731	0.283388	SIGLEC10	CD24
Epithelial	CSM	CDH1	ITGAE	CDH1_ITGAE	0.0226457	0.17166	0.131922	ITGAE	CDH1
Epithelial	CSM	COL1A1	CD44	COL1A1_CD44	0.0796878	0.489283	0.162866	CD44	COL1A1
Epithelial	CSM	COL1A1	ITGA5	COL1A1_ITGA5	0.00319703	0.0242343	0.131922	ITGA5	COL1A1
Epithelial	CSM	COL1A1	ITGB1	COL1A1_ITGB1	0.0129952	0.0797902	0.162866	ITGB1	COL1A1
Epithelial	CSM	COL3A1	ITGB1	COL3A1_ITGB1	0.00947766	0.0881709	0.107492	ITGB1	COL3A1
Epithelial	CSM	COL9A2	ITGB1	COL9A2_ITGB1	0.0111708	0.0770657	0.144951	ITGB1	COL9A2
Epithelial	CSM	HSPG2	ITGB1	HSPG2_ITGB1	0.0110731	0.083937	0.131922	ITGB1	HSPG2
Epithelial	CSM	ICAM2	ITGB2	ICAM2_ITGB2	0.0184484	0.176989	0.104235	ITGB2	ICAM2
Epithelial	CSM	LGALS3BP	ITGB1	LGALS3BP_ITGB1	0.0100702	0.0870862	0.115635	ITGB1	LGALS3BP
Epithelial	CSM	LGALS9	CD44	LGALS9_CD44	0.0775002	0.517229	0.149837	CD44	LGALS9
Epithelial	CSM	LGALS9	SLC1A5	LGALS9_SLC1A5	0.00824427	0.0556262	0.148208	SLC1A5	LGALS9
Epithelial	CSM	LTB	CD40	LTB_CD40	0.132218	0.410009	0.322476	CD40	LTB
Epithelial	CSM	MIF	CD44	MIF_CD44	0.112688	0.553523	0.203583	CD44	MIF
Epithelial	CSM	MIF	CD74	MIF_CD74	0.737511	3.62266	0.203583	CD74	MIF
Epithelial	CSM	TNFSF10	RIPK1	TNFSF10_RIPK1	0.00790172	0.0770104	0.102606	RIPK1	TNFSF10
Epithelial	CSM	TNFSF10	TNFRSF10B	TNFSF10_TNFRSF10B	0.00677559	0.0660352	0.102606	TNFRSF10B	TNFSF10
Epithelial	CSM	TNFSF10	TNFRSF10D	TNFSF10_TNFRSF10D	0.00773322	0.0753682	0.102606	TNFRSF10D	TNFSF10
Epithelial	CSM	VEGFA	ITGB1	VEGFA_ITGB1	0.0105254	0.0923232	0.114007	ITGB1	VEGFA
Epithelial	CSM	VIM	CD44	VIM_CD44	0.0729353	0.566865	0.128664	CD44	VIM
Epithelial	DN2	ALOX5AP	ALOX5	ALOX5AP_ALOX5	0.031339	0.271604	0.115385	ALOX5	ALOX5AP
Epithelial	DN2	B2M	LILRB1	B2M_LILRB1	0.115816	0.16729	0.692308	LILRB1	B2M
Epithelial	DN2	B2M	TFRC	B2M_TFRC	0.0664566	0.0959928	0.692308	TFRC	B2M
Epithelial	DN2	BST2	LILRA4	BST2_LILRA4	0.00566178	0.0368016	0.153846	LILRA4	BST2
Epithelial	DN2	CALM1	KCNQ5	CALM1_KCNQ5	0.0226768	0.0982662	0.230769	KCNQ5	CALM1
Epithelial	DN2	CALM1	SELL	CALM1_SELL	0.0521631	0.22604	0.230769	SELL	CALM1
Epithelial	DN2	CALM3	KCNQ5	CALM3_KCNQ5	0.0267476	0.126443	0.211538	KCNQ5	CALM3
Epithelial	DN2	CALM3	SELL	CALM3_SELL	0.0464787	0.219718	0.211538	SELL	CALM3
Epithelial	DN2	CCL20	CCR6	CCL20_CCR6	0.0973348	0.389339	0.25	CCR6	CCL20
Epithelial	DN2	CCL20	CXCR3	CCL20_CXCR3	0.0076685	0.0498452	0.153846	CXCR3	CCL20
Epithelial	DN2	CD24	SIGLEC10	CD24_SIGLEC10	0.106502	0.230755	0.461538	SIGLEC10	CD24
Epithelial	DN2	CD70	CD27	CD70_CD27	0.0487363	0.316786	0.153846	CD27	CD70
Epithelial	DN2	CD70	TNFRSF13B	CD70_TNFRSF13B	0.0597228	0.388198	0.153846	TNFRSF13B	CD70
Epithelial	DN2	CD70	TNFRSF17	CD70_TNFRSF17	0.0144178	0.0937155	0.153846	TNFRSF17	CD70
Epithelial	DN2	CDH1	ITGAE	CDH1_ITGAE	0.0343893	0.14902	0.230769	ITGAE	CDH1
Epithelial	DN2	COL1A1	CD44	COL1A1_CD44	0.195961	0.727855	0.269231	CD44	COL1A1
Epithelial	DN2	COL1A1	ITGA5	COL1A1_ITGA5	0.0128322	0.0513288	0.25	ITGA5	COL1A1
Epithelial	DN2	COL1A1	ITGB1	COL1A1_ITGB1	0.0335138	0.12448	0.269231	ITGB1	COL1A1
Epithelial	DN2	COL1A2	CD44	COL1A2_CD44	0.077194	0.573441	0.134615	CD44	COL1A2
Epithelial	DN2	COL1A2	ITGB1	COL1A2_ITGB1	0.0149461	0.111028	0.134615	ITGB1	COL1A2
Epithelial	DN2	COL3A1	ITGB1	COL3A1_ITGB1	0.0315221	0.136596	0.230769	ITGB1	COL3A1
Epithelial	DN2	COL6A1	ITGB1	COL6A1_ITGB1	0.0191657	0.0766627	0.25	ITGB1	COL6A1
Epithelial	DN2	COL6A2	ITGB1	COL6A2_ITGB1	0.0217484	0.10281	0.211538	ITGB1	COL6A2
Epithelial	DN2	COL6A3	ITGB1	COL6A3_ITGB1	0.0141454	0.081729	0.173077	ITGB1	COL6A3
Epithelial	DN2	COL9A2	ITGB1	COL9A2_ITGB1	0.0146606	0.108907	0.134615	ITGB1	COL9A2
Epithelial	DN2	HSPG2	ITGB1	HSPG2_ITGB1	0.0165668	0.0861476	0.192308	ITGB1	HSPG2
Epithelial	DN2	ICAM2	ITGB2	ICAM2_ITGB2	0.0552682	0.319328	0.173077	ITGB2	ICAM2
Epithelial	DN2	LGALS9	CD44	LGALS9_CD44	0.105101	0.420403	0.25	CD44	LGALS9
Epithelial	DN2	LGALS9	SLC1A5	LGALS9_SLC1A5	0.0101951	0.0441786	0.230769	SLC1A5	LGALS9
Epithelial	DN2	LTB	CD40	LTB_CD40	0.0921612	0.319492	0.288462	CD40	LTB
Epithelial	DN2	MIF	CD44	MIF_CD44	0.159279	0.517657	0.307692	CD44	MIF
Epithelial	DN2	MIF	CD74	MIF_CD74	1.09591	3.56172	0.307692	CD74	MIF
Epithelial	DN2	MMP9	CD44	MMP9_CD44	0.105713	0.785298	0.134615	CD44	MMP9
Epithelial	DN2	MMP9	IFNAR1	MMP9_IFNAR1	0.0203969	0.15152	0.134615	IFNAR1	MMP9
Epithelial	DN2	MMP9	ITGB2	MMP9_ITGB2	0.0808198	0.600376	0.134615	ITGB2	MMP9
Epithelial	DN2	VEGFA	ITGB1	VEGFA_ITGB1	0.0236594	0.123029	0.192308	ITGB1	VEGFA
Epithelial	DN2	VIM	CD44	VIM_CD44	0.134464	0.582679	0.230769	CD44	VIM
Epithelial	IgM-only	APOE	ABCA1	APOE_ABCA1	0.0106372	0.102383	0.103896	ABCA1	APOE
Epithelial	IgM-only	B2M	LILRB1	B2M_LILRB1	0.0324807	0.0862418	0.376623	LILRB1	B2M
Epithelial	IgM-only	B2M	TFRC	B2M_TFRC	0.0309931	0.0822919	0.376623	TFRC	B2M
Epithelial	IgM-only	BST2	LILRA4	BST2_LILRA4	0.00340882	0.0328099	0.103896	LILRA4	BST2
Epithelial	IgM-only	CALM3	KCNQ5	CALM3_KCNQ5	0.0110642	0.0946603	0.116883	KCNQ5	CALM3
Epithelial	IgM-only	CALM3	SELL	CALM3_SELL	0.037206	0.318318	0.116883	SELL	CALM3
Epithelial	IgM-only	CCL21	CCR7	CCL21_CCR7	0.0336213	0.323605	0.103896	CCR7	CCL21
Epithelial	IgM-only	CCL21	CXCR3	CCL21_CXCR3	0.00423891	0.0407995	0.103896	CXCR3	CCL21
Epithelial	IgM-only	CD24	SIGLEC10	CD24_SIGLEC10	0.0518341	0.181419	0.285714	SIGLEC10	CD24
Epithelial	IgM-only	CD55	ADGRE5	CD55_ADGRE5	0.0317636	0.203817	0.155844	ADGRE5	CD55
Epithelial	IgM-only	CD55	CR1	CD55_CR1	0.0255073	0.163672	0.155844	CR1	CD55
Epithelial	IgM-only	COL16A1	ITGB1	COL16A1_ITGB1	0.0104307	0.100395	0.103896	ITGB1	COL16A1
Epithelial	IgM-only	COL1A1	CD44	COL1A1_CD44	0.135483	0.652012	0.207792	CD44	COL1A1
Epithelial	IgM-only	COL1A1	ITGA5	COL1A1_ITGA5	0.00427054	0.0252947	0.168831	ITGA5	COL1A1
Epithelial	IgM-only	COL1A1	ITGB1	COL1A1_ITGB1	0.0250941	0.120766	0.207792	ITGB1	COL1A1
Epithelial	IgM-only	COL3A1	ITGB1	COL3A1_ITGB1	0.0101145	0.0865349	0.116883	ITGB1	COL3A1
Epithelial	IgM-only	COL6A1	ITGB1	COL6A1_ITGB1	0.0108549	0.0759844	0.142857	ITGB1	COL6A1
Epithelial	IgM-only	COL9A2	ITGB1	COL9A2_ITGB1	0.0174095	0.0837832	0.207792	ITGB1	COL9A2
Epithelial	IgM-only	COL9A3	ITGB1	COL9A3_ITGB1	0.0113172	0.0792205	0.142857	ITGB1	COL9A3
Epithelial	IgM-only	DLL1	NOTCH1	DLL1_NOTCH1	0.00613938	0.0590915	0.103896	NOTCH1	DLL1
Epithelial	IgM-only	DLL1	NOTCH2	DLL1_NOTCH2	0.0109664	0.105552	0.103896	NOTCH2	DLL1
Epithelial	IgM-only	HSPG2	ITGB1	HSPG2_ITGB1	0.00783539	0.0754157	0.103896	ITGB1	HSPG2
Epithelial	IgM-only	ICAM2	ITGB2	ICAM2_ITGB2	0.00895175	0.0765872	0.116883	ITGB2	ICAM2
Epithelial	IgM-only	LGALS3BP	ITGB1	LGALS3BP_ITGB1	0.00740165	0.0712409	0.103896	ITGB1	LGALS3BP
Epithelial	IgM-only	LGALS9	CD44	LGALS9_CD44	0.0604118	0.465171	0.12987	CD44	LGALS9
Epithelial	IgM-only	LGALS9	SLC1A5	LGALS9_SLC1A5	0.00434271	0.0371543	0.116883	SLC1A5	LGALS9
Epithelial	IgM-only	LTB	CD40	LTB_CD40	0.107195	0.375183	0.285714	CD40	LTB
Epithelial	IgM-only	MIF	CD44	MIF_CD44	0.107239	0.48573	0.220779	CD44	MIF
Epithelial	IgM-only	MIF	CD74	MIF_CD74	0.714309	3.2354	0.220779	CD74	MIF
Epithelial	IgM-only	MMP9	CD44	MMP9_CD44	0.0482609	0.464512	0.103896	CD44	MMP9
Epithelial	IgM-only	MMP9	IFNAR1	MMP9_IFNAR1	0.0094937	0.0913769	0.103896	IFNAR1	MMP9
Epithelial	IgM-only	MMP9	ITGB2	MMP9_ITGB2	0.00968375	0.0932061	0.103896	ITGB2	MMP9
Epithelial	IgM-only	SELPLG	ITGB2	SELPLG_ITGB2	0.0188626	0.16138	0.116883	ITGB2	SELPLG
Epithelial	IgM-only	SELPLG	SELL	SELPLG_SELL	0.0499591	0.427428	0.116883	SELL	SELPLG
Epithelial	IgM-only	VIM	CD44	VIM_CD44	0.0607924	0.468102	0.12987	CD44	VIM
Epithelial	MZ	APOE	ABCA1	APOE_ABCA1	0.0100624	0.0696177	0.144538	ABCA1	APOE
Epithelial	MZ	APOE	SORL1	APOE_SORL1	0.00394114	0.03553	0.110924	SORL1	APOE
Epithelial	MZ	B2M	LILRB1	B2M_LILRB1	0.0557483	0.12807	0.435294	LILRB1	B2M
Epithelial	MZ	B2M	TFRC	B2M_TFRC	0.0360068	0.0850161	0.423529	TFRC	B2M
Epithelial	MZ	CALM3	KCNQ5	CALM3_KCNQ5	0.0111585	0.094847	0.117647	KCNQ5	CALM3
Epithelial	MZ	CALM3	SELL	CALM3_SELL	0.045186	0.384081	0.117647	SELL	CALM3
Epithelial	MZ	CCL20	CCR6	CCL20_CCR6	0.0305325	0.275255	0.110924	CCR6	CCL20
Epithelial	MZ	CD24	SIGLEC10	CD24_SIGLEC10	0.0834845	0.236539	0.352941	SIGLEC10	CD24
Epithelial	MZ	CDH1	ITGAE	CDH1_ITGAE	0.028288	0.191266	0.147899	ITGAE	CDH1
Epithelial	MZ	COL1A1	CD44	COL1A1_CD44	0.111179	0.59064	0.188235	CD44	COL1A1
Epithelial	MZ	COL1A1	ITGA5	COL1A1_ITGA5	0.00608211	0.0369271	0.164706	ITGA5	COL1A1
Epithelial	MZ	COL1A1	ITGB1	COL1A1_ITGB1	0.0286416	0.152158	0.188235	ITGB1	COL1A1
Epithelial	MZ	COL9A2	ITGB1	COL9A2_ITGB1	0.0195833	0.149385	0.131092	ITGB1	COL9A2
Epithelial	MZ	COL9A3	ITGB1	COL9A3_ITGB1	0.0162697	0.14236	0.114286	ITGB1	COL9A3
Epithelial	MZ	HSPG2	ITGB1	HSPG2_ITGB1	0.0175676	0.13937	0.12605	ITGB1	HSPG2
Epithelial	MZ	ICAM2	ITGB2	ICAM2_ITGB2	0.0150165	0.12764	0.117647	ITGB2	ICAM2
Epithelial	MZ	LGALS3BP	ITGB1	LGALS3BP_ITGB1	0.0154405	0.129396	0.119328	ITGB1	LGALS3BP
Epithelial	MZ	LGALS9	CD44	LGALS9_CD44	0.0778936	0.538915	0.144538	CD44	LGALS9
Epithelial	MZ	LGALS9	SLC1A5	LGALS9_SLC1A5	0.00475266	0.0357953	0.132773	SLC1A5	LGALS9
Epithelial	MZ	LTB	CD40	LTB_CD40	0.127542	0.399407	0.319328	CD40	LTB
Epithelial	MZ	MIF	CD44	MIF_CD44	0.0910183	0.541559	0.168067	CD44	MIF
Epithelial	MZ	MIF	CD74	MIF_CD74	0.539957	3.21275	0.168067	CD74	MIF
Epithelial	MZ	VEGFA	ITGB1	VEGFA_ITGB1	0.0143901	0.142702	0.10084	ITGB1	VEGFA
Epithelial	MZ	VIM	CD44	VIM_CD44	0.0801306	0.603515	0.132773	CD44	VIM
Epithelial	Naive	APOE	ABCA1	APOE_ABCA1	0.0175993	0.0984192	0.178819	ABCA1	APOE
Epithelial	Naive	APOE	SORL1	APOE_SORL1	0.0103936	0.0598673	0.173611	SORL1	APOE
Epithelial	Naive	B2M	LILRB1	B2M_LILRB1	0.0403547	0.106625	0.378472	LILRB1	B2M
Epithelial	Naive	B2M	TFRC	B2M_TFRC	0.0231482	0.0625979	0.369792	TFRC	B2M
Epithelial	Naive	CD24	SIGLEC10	CD24_SIGLEC10	0.0236181	0.106282	0.222222	SIGLEC10	CD24
Epithelial	Naive	COL1A1	CD44	COL1A1_CD44	0.0488938	0.433274	0.112847	CD44	COL1A1
Epithelial	Naive	COL1A1	ITGB1	COL1A1_ITGB1	0.00805475	0.0760579	0.105903	ITGB1	COL1A1
Epithelial	Naive	COL9A2	ITGB1	COL9A2_ITGB1	0.00877722	0.0732707	0.119792	ITGB1	COL9A2
Epithelial	Naive	HSPG2	ITGB1	HSPG2_ITGB1	0.00770149	0.0751874	0.102431	ITGB1	HSPG2
Epithelial	Naive	LGALS3BP	ITGB1	LGALS3BP_ITGB1	0.00745303	0.0670773	0.111111	ITGB1	LGALS3BP
Epithelial	Naive	LGALS9	CD44	LGALS9_CD44	0.0388964	0.373406	0.104167	CD44	LGALS9
Epithelial	Naive	LTB	CD40	LTB_CD40	0.184563	0.518576	0.355903	CD40	LTB
Epithelial	Naive	MIF	CD44	MIF_CD44	0.0689197	0.422316	0.163194	CD44	MIF
Epithelial	Naive	MIF	CD74	MIF_CD74	0.596884	3.6575	0.163194	CD74	MIF
Epithelial	Naive	VIM	CD44	VIM_CD44	0.0660471	0.442362	0.149306	CD44	VIM
Epithelial	PB	APOE	ABCA1	APOE_ABCA1	0.00729163	0.0234953	0.310345	ABCA1	APOE
Epithelial	PB	APOE	SORL1	APOE_SORL1	0.00460865	0.019093	0.241379	SORL1	APOE
Epithelial	PB	APP	APLP2	APP_APLP2	0.00382776	0.0370017	0.103448	APLP2	APP
Epithelial	PB	APP	CD74	APP_CD74	0.246658	2.38436	0.103448	CD74	APP
Epithelial	PB	APP	NOTCH2	APP_NOTCH2	0.00286685	0.0277128	0.103448	NOTCH2	APP
Epithelial	PB	B2M	LILRB1	B2M_LILRB1	0.0229683	0.0475771	0.482759	LILRB1	B2M
Epithelial	PB	B2M	TFRC	B2M_TFRC	0.0563264	0.112653	0.5	TFRC	B2M
Epithelial	PB	BST2	LILRA4	BST2_LILRA4	0.00112273	0.0108531	0.103448	LILRA4	BST2
Epithelial	PB	CD24	SIGLEC10	CD24_SIGLEC10	0.0235946	0.0488745	0.482759	SIGLEC10	CD24
Epithelial	PB	CDH1	ITGAE	CDH1_ITGAE	0.0441692	0.232892	0.189655	ITGAE	CDH1
Epithelial	PB	COL1A1	CD44	COL1A1_CD44	0.0652391	0.291067	0.224138	CD44	COL1A1
Epithelial	PB	COL1A1	ITGA5	COL1A1_ITGA5	0.00059199	0.00572257	0.103448	ITGA5	COL1A1
Epithelial	PB	COL1A1	ITGB1	COL1A1_ITGB1	0.0187609	0.0837025	0.224138	ITGB1	COL1A1
Epithelial	PB	COL3A1	ITGB1	COL3A1_ITGB1	0.0118846	0.0861632	0.137931	ITGB1	COL3A1
Epithelial	PB	COL4A1	ITGB1	COL4A1_ITGB1	0.0143608	0.118989	0.12069	ITGB1	COL4A1
Epithelial	PB	COL6A1	ITGB1	COL6A1_ITGB1	0.00740337	0.0715659	0.103448	ITGB1	COL6A1
Epithelial	PB	COL6A2	ITGB1	COL6A2_ITGB1	0.00528455	0.051084	0.103448	ITGB1	COL6A2
Epithelial	PB	COL9A2	ITGB1	COL9A2_ITGB1	0.0235369	0.09751	0.241379	ITGB1	COL9A2
Epithelial	PB	COL9A3	ITGB1	COL9A3_ITGB1	0.0167228	0.0969922	0.172414	ITGB1	COL9A3
Epithelial	PB	HSPG2	ITGB1	HSPG2_ITGB1	0.0233465	0.0967211	0.241379	ITGB1	HSPG2
Epithelial	PB	ICAM2	ITGB2	ICAM2_ITGB2	0.0204224	0.148062	0.137931	ITGB2	ICAM2
Epithelial	PB	ICAM3	ITGB2	ICAM3_ITGB2	0.0128501	0.106472	0.12069	ITGB2	ICAM3
Epithelial	PB	IL1B	ADRB2	IL1B_ADRB2	0.0100669	0.0973138	0.103448	ADRB2	IL1B
Epithelial	PB	LGALS3BP	ITGB1	LGALS3BP_ITGB1	0.014016	0.101616	0.137931	ITGB1	LGALS3BP
Epithelial	PB	LGALS9	CD44	LGALS9_CD44	0.0654613	0.237297	0.275862	CD44	LGALS9
Epithelial	PB	LGALS9	SLC1A5	LGALS9_SLC1A5	0.0114566	0.0415301	0.275862	SLC1A5	LGALS9
Epithelial	PB	LTB	CD40	LTB_CD40	0.0532377	0.220556	0.241379	CD40	LTB
Epithelial	PB	MIF	CD44	MIF_CD44	0.0641771	0.232642	0.275862	CD44	MIF
Epithelial	PB	MIF	CD74	MIF_CD74	0.722523	2.61915	0.275862	CD74	MIF
Epithelial	PB	TNFSF10	RIPK1	TNFSF10_RIPK1	0.0197418	0.104093	0.189655	RIPK1	TNFSF10
Epithelial	PB	TNFSF10	TNFRSF10B	TNFSF10_TNFRSF10B	0.00307054	0.0161901	0.189655	TNFRSF10B	TNFSF10
Epithelial	PB	TNFSF10	TNFRSF10D	TNFSF10_TNFRSF10D	0.00994218	0.0524224	0.189655	TNFRSF10D	TNFSF10
Epithelial	PB	VEGFA	ITGB1	VEGFA_ITGB1	0.0121186	0.0702878	0.172414	ITGB1	VEGFA
Epithelial	PB	VIM	CD44	VIM_CD44	0.0651869	0.31507	0.206897	CD44	VIM
IgM-only	CD4+ T cells	ADAM10	CD44	ADAM10_CD44	0.0160051	0.102865	0.155593	ADAM10	CD44
IgM-only	CD4+ T cells	APP	CD74	APP_CD74	0.0471668	0.117817	0.400339	APP	CD74
IgM-only	CD4+ T cells	BTLA	TNFRSF14	BTLA_TNFRSF14	0.0190497	0.0658813	0.289153	BTLA	TNFRSF14
IgM-only	CD4+ T cells	CALM3	AR	CALM3_AR	0.0178285	0.136963	0.130169	CALM3	AR
IgM-only	CD4+ T cells	CD58	CD2	CD58_CD2	0.0163278	0.0839147	0.194576	CD58	CD2
IgM-only	CD4+ T cells	CD70	CD27	CD70_CD27	0.0950316	0.447118	0.212542	CD70	CD27
IgM-only	CD4+ T cells	CD86	CD28	CD86_CD28	0.00472926	0.0377063	0.125424	CD86	CD28
IgM-only	CD4+ T cells	GRN	TNFRSF1B	GRN_TNFRSF1B	0.0440959	0.341425	0.129153	GRN	TNFRSF1B
IgM-only	CD4+ T cells	HMGB1	CXCR4	HMGB1_CXCR4	0.148923	0.969809	0.153559	HMGB1	CXCR4
IgM-only	CD4+ T cells	ICAM2	ITGB2	ICAM2_ITGB2	0.0131833	0.0915079	0.144068	ICAM2	ITGB2
IgM-only	CD4+ T cells	IL16	CD4	IL16_CD4	0.0420165	0.361366	0.116271	IL16	CD4
IgM-only	CD4+ T cells	IL6	IL6ST	IL6_IL6ST	0.00981148	0.0924724	0.106102	IL6	IL6ST
IgM-only	CD4+ T cells	IL7	IL7R	IL7_IL7R	0.00821848	0.0561215	0.146441	IL7	IL7R
IgM-only	CD4+ T cells	JAM3	ITGB2	JAM3_ITGB2	0.0155579	0.107737	0.144407	JAM3	ITGB2
IgM-only	CD4+ T cells	LTA	TNFRSF14	LTA_TNFRSF14	0.0334242	0.11452	0.291864	LTA	TNFRSF14
IgM-only	CD4+ T cells	LTA	TNFRSF1B	LTA_TNFRSF1B	0.013878	0.108307	0.128136	LTA	TNFRSF1B
IgM-only	CD4+ T cells	MIF	CD44	MIF_CD44	0.123088	0.791086	0.155593	MIF	CD44
IgM-only	CD4+ T cells	MIF	CD74	MIF_CD74	0.388315	0.969966	0.400339	MIF	CD74
IgM-only	CD4+ T cells	MIF	CXCR4	MIF_CXCR4	0.129329	0.842207	0.153559	MIF	CXCR4
IgM-only	CD4+ T cells	PKM	CD44	PKM_CD44	0.0658642	0.42331	0.155593	PKM	CD44
IgM-only	CD4+ T cells	PSEN1	CD44	PSEN1_CD44	0.00974734	0.063197	0.154237	PSEN1	CD44
IgM-only	CD4+ T cells	TGFB1	CXCR4	TGFB1_CXCR4	0.0821762	0.535143	0.153559	TGFB1	CXCR4
IgM-only	CD4+ T cells	TGFB1	TGFBR2	TGFB1_TGFBR2	0.0643136	0.495366	0.129831	TGFB1	TGFBR2
IgM-only	CD8+ T cells	ADAM10	CD44	ADAM10_CD44	0.01802	0.113477	0.158798	ADAM10	CD44
IgM-only	CD8+ T cells	APP	CD74	APP_CD74	0.0515498	0.13199	0.390558	APP	CD74
IgM-only	CD8+ T cells	BTLA	TNFRSF14	BTLA_TNFRSF14	0.030922	0.0923697	0.334764	BTLA	TNFRSF14
IgM-only	CD8+ T cells	CALM3	AR	CALM3_AR	0.0205877	0.141086	0.145923	CALM3	AR
IgM-only	CD8+ T cells	CD58	CD2	CD58_CD2	0.0169466	0.0858382	0.197425	CD58	CD2
IgM-only	CD8+ T cells	CD70	CD27	CD70_CD27	0.0743579	0.385009	0.193133	CD70	CD27
IgM-only	CD8+ T cells	HMGB1	CXCR4	HMGB1_CXCR4	0.19598	0.99268	0.197425	HMGB1	CXCR4
IgM-only	CD8+ T cells	ICAM2	ITGAL	ICAM2_ITGAL	0.0147782	0.107604	0.137339	ICAM2	ITGAL
IgM-only	CD8+ T cells	ICAM2	ITGB2	ICAM2_ITGB2	0.0127914	0.110385	0.11588	ICAM2	ITGB2
IgM-only	CD8+ T cells	IL7	IL7R	IL7_IL7R	0.0106437	0.0619997	0.171674	IL7	IL7R
IgM-only	CD8+ T cells	JAM3	ITGB2	JAM3_ITGB2	0.0128118	0.110561	0.11588	JAM3	ITGB2
IgM-only	CD8+ T cells	LGALS1	PTPRC	LGALS1_PTPRC	0.0542017	0.467741	0.11588	LGALS1	PTPRC
IgM-only	CD8+ T cells	LTA	TNFRSF14	LTA_TNFRSF14	0.0455834	0.134442	0.339056	LTA	TNFRSF14
IgM-only	CD8+ T cells	MIF	CD44	MIF_CD44	0.127545	0.803188	0.158798	MIF	CD44
IgM-only	CD8+ T cells	MIF	CD74	MIF_CD74	0.415436	1.0637	0.390558	MIF	CD74
IgM-only	CD8+ T cells	MIF	CXCR4	MIF_CXCR4	0.165838	0.840004	0.197425	MIF	CXCR4
IgM-only	CD8+ T cells	PKM	CD44	PKM_CD44	0.0687277	0.432799	0.158798	PKM	CD44
IgM-only	CD8+ T cells	PSEN1	CD44	PSEN1_CD44	0.0114888	0.0723484	0.158798	PSEN1	CD44
IgM-only	CD8+ T cells	TGFB1	CXCR4	TGFB1_CXCR4	0.105741	0.535602	0.197425	TGFB1	CXCR4
IgM-only	CD8+ T cells	TGFB1	TGFBR2	TGFB1_TGFBR2	0.0616968	0.479178	0.128755	TGFB1	TGFBR2
IgM-only	Endothelial	APP	CAV1	APP_CAV1	0.0127757	0.110493	0.115625	APP	CAV1
IgM-only	Endothelial	APP	CD74	APP_CD74	0.0427287	0.120469	0.354687	APP	CD74
IgM-only	Endothelial	BTLA	TNFRSF14	BTLA_TNFRSF14	0.014808	0.0636048	0.232813	BTLA	TNFRSF14
IgM-only	Endothelial	CALM3	AR	CALM3_AR	0.0166161	0.132929	0.125	CALM3	AR
IgM-only	Endothelial	CD70	CD27	CD70_CD27	0.0482519	0.411749	0.117188	CD70	CD27
IgM-only	Endothelial	HRAS	CAV1	HRAS_CAV1	0.00700478	0.0631417	0.110937	HRAS	CAV1
IgM-only	Endothelial	LTA	TNFRSF14	LTA_TNFRSF14	0.0261859	0.114007	0.229687	LTA	TNFRSF14
IgM-only	Endothelial	MIF	CD74	MIF_CD74	0.34112	0.961748	0.354687	MIF	CD74
IgM-only	Endothelial	TGFB1	CAV1	TGFB1_CAV1	0.0585575	0.506443	0.115625	TGFB1	CAV1
IgM-only	Endothelial	TGFB1	TGFBR2	TGFB1_TGFBR2	0.0743631	0.517308	0.14375	TGFB1	TGFBR2
IgM-only	Epithelial	APP	CD74	APP_CD74	0.0534514	0.117593	0.454545	APP	CD74
IgM-only	Epithelial	BTLA	TNFRSF14	BTLA_TNFRSF14	0.0185752	0.0794606	0.233766	BTLA	TNFRSF14
IgM-only	Epithelial	CALM3	AR	CALM3_AR	0.0197086	0.13796	0.142857	CALM3	AR
IgM-only	Epithelial	CCL5	CXCR3	CCL5_CXCR3	0.0101204	0.0974093	0.103896	CCL5	CXCR3
IgM-only	Epithelial	CD70	CD27	CD70_CD27	0.0729031	0.467795	0.155844	CD70	CD27
IgM-only	Epithelial	COL4A4	CD47	COL4A4_CD47	0.00768617	0.0657594	0.116883	COL4A4	CD47
IgM-only	Epithelial	HSP90B1	ERBB2	HSP90B1_ERBB2	0.0667723	0.395498	0.168831	HSP90B1	ERBB2
IgM-only	Epithelial	LTA	TNFRSF14	LTA_TNFRSF14	0.029668	0.126913	0.233766	LTA	TNFRSF14
IgM-only	Epithelial	MIF	CD74	MIF_CD74	0.48605	1.06931	0.454545	MIF	CD74
IgM-only	Epithelial	S100A4	ERBB2	S100A4_ERBB2	0.116023	0.687215	0.168831	S100A4	ERBB2
IgM-only	Epithelial	SEMA4D	ERBB2	SEMA4D_ERBB2	0.0179064	0.106061	0.168831	SEMA4D	ERBB2
IgM-only	Epithelial	TGFB1	TGFBR2	TGFB1_TGFBR2	0.0557714	0.477155	0.116883	TGFB1	TGFBR2
IgM-only	Epithelial	TIMP1	CD63	TIMP1_CD63	0.00447285	0.0430512	0.103896	TIMP1	CD63
IgM-only	Mesenchymal	ADAM10	CD44	ADAM10_CD44	0.0121796	0.100724	0.120921	ADAM10	CD44
IgM-only	Mesenchymal	APP	CD74	APP_CD74	0.0560429	0.113612	0.493282	APP	CD74
IgM-only	Mesenchymal	BTLA	TNFRSF14	BTLA_TNFRSF14	0.0160588	0.066933	0.239923	BTLA	TNFRSF14
IgM-only	Mesenchymal	CALM3	AR	CALM3_AR	0.0219132	0.140948	0.15547	CALM3	AR
IgM-only	Mesenchymal	CALR	ITGAV	CALR_ITGAV	0.0497701	0.439495	0.113244	CALR	ITGAV
IgM-only	Mesenchymal	CD70	CD27	CD70_CD27	0.0465233	0.378729	0.122841	CD70	CD27
IgM-only	Mesenchymal	CLCF1	IL6ST	CLCF1_IL6ST	0.00523811	0.0389865	0.134357	CLCF1	IL6ST
IgM-only	Mesenchymal	COL4A4	ITGAV	COL4A4_ITGAV	0.00604315	0.0552365	0.109405	COL4A4	ITGAV
IgM-only	Mesenchymal	GRN	TNFRSF1A	GRN_TNFRSF1A	0.035029	0.314657	0.111324	GRN	TNFRSF1A
IgM-only	Mesenchymal	GRN	TNFRSF1B	GRN_TNFRSF1B	0.0382781	0.311608	0.122841	GRN	TNFRSF1B
IgM-only	Mesenchymal	IL6	IL6ST	IL6_IL6ST	0.0113438	0.0767546	0.147793	IL6	IL6ST
IgM-only	Mesenchymal	LTA	TNFRSF14	LTA_TNFRSF14	0.0280642	0.109115	0.257198	LTA	TNFRSF14
IgM-only	Mesenchymal	LTA	TNFRSF1A	LTA_TNFRSF1A	0.0100161	0.0899722	0.111324	LTA	TNFRSF1A
IgM-only	Mesenchymal	LTA	TNFRSF1B	LTA_TNFRSF1B	0.0115633	0.0956264	0.120921	LTA	TNFRSF1B
IgM-only	Mesenchymal	LTB	TNFRSF1A	LTB_TNFRSF1A	0.137768	1.23754	0.111324	LTB	TNFRSF1A
IgM-only	Mesenchymal	MIF	CD44	MIF_CD44	0.0916194	0.757678	0.120921	MIF	CD44
IgM-only	Mesenchymal	MIF	CD74	MIF_CD74	0.471765	0.95638	0.493282	MIF	CD74
IgM-only	Mesenchymal	PKM	CD44	PKM_CD44	0.0488014	0.403579	0.120921	PKM	CD44
IgM-only	Mesenchymal	PSEN1	CD44	PSEN1_CD44	0.00645687	0.0533973	0.120921	PSEN1	CD44
IgM-only	Mesenchymal	TGFB1	ITGAV	TGFB1_ITGAV	0.0531107	0.468995	0.113244	TGFB1	ITGAV
IgM-only	Mesenchymal	TGFB1	TGFBR2	TGFB1_TGFBR2	0.0633626	0.446107	0.142035	TGFB1	TGFBR2
IgM-only	Mesenchymal	TIMP1	CD63	TIMP1_CD63	0.00746824	0.0598608	0.12476	TIMP1	CD63
IgM-only	Mesenchymal	TNFSF12	TNFRSF12A	TNFSF12_TNFRSF12A	0.0174612	0.162451	0.107486	TNFSF12	TNFRSF12A
IgM-only	Myeloid	ADAM10	CD44	ADAM10_CD44	0.0158578	0.104067	0.152381	ADAM10	CD44
IgM-only	Myeloid	ADAM10	GPNMB	ADAM10_GPNMB	0.0161681	0.0963203	0.167857	ADAM10	GPNMB
IgM-only	Myeloid	APP	CD74	APP_CD74	0.119786	0.158208	0.757143	APP	CD74
IgM-only	Myeloid	BTLA	TNFRSF14	BTLA_TNFRSF14	0.0226957	0.068087	0.333333	BTLA	TNFRSF14
IgM-only	Myeloid	CALM3	AR	CALM3_AR	0.0145332	0.119685	0.121429	CALM3	AR
IgM-only	Myeloid	CD70	CD27	CD70_CD27	0.0677168	0.397777	0.170238	CD70	CD27
IgM-only	Myeloid	GRN	TNFRSF1A	GRN_TNFRSF1A	0.0355284	0.324389	0.109524	GRN	TNFRSF1A
IgM-only	Myeloid	GRN	TNFRSF1B	GRN_TNFRSF1B	0.0514512	0.317787	0.161905	GRN	TNFRSF1B
IgM-only	Myeloid	HMGB1	CXCR4	HMGB1_CXCR4	0.0984779	0.899146	0.109524	HMGB1	CXCR4
IgM-only	Myeloid	ICAM2	ITGB2	ICAM2_ITGB2	0.0153682	0.0854922	0.179762	ICAM2	ITGB2
IgM-only	Myeloid	IL16	CD4	IL16_CD4	0.0678583	0.372555	0.182143	IL16	CD4
IgM-only	Myeloid	IL6	IL6ST	IL6_IL6ST	0.0076171	0.0695474	0.109524	IL6	IL6ST
IgM-only	Myeloid	JAM3	ITGB2	JAM3_ITGB2	0.0169212	0.0941311	0.179762	JAM3	ITGB2
IgM-only	Myeloid	LTA	TNFRSF14	LTA_TNFRSF14	0.0371892	0.111967	0.332143	LTA	TNFRSF14
IgM-only	Myeloid	LTA	TNFRSF1A	LTA_TNFRSF1A	0.0102841	0.0959853	0.107143	LTA	TNFRSF1A
IgM-only	Myeloid	LTA	TNFRSF1B	LTA_TNFRSF1B	0.0153759	0.0963861	0.159524	LTA	TNFRSF1B
IgM-only	Myeloid	LTB	TNFRSF1A	LTB_TNFRSF1A	0.141382	1.29088	0.109524	LTB	TNFRSF1A
IgM-only	Myeloid	MIF	CD44	MIF_CD44	0.11808	0.774898	0.152381	MIF	CD44
IgM-only	Myeloid	MIF	CD74	MIF_CD74	0.982282	1.29532	0.758333	MIF	CD74
IgM-only	Myeloid	MIF	CXCR4	MIF_CXCR4	0.0848588	0.774798	0.109524	MIF	CXCR4
IgM-only	Myeloid	PKM	CD44	PKM_CD44	0.0634693	0.416517	0.152381	PKM	CD44
IgM-only	Myeloid	PSEN1	CD44	PSEN1_CD44	0.00929116	0.0614534	0.15119	PSEN1	CD44
IgM-only	Myeloid	TGFB1	CXCR4	TGFB1_CXCR4	0.0510256	0.465886	0.109524	TGFB1	CXCR4
IgM-only	Myeloid	TGFB1	TGFBR2	TGFB1_TGFBR2	0.0633909	0.463029	0.136905	TGFB1	TGFBR2
IgM-only	Myeloid	TIMP1	CD63	TIMP1_CD63	0.00648746	0.0514101	0.12619	TIMP1	CD63
IgM-only	Plasma cells	APP	CD74	APP_CD74	0.0353767	0.114087	0.310085	APP	CD74
IgM-only	Plasma cells	BTLA	TNFRSF14	BTLA_TNFRSF14	0.010634	0.0696462	0.152686	BTLA	TNFRSF14
IgM-only	Plasma cells	CD70	CD27	CD70_CD27	0.0754069	0.439598	0.171536	CD70	CD27
IgM-only	Plasma cells	LTA	TNFRSF14	LTA_TNFRSF14	0.0201069	0.13088	0.153629	LTA	TNFRSF14
IgM-only	Plasma cells	MIF	CD74	MIF_CD74	0.308308	0.99427	0.310085	MIF	CD74
Mesenchymal	aNAV	ADM2	ADRB2	ADM2_ADRB2	0.00522844	0.0398669	0.131148	ADRB2	ADM2
Mesenchymal	aNAV	APOE	ABCA1	APOE_ABCA1	0.0654069	0.132994	0.491803	ABCA1	APOE
Mesenchymal	aNAV	APOE	SORL1	APOE_SORL1	0.0281967	0.0614285	0.459016	SORL1	APOE
Mesenchymal	aNAV	B2M	LILRB1	B2M_LILRB1	0.170702	0.247924	0.688525	LILRB1	B2M
Mesenchymal	aNAV	B2M	TFRC	B2M_TFRC	0.0635665	0.0945745	0.672131	TFRC	B2M
Mesenchymal	aNAV	BST2	LILRA4	BST2_LILRA4	0.0114356	0.0387541	0.295082	LILRA4	BST2
Mesenchymal	aNAV	CCL19	CCR7	CCL19_CCR7	0.143589	0.336882	0.42623	CCR7	CCL19
Mesenchymal	aNAV	CCL19	CXCR3	CCL19_CXCR3	0.0245513	0.0576011	0.42623	CXCR3	CCL19
Mesenchymal	aNAV	CCL21	CCR7	CCL21_CCR7	0.14378	0.350824	0.409836	CCR7	CCL21
Mesenchymal	aNAV	CCL21	CXCR3	CCL21_CXCR3	0.0198517	0.0504564	0.393443	CXCR3	CCL21
Mesenchymal	aNAV	CD24	SIGLEC10	CD24_SIGLEC10	0.0365191	0.159119	0.229508	SIGLEC10	CD24
Mesenchymal	aNAV	CD55	ADGRE5	CD55_ADGRE5	0.0259093	0.225781	0.114754	ADGRE5	CD55
Mesenchymal	aNAV	CD55	CR1	CD55_CR1	0.0157771	0.137486	0.114754	CR1	CD55
Mesenchymal	aNAV	COL14A1	CD44	COL14A1_CD44	0.077506	0.525319	0.147541	CD44	COL14A1
Mesenchymal	aNAV	COL16A1	ITGB1	COL16A1_ITGB1	0.014349	0.109411	0.131148	ITGB1	COL16A1
Mesenchymal	aNAV	COL18A1	ITGA5	COL18A1_ITGA5	0.00553993	0.0281613	0.196721	ITGA5	COL18A1
Mesenchymal	aNAV	COL18A1	ITGB1	COL18A1_ITGB1	0.0276193	0.120341	0.229508	ITGB1	COL18A1
Mesenchymal	aNAV	COL1A1	CD44	COL1A1_CD44	0.586698	0.795301	0.737705	CD44	COL1A1
Mesenchymal	aNAV	COL1A1	ITGA5	COL1A1_ITGA5	0.0235694	0.0449292	0.52459	ITGA5	COL1A1
Mesenchymal	aNAV	COL1A1	ITGB1	COL1A1_ITGB1	0.145994	0.197903	0.737705	ITGB1	COL1A1
Mesenchymal	aNAV	COL1A2	CD44	COL1A2_CD44	0.20842	0.529733	0.393443	CD44	COL1A2
Mesenchymal	aNAV	COL1A2	ITGB1	COL1A2_ITGB1	0.0524622	0.133341	0.393443	ITGB1	COL1A2
Mesenchymal	aNAV	COL3A1	ITGB1	COL3A1_ITGB1	0.0977065	0.170288	0.57377	ITGB1	COL3A1
Mesenchymal	aNAV	COL5A1	ITGB1	COL5A1_ITGB1	0.0246709	0.150493	0.163934	ITGB1	COL5A1
Mesenchymal	aNAV	COL6A1	ITGB1	COL6A1_ITGB1	0.110308	0.197905	0.557377	ITGB1	COL6A1
Mesenchymal	aNAV	COL6A2	ITGB1	COL6A2_ITGB1	0.096837	0.19055	0.508197	ITGB1	COL6A2
Mesenchymal	aNAV	COL6A3	ITGB1	COL6A3_ITGB1	0.0586957	0.179022	0.327869	ITGB1	COL6A3
Mesenchymal	aNAV	COL9A3	ITGB1	COL9A3_ITGB1	0.0205665	0.139395	0.147541	ITGB1	COL9A3
Mesenchymal	aNAV	CXCL12	ACKR3	CXCL12_ACKR3	0.00408629	0.0249263	0.163934	ACKR3	CXCL12
Mesenchymal	aNAV	CXCL12	CXCR3	CXCL12_CXCR3	0.0147019	0.0560509	0.262295	CXCR3	CXCL12
Mesenchymal	aNAV	CXCL12	ITGB1	CXCL12_ITGB1	0.0564577	0.215245	0.262295	ITGB1	CXCL12
Mesenchymal	aNAV	CXCL13	CXCR3	CXCL13_CXCR3	0.0157008	0.0870678	0.180328	CXCR3	CXCL13
Mesenchymal	aNAV	CXCL13	CXCR5	CXCL13_CXCR5	0.0696785	0.386399	0.180328	CXCR5	CXCL13
Mesenchymal	aNAV	DLL1	NOTCH1	DLL1_NOTCH1	0.00807408	0.0492519	0.163934	NOTCH1	DLL1
Mesenchymal	aNAV	DLL1	NOTCH2	DLL1_NOTCH2	0.0253683	0.154746	0.163934	NOTCH2	DLL1
Mesenchymal	aNAV	DLL4	NOTCH1	DLL4_NOTCH1	0.00568834	0.0495699	0.114754	NOTCH1	DLL4
Mesenchymal	aNAV	DLL4	NOTCH2	DLL4_NOTCH2	0.0151859	0.132335	0.114754	NOTCH2	DLL4
Mesenchymal	aNAV	HSPG2	ITGB1	HSPG2_ITGB1	0.0303483	0.132232	0.229508	ITGB1	HSPG2
Mesenchymal	aNAV	ICAM2	ITGB2	ICAM2_ITGB2	0.0319352	0.278292	0.114754	ITGB2	ICAM2
Mesenchymal	aNAV	IGF2	IGF2R	IGF2_IGF2R	0.0107442	0.0819247	0.131148	IGF2R	IGF2
Mesenchymal	aNAV	KITLG	EPOR	KITLG_EPOR	0.00675688	0.0588813	0.114754	EPOR	KITLG
Mesenchymal	aNAV	LGALS1	ITGB1	LGALS1_ITGB1	0.023592	0.159902	0.147541	ITGB1	LGALS1
Mesenchymal	aNAV	LGALS3BP	ITGB1	LGALS3BP_ITGB1	0.0279599	0.170555	0.163934	ITGB1	LGALS3BP
Mesenchymal	aNAV	LGALS9	CD44	LGALS9_CD44	0.110473	0.518375	0.213115	CD44	LGALS9
Mesenchymal	aNAV	LGALS9	SLC1A5	LGALS9_SLC1A5	0.0074329	0.0377839	0.196721	SLC1A5	LGALS9
Mesenchymal	aNAV	LTB	CD40	LTB_CD40	0.160727	0.408515	0.393443	CD40	LTB
[truncated: 1,510 more rows]

## Sheet: Imputed immune interactions 
Imputed ligand-receptor interactions associated with immune function occurring between B cells and other cell types
Only ligand-receptor pairs where interaction imputed to occur on at least 10% of all edges between cell types (i.e. pc_edges_with_LR > 0.1) are included
Imputed gene (present on B cell) listed under bcell gene
Observed gene (present on interacting cell) listed under other gene
nodeL.subset	nodeR.subset	ligand	receptor	lr_pair	avg_str	avg_str_when_present	pc_edges_present	p_val_adj of bcell gene (imputed)	bcell gene (imputed)	other gene (observed)	gene_combination	annotation
DN2	CD4+ T cells	CD58	CD2	CD58_CD2	0.0508951	0.171308	0.297097	3.61e-11	CD58	CD2	CD58-CD2	Immune Function
DN2	CD4+ T cells	CD86	CD28	CD86_CD28	0.0317302	0.161545	0.196418	1.42e-13	CD86	CD28	CD86-CD28	Immune Function
DN2	CD4+ T cells	CD86	CTLA4	CD86_CTLA4	0.0181069	0.149566	0.121062	1.42e-13	CD86	CTLA4	CD86-CTLA4	Immune Function
DN2	CD4+ T cells	EBI3	IL27RA	EBI3_IL27RA	0.0153854	0.123925	0.124151	1.93e-28	EBI3	IL27RA	EBI3-IL27RA	Immune Function
DN2	CD4+ T cells	EBI3	IL6ST	EBI3_IL6ST	0.0177981	0.124203	0.143298	1.93e-28	EBI3	IL6ST	EBI3-IL6ST	Immune Function
DN2	CD4+ T cells	GRN	TNFRSF1B	GRN_TNFRSF1B	0.0948078	0.556137	0.170476	1.73e-11	GRN	TNFRSF1B	GRN-TNFRSF1B	Immune Function
DN2	CD8+ T cells	CD58	CD2	CD58_CD2	0.0567791	0.172521	0.329114	3.61e-11	CD58	CD2	CD58-CD2	Immune Function
DN2	CD8+ T cells	CD86	CD28	CD86_CD28	0.0298992	0.168717	0.177215	1.42e-13	CD86	CD28	CD86-CD28	Immune Function
DN2	CD8+ T cells	EBI3	IL27RA	EBI3_IL27RA	0.0172127	0.169976	0.101266	1.93e-28	EBI3	IL27RA	EBI3-IL27RA	Immune Function
DN2	CD8+ T cells	GRN	TNFRSF1A	GRN_TNFRSF1A	0.0725514	0.458525	0.158228	1.73e-11	GRN	TNFRSF1A	GRN-TNFRSF1A	Immune Function
DN2	CD8+ T cells	GRN	TNFRSF1B	GRN_TNFRSF1B	0.0786499	0.477949	0.164557	1.73e-11	GRN	TNFRSF1B	GRN-TNFRSF1B	Immune Function
DN2	Endothelial	EBI3	IL6ST	EBI3_IL6ST	0.0165043	0.140803	0.117216	1.93e-28	EBI3	IL6ST	EBI3-IL6ST	Immune Function
DN2	Epithelial	CD86	CD28	CD86_CD28	0.0133743	0.115911	0.115385	1.42e-13	CD86	CD28	CD86-CD28	Immune Function
DN2	Epithelial	GRN	TNFRSF1A	GRN_TNFRSF1A	0.0586653	0.435799	0.134615	1.73e-11	GRN	TNFRSF1A	GRN-TNFRSF1A	Immune Function
DN2	Mesenchymal	EBI3	IL6ST	EBI3_IL6ST	0.0267397	0.117219	0.228117	1.93e-28	EBI3	IL6ST	EBI3-IL6ST	Immune Function
DN2	Mesenchymal	GRN	TNFRSF1A	GRN_TNFRSF1A	0.0760802	0.486139	0.156499	1.73e-11	GRN	TNFRSF1A	GRN-TNFRSF1A	Immune Function
DN2	Myeloid	EBI3	IL6ST	EBI3_IL6ST	0.0176699	0.132233	0.133627	1.93e-28	EBI3	IL6ST	EBI3-IL6ST	Immune Function
DN2	Myeloid	GRN	TNFRSF1A	GRN_TNFRSF1A	0.0620463	0.480153	0.129222	1.73e-11	GRN	TNFRSF1A	GRN-TNFRSF1A	Immune Function
DN2	Myeloid	GRN	TNFRSF1B	GRN_TNFRSF1B	0.1154	0.517024	0.223201	1.73e-11	GRN	TNFRSF1B	GRN-TNFRSF1B	Immune Function
CD8+ T cells	DN2	CD24	SIGLEC10	CD24_SIGLEC10	0.0247315	0.177617	0.139241	0.0445281	SIGLEC10	CD24	SIGLEC10-CD24	Immune Function
CD8+ T cells	DN2	TNFSF13B	TNFRSF13B	TNFSF13B_TNFRSF13B	0.0419773	0.414526	0.101266	1.17e-10	TNFRSF13B	TNFSF13B	TNFRSF13B-TNFSF13B	Immune Function
CD8+ T cells	DN2	TNFSF13B	TNFRSF17	TNFSF13B_TNFRSF17	0.00835706	0.0825259	0.101266	0.001251	TNFRSF17	TNFSF13B	TNFRSF17-TNFSF13B	Immune Function
Epithelial	DN2	CD24	SIGLEC10	CD24_SIGLEC10	0.106502	0.230755	0.461538	0.0445281	SIGLEC10	CD24	SIGLEC10-CD24	Immune Function
Epithelial	DN2	CD70	TNFRSF13B	CD70_TNFRSF13B	0.0597228	0.388198	0.153846	1.17e-10	TNFRSF13B	CD70	TNFRSF13B-CD70	Immune Function
Epithelial	DN2	CD70	TNFRSF17	CD70_TNFRSF17	0.0144178	0.0937155	0.153846	0.001251	TNFRSF17	CD70	TNFRSF17-CD70	Immune Function
Mesenchymal	DN2	CD24	SIGLEC10	CD24_SIGLEC10	0.0262058	0.182955	0.143236	0.0445281	SIGLEC10	CD24	SIGLEC10-CD24	Immune Function
Mesenchymal	DN2	TNFSF13B	TNFRSF13B	TNFSF13B_TNFRSF13B	0.0585754	0.538608	0.108753	1.17e-10	TNFRSF13B	TNFSF13B	TNFRSF13B-TNFSF13B	Immune Function
Mesenchymal	DN2	TNFSF13B	TNFRSF17	TNFSF13B_TNFRSF17	0.0091228	0.0838853	0.108753	0.001251	TNFRSF17	TNFSF13B	TNFRSF17-TNFSF13B	Immune Function
Myeloid	DN2	TNFSF13B	TNFRSF13B	TNFSF13B_TNFRSF13B	0.0532374	0.477035	0.111601	1.17e-10	TNFRSF13B	TNFSF13B	TNFRSF13B-TNFSF13B	Immune Function
Myeloid	DN2	TNFSF13B	TNFRSF17	TNFSF13B_TNFRSF17	0.00931919	0.0835048	0.111601	0.001251	TNFRSF17	TNFSF13B	TNFRSF17-TNFSF13B	Immune Function
MZ	CD4+ T cells	CD70	CD27	CD70_CD27	0.0855028	0.371474	0.230172	6.23e-63	CD70	CD27	CD70-CD27	Immune Function
MZ	CD4+ T cells	GRN	TNFRSF1B	GRN_TNFRSF1B	0.0600956	0.421483	0.142581	1.66e-46	GRN	TNFRSF1B	GRN-TNFRSF1B	Immune Function
MZ	CD4+ T cells	IL7	IL7R	IL7_IL7R	0.0144857	0.0811209	0.17857	9.87e-08	IL7	IL7R	IL7-IL7R	Immune Function
MZ	CD4+ T cells	IL6	IL6ST	IL6_IL6ST	0.0120683	0.0903494	0.133574	1.58e-08	IL6	IL6ST	IL6-IL6ST	Immune Function
MZ	CD8+ T cells	CD70	CD27	CD70_CD27	0.0942365	0.374742	0.251471	6.23e-63	CD70	CD27	CD70-CD27	Immune Function
MZ	CD8+ T cells	GRN	TNFRSF1B	GRN_TNFRSF1B	0.0565716	0.418138	0.135294	1.66e-46	GRN	TNFRSF1B	GRN-TNFRSF1B	Immune Function
MZ	CD8+ T cells	GRN	TNFRSF1A	GRN_TNFRSF1A	0.042703	0.407076	0.104902	1.66e-46	GRN	TNFRSF1A	GRN-TNFRSF1A	Immune Function
MZ	CD8+ T cells	IL7	IL7R	IL7_IL7R	0.015414	0.0802156	0.192157	9.87e-08	IL7	IL7R	IL7-IL7R	Immune Function
MZ	CD8+ T cells	IL7	IL2RG	IL7_IL2RG	0.00665333	0.0658873	0.10098	9.87e-08	IL7	IL2RG	IL7-IL2RG	Immune Function
MZ	Endothelial	CD70	CD27	CD70_CD27	0.0500548	0.387137	0.129295	6.23e-63	CD70	CD27	CD70-CD27	Immune Function
MZ	Epithelial	CD70	CD27	CD70_CD27	0.0382963	0.350558	0.109244	6.23e-63	CD70	CD27	CD70-CD27	Immune Function
MZ	Mesenchymal	CD70	CD27	CD70_CD27	0.0469292	0.334465	0.140311	6.23e-63	CD70	CD27	CD70-CD27	Immune Function
MZ	Mesenchymal	GRN	TNFRSF1A	GRN_TNFRSF1A	0.0488078	0.389146	0.125423	1.66e-46	GRN	TNFRSF1A	GRN-TNFRSF1A	Immune Function
MZ	Mesenchymal	GRN	TNFRSF1B	GRN_TNFRSF1B	0.0440071	0.397318	0.11076	1.66e-46	GRN	TNFRSF1B	GRN-TNFRSF1B	Immune Function
MZ	Mesenchymal	IL6	IL6ST	IL6_IL6ST	0.0156022	0.0855999	0.182269	1.58e-08	IL6	IL6ST	IL6-IL6ST	Immune Function
MZ	Mesenchymal	TNFSF12	TNFRSF12A	TNFSF12_TNFRSF12A	0.0160461	0.144873	0.11076	0.0176031	TNFSF12	TNFRSF12A	TNFSF12-TNFRSF12A	Immune Function
MZ	Myeloid	CD70	CD27	CD70_CD27	0.0543955	0.342462	0.158836	6.23e-63	CD70	CD27	CD70-CD27	Immune Function
MZ	Myeloid	CSF1	CSF1R	CSF1_CSF1R	0.00454066	0.0408786	0.111077	0.000534799	CSF1	CSF1R	CSF1-CSF1R	Immune Function
MZ	Myeloid	GRN	TNFRSF1A	GRN_TNFRSF1A	0.0409454	0.39108	0.104698	1.66e-46	GRN	TNFRSF1A	GRN-TNFRSF1A	Immune Function
MZ	Myeloid	GRN	TNFRSF1B	GRN_TNFRSF1B	0.0770759	0.409458	0.188239	1.66e-46	GRN	TNFRSF1B	GRN-TNFRSF1B	Immune Function
MZ	Myeloid	IL6	IL6ST	IL6_IL6ST	0.00887445	0.0813765	0.109054	1.58e-08	IL6	IL6ST	IL6-IL6ST	Immune Function
MZ	Plasma cells	CD70	CD27	CD70_CD27	0.0467142	0.345164	0.135339	6.23e-63	CD70	CD27	CD70-CD27	Immune Function
CD4+ T cells	MZ	BST2	LILRA4	BST2_LILRA4	0.00836527	0.062788	0.13323	0.000359801	LILRA4	BST2	LILRA4-BST2	Immune Function
CD8+ T cells	MZ	BST2	LILRA4	BST2_LILRA4	0.00777973	0.0642537	0.121078	0.000359801	LILRA4	BST2	LILRA4-BST2	Immune Function
CD8+ T cells	MZ	TGFB1	TGFBR2	TGFB1_TGFBR2	0.0436852	0.365237	0.119608	4.43e-09	TGFBR2	TGFB1	TGFBR2-TGFB1	Immune Function
Endothelial	MZ	BST2	LILRA4	BST2_LILRA4	0.00680016	0.0653998	0.103978	0.000359801	LILRA4	BST2	LILRA4-BST2	Immune Function
Epithelial	MZ	CD24	SIGLEC10	CD24_SIGLEC10	0.0834845	0.236539	0.352941	2.39e-26	SIGLEC10	CD24	SIGLEC10-CD24	Immune Function
Mesenchymal	MZ	BST2	LILRA4	BST2_LILRA4	0.0103275	0.0577323	0.178886	0.000359801	LILRA4	BST2	LILRA4-BST2	Immune Function
Mesenchymal	MZ	CD24	SIGLEC10	CD24_SIGLEC10	0.0283163	0.205108	0.138055	2.39e-26	SIGLEC10	CD24	SIGLEC10-CD24	Immune Function
Mesenchymal	MZ	DLL1	NOTCH2	DLL1_NOTCH2	0.0133722	0.125061	0.106925	0.00139922	NOTCH2	DLL1	NOTCH2-DLL1	Immune Function
Myeloid	MZ	BST2	LILRA4	BST2_LILRA4	0.00970199	0.0577448	0.168015	0.000359801	LILRA4	BST2	LILRA4-BST2	Immune Function
Myeloid	MZ	C1QA	CR1	C1QA_CR1	0.0312459	0.151356	0.206441	3.31e-05	CR1	C1QA	CR1-C1QA	Immune Function
Myeloid	MZ	ICAM1	IL2RA	ICAM1_IL2RA	0.00635941	0.0625051	0.101742	2.93e-13	IL2RA	ICAM1	IL2RA-ICAM1	Immune Function
Myeloid	MZ	TGFB1	TGFBR2	TGFB1_TGFBR2	0.0373201	0.331345	0.112632	4.43e-09	TGFBR2	TGFB1	TGFBR2-TGFB1	Immune Function
CSM	CD4+ T cells	CD70	CD27	CD70_CD27	0.0687967	0.316146	0.217611	2.2e-82	CD70	CD27	CD70-CD27	Immune Function
CSM	CD4+ T cells	GRN	TNFRSF1B	GRN_TNFRSF1B	0.0476757	0.367394	0.129767	1.55e-37	GRN	TNFRSF1B	GRN-TNFRSF1B	Immune Function
CSM	CD4+ T cells	CD58	CD2	CD58_CD2	0.0201701	0.0982711	0.20525	5.52e-15	CD58	CD2	CD58-CD2	Immune Function
CSM	CD4+ T cells	CD86	CD28	CD86_CD28	0.0115606	0.0800652	0.14439	2.84e-78	CD86	CD28	CD86-CD28	Immune Function
CSM	CD8+ T cells	CD70	CD27	CD70_CD27	0.0667907	0.307347	0.217313	2.2e-82	CD70	CD27	CD70-CD27	Immune Function
CSM	CD8+ T cells	GRN	TNFRSF1B	GRN_TNFRSF1B	0.0356597	0.311094	0.114627	1.55e-37	GRN	TNFRSF1B	GRN-TNFRSF1B	Immune Function
CSM	CD8+ T cells	CD58	CD2	CD58_CD2	0.0165625	0.0934082	0.177313	5.52e-15	CD58	CD2	CD58-CD2	Immune Function
CSM	CD8+ T cells	CD86	CD28	CD86_CD28	0.0111215	0.0842922	0.13194	2.84e-78	CD86	CD28	CD86-CD28	Immune Function
CSM	Endothelial	CD70	CD27	CD70_CD27	0.0410163	0.332796	0.123247	2.2e-82	CD70	CD27	CD70-CD27	Immune Function
CSM	Epithelial	CD70	CD27	CD70_CD27	0.0383221	0.367652	0.104235	2.2e-82	CD70	CD27	CD70-CD27	Immune Function
CSM	Mesenchymal	CD70	CD27	CD70_CD27	0.0390344	0.292098	0.133635	2.2e-82	CD70	CD27	CD70-CD27	Immune Function
CSM	Mesenchymal	GRN	TNFRSF1A	GRN_TNFRSF1A	0.0354796	0.335497	0.105752	1.55e-37	GRN	TNFRSF1A	GRN-TNFRSF1A	Immune Function
CSM	Mesenchymal	GRN	TNFRSF1B	GRN_TNFRSF1B	0.0331605	0.325152	0.101984	1.55e-37	GRN	TNFRSF1B	GRN-TNFRSF1B	Immune Function
CSM	Mesenchymal	TNFSF12	TNFRSF12A	TNFSF12_TNFRSF12A	0.0154206	0.145818	0.105752	0.0163776	TNFSF12	TNFRSF12A	TNFSF12-TNFRSF12A	Immune Function
CSM	Myeloid	CD70	CD27	CD70_CD27	0.0422162	0.30163	0.13996	2.2e-82	CD70	CD27	CD70-CD27	Immune Function
CSM	Myeloid	GRN	TNFRSF1A	GRN_TNFRSF1A	0.0344554	0.335232	0.102781	1.55e-37	GRN	TNFRSF1A	GRN-TNFRSF1A	Immune Function
CSM	Myeloid	GRN	TNFRSF1B	GRN_TNFRSF1B	0.0559381	0.343816	0.162698	1.55e-37	GRN	TNFRSF1B	GRN-TNFRSF1B	Immune Function
CSM	Plasma cells	CD70	CD27	CD70_CD27	0.0556701	0.34589	0.160947	2.2e-82	CD70	CD27	CD70-CD27	Immune Function
CD4+ T cells	CSM	BST2	LILRA4	BST2_LILRA4	0.00457606	0.0424576	0.10778	0.0234728	LILRA4	BST2	LILRA4-BST2	Immune Function
CD8+ T cells	CSM	BST2	LILRA4	BST2_LILRA4	0.00435944	0.0432075	0.100896	0.0234728	LILRA4	BST2	LILRA4-BST2	Immune Function
Mesenchymal	CSM	BST2	LILRA4	BST2_LILRA4	0.00662137	0.0440061	0.150465	0.0234728	LILRA4	BST2	LILRA4-BST2	Immune Function
Myeloid	CSM	BST2	LILRA4	BST2_LILRA4	0.00541254	0.0391447	0.13827	0.0234728	LILRA4	BST2	LILRA4-BST2	Immune Function
IgM-only	CD4+ T cells	CD70	CD27	CD70_CD27	0.0950316	0.447118	0.212542	1.87e-52	CD70	CD27	CD70-CD27	Immune Function
IgM-only	CD4+ T cells	GRN	TNFRSF1B	GRN_TNFRSF1B	0.0440959	0.341425	0.129153	3.07e-27	GRN	TNFRSF1B	GRN-TNFRSF1B	Immune Function
IgM-only	CD8+ T cells	CD70	CD27	CD70_CD27	0.0743579	0.385009	0.193133	1.87e-52	CD70	CD27	CD70-CD27	Immune Function
IgM-only	Endothelial	CD70	CD27	CD70_CD27	0.0482519	0.411749	0.117188	1.87e-52	CD70	CD27	CD70-CD27	Immune Function
IgM-only	Epithelial	CD70	CD27	CD70_CD27	0.0729031	0.467795	0.155844	1.87e-52	CD70	CD27	CD70-CD27	Immune Function
IgM-only	Mesenchymal	CD70	CD27	CD70_CD27	0.0465233	0.378729	0.122841	1.87e-52	CD70	CD27	CD70-CD27	Immune Function
IgM-only	Mesenchymal	GRN	TNFRSF1A	GRN_TNFRSF1A	0.035029	0.314657	0.111324	3.07e-27	GRN	TNFRSF1A	GRN-TNFRSF1A	Immune Function
IgM-only	Mesenchymal	GRN	TNFRSF1B	GRN_TNFRSF1B	0.0382781	0.311608	0.122841	3.07e-27	GRN	TNFRSF1B	GRN-TNFRSF1B	Immune Function
IgM-only	Myeloid	CD70	CD27	CD70_CD27	0.0677168	0.397777	0.170238	1.87e-52	CD70	CD27	CD70-CD27	Immune Function
IgM-only	Myeloid	GRN	TNFRSF1A	GRN_TNFRSF1A	0.0355284	0.324389	0.109524	3.07e-27	GRN	TNFRSF1A	GRN-TNFRSF1A	Immune Function
IgM-only	Myeloid	GRN	TNFRSF1B	GRN_TNFRSF1B	0.0514512	0.317787	0.161905	3.07e-27	GRN	TNFRSF1B	GRN-TNFRSF1B	Immune Function
IgM-only	Plasma cells	CD70	CD27	CD70_CD27	0.0754069	0.439598	0.171536	1.87e-52	CD70	CD27	CD70-CD27	Immune Function
Naive	CD4+ T cells	BTLA	TNFRSF14	BTLA_TNFRSF14	0.045282	0.154696	0.292715	4.3e-84	BTLA	TNFRSF14	BTLA-TNFRSF14	Immune Function
Naive	CD4+ T cells	CLCF1	IL6ST	CLCF1_IL6ST	0.00593737	0.0532449	0.111511	0.014316	CLCF1	IL6ST	CLCF1-IL6ST	Immune Function
Naive	CD4+ T cells	IL6	IL6ST	IL6_IL6ST	0.00807127	0.0719899	0.112117	9.98e-63	IL6	IL6ST	IL6-IL6ST	Immune Function
Naive	CD4+ T cells	LTA	TNFRSF14	LTA_TNFRSF14	0.0407986	0.139843	0.291746	3.36e-14	LTA	TNFRSF14	LTA-TNFRSF14	Immune Function
Naive	CD4+ T cells	LTA	TNFRSF1B	LTA_TNFRSF1B	0.0149672	0.134759	0.111066	3.36e-14	LTA	TNFRSF1B	LTA-TNFRSF1B	Immune Function
Naive	CD8+ T cells	BTLA	TNFRSF14	BTLA_TNFRSF14	0.0539084	0.171288	0.314723	4.3e-84	BTLA	TNFRSF14	BTLA-TNFRSF14	Immune Function
Naive	CD8+ T cells	LTA	TNFRSF14	LTA_TNFRSF14	0.0442377	0.141226	0.313241	3.36e-14	LTA	TNFRSF14	LTA-TNFRSF14	Immune Function
Naive	Endothelial	BTLA	TNFRSF14	BTLA_TNFRSF14	0.0347785	0.155048	0.224308	4.3e-84	BTLA	TNFRSF14	BTLA-TNFRSF14	Immune Function
Naive	Endothelial	LTA	TNFRSF14	LTA_TNFRSF14	0.0311176	0.139208	0.223534	3.36e-14	LTA	TNFRSF14	LTA-TNFRSF14	Immune Function
Naive	Epithelial	BTLA	TNFRSF14	BTLA_TNFRSF14	0.0493914	0.150526	0.328125	4.3e-84	BTLA	TNFRSF14	BTLA-TNFRSF14	Immune Function
Naive	Epithelial	LTA	TNFRSF14	LTA_TNFRSF14	0.0435479	0.134858	0.322917	3.36e-14	LTA	TNFRSF14	LTA-TNFRSF14	Immune Function
Naive	Mesenchymal	BTLA	TNFRSF14	BTLA_TNFRSF14	0.0416817	0.147055	0.283442	4.3e-84	BTLA	TNFRSF14	BTLA-TNFRSF14	Immune Function
Naive	Mesenchymal	CLCF1	IL6ST	CLCF1_IL6ST	0.00869607	0.0490356	0.177342	0.014316	CLCF1	IL6ST	CLCF1-IL6ST	Immune Function
Naive	Mesenchymal	IL6	IL6ST	IL6_IL6ST	0.0122305	0.0688811	0.17756	9.98e-63	IL6	IL6ST	IL6-IL6ST	Immune Function
Naive	Mesenchymal	LTA	TNFRSF14	LTA_TNFRSF14	0.0340244	0.12041	0.282571	3.36e-14	LTA	TNFRSF14	LTA-TNFRSF14	Immune Function
Naive	Mesenchymal	LTA	TNFRSF1A	LTA_TNFRSF1A	0.0119017	0.112405	0.105882	3.36e-14	LTA	TNFRSF1A	LTA-TNFRSF1A	Immune Function
Naive	Mesenchymal	LTA	TNFRSF1B	LTA_TNFRSF1B	0.0119984	0.114022	0.105229	3.36e-14	LTA	TNFRSF1B	LTA-TNFRSF1B	Immune Function
Naive	Myeloid	BTLA	TNFRSF14	BTLA_TNFRSF14	0.0478701	0.152382	0.314145	4.3e-84	BTLA	TNFRSF14	BTLA-TNFRSF14	Immune Function
Naive	Myeloid	LTA	TNFRSF14	LTA_TNFRSF14	0.0446194	0.142362	0.313422	3.36e-14	LTA	TNFRSF14	LTA-TNFRSF14	Immune Function
Naive	Myeloid	LTA	TNFRSF1B	LTA_TNFRSF1B	0.0195847	0.133539	0.146659	3.36e-14	LTA	TNFRSF1B	LTA-TNFRSF1B	Immune Function
Naive	Plasma cells	BTLA	TNFRSF14	BTLA_TNFRSF14	0.0249116	0.161001	0.154729	4.3e-84	BTLA	TNFRSF14	BTLA-TNFRSF14	Immune Function
Naive	Plasma cells	LTA	TNFRSF14	LTA_TNFRSF14	0.0213721	0.139769	0.15291	3.36e-14	LTA	TNFRSF14	LTA-TNFRSF14	Immune Function

## Sheet: imputed other interactions
Imputed ligand-receptor interactions involving antigen presentation and cells migration or retention occurring between B cells and other cell types
Only ligand-receptor pairs where interaction imputed to occur on at least 10% of all edges between cell types (i.e. pc_edges_with_LR > 0.1) are included
Imputed gene (present on B cell) listed under bcell gene
Observed gene (present on interacting cell) listed under other gene
nodeL.subset	nodeR.subset	ligand	receptor	lr_pair	avg_str	avg_str_when_present	pc_edges_present	p_val_adj of bcell gene (imputed)	bcell gene (imputed)	other gene (observed)	gene_combination	annotation
DN2	CD4+ T cells	B2M	CD3D	B2M_CD3D	0.353695	2.87755	0.122915	4.5e-20	B2M	CD3D	B2M-CD3D	Antigen Presentation
DN2	CD4+ T cells	HLA-B	CD3D	HLA-B_CD3D	0.249698	2.03146	0.122915	0.000173618	HLA-B	CD3D	HLA-B-CD3D	Antigen Presentation
DN2	CD4+ T cells	PKM	CD44	PKM_CD44	0.13588	0.624971	0.217418	0.00134491	PKM	CD44	PKM-CD44	Cell Migration and/or Maintenance
DN2	CD8+ T cells	B2M	CD3D	B2M_CD3D	0.319103	2.65359	0.120253	4.5e-20	B2M	CD3D	B2M-CD3D	Antigen Presentation
DN2	CD8+ T cells	B2M	CD3G	B2M_CD3G	0.340251	2.68799	0.126582	4.5e-20	B2M	CD3G	B2M-CD3G	Antigen Presentation
DN2	CD8+ T cells	CCL5	CCR5	CCL5_CCR5	0.0152036	0.12643	0.120253	6.4e-06	CCL5	CCR5	CCL5-CCR5	Cell Migration and/or Maintenance
DN2	CD8+ T cells	HLA-B	CD3D	HLA-B_CD3D	0.225772	1.87748	0.120253	0.000173618	HLA-B	CD3D	HLA-B-CD3D	Antigen Presentation
DN2	CD8+ T cells	HLA-B	CD3G	HLA-B_CD3G	0.245395	1.93862	0.126582	0.000173618	HLA-B	CD3G	HLA-B-CD3G	Antigen Presentation
DN2	CD8+ T cells	PKM	CD44	PKM_CD44	0.16062	0.563953	0.28481	0.00134491	PKM	CD44	PKM-CD44	Cell Migration and/or Maintenance
DN2	CD8+ T cells	S100A4	CCR5	S100A4_CCR5	0.0924463	0.768764	0.120253	0.0193381	S100A4	CCR5	S100A4-CCR5	Cell Migration and/or Maintenance
DN2	CD8+ T cells	TIMP1	CD63	TIMP1_CD63	0.0183365	0.144858	0.126582	1.17e-17	TIMP1	CD63	TIMP1-CD63	Cell Migration and/or Maintenance
DN2	Endothelial	CCL5	ACKR1	CCL5_ACKR1	0.014405	0.135606	0.106227	6.4e-06	CCL5	ACKR1	CCL5-ACKR1	Cell Migration and/or Maintenance
DN2	Epithelial	PKM	CD44	PKM_CD44	0.0868993	0.645537	0.134615	0.00134491	PKM	CD44	PKM-CD44	Cell Migration and/or Maintenance
DN2	Epithelial	S100A4	ERBB2	S100A4_ERBB2	0.145761	0.842177	0.173077	0.0193381	S100A4	ERBB2	S100A4-ERBB2	Cell Migration and/or Maintenance
DN2	Epithelial	SEMA4D	ERBB2	SEMA4D_ERBB2	0.0371472	0.214628	0.173077	2.44e-18	SEMA4D	ERBB2	SEMA4D-ERBB2	Cell Migration and/or Maintenance
DN2	Epithelial	TIMP1	CD63	TIMP1_CD63	0.0292146	0.108511	0.269231	1.17e-17	TIMP1	CD63	TIMP1-CD63	Cell Migration and/or Maintenance
DN2	Mesenchymal	PKM	CD44	PKM_CD44	0.101495	0.5627	0.180371	0.00134491	PKM	CD44	PKM-CD44	Cell Migration and/or Maintenance
DN2	Mesenchymal	TIMP1	CD63	TIMP1_CD63	0.0338752	0.146793	0.230769	1.17e-17	TIMP1	CD63	TIMP1-CD63	Cell Migration and/or Maintenance
DN2	Myeloid	PKM	CD44	PKM_CD44	0.159337	0.5962	0.267254	0.00134491	PKM	CD44	PKM-CD44	Cell Migration and/or Maintenance
DN2	Myeloid	TIMP1	CD63	TIMP1_CD63	0.0242179	0.130892	0.185022	1.17e-17	TIMP1	CD63	TIMP1-CD63	Cell Migration and/or Maintenance
CD4+ T cells	DN2	COL1A1	CD44	COL1A1_CD44	0.0809288	0.579751	0.139592	0.0410255	CD44	COL1A1	CD44-COL1A1	Cell Migration and/or Maintenance
CD4+ T cells	DN2	ICAM3	ITGB2	ICAM3_ITGB2	0.0359574	0.350693	0.102532	4.82e-08	ITGB2	ICAM3	ITGB2-ICAM3	Cell Migration and/or Maintenance
CD4+ T cells	DN2	MIF	CD44	MIF_CD44	0.158491	0.616818	0.256949	0.0410255	CD44	MIF	CD44-MIF	Cell Migration and/or Maintenance
CD4+ T cells	DN2	MIF	CD74	MIF_CD74	0.996722	3.87907	0.256949	5.16e-08	CD74	MIF	CD74-MIF	Cell Migration and/or Maintenance
CD4+ T cells	DN2	MMP9	CD44	MMP9_CD44	0.0746122	0.635774	0.117356	0.0410255	CD44	MMP9	CD44-MMP9	Cell Migration and/or Maintenance
CD4+ T cells	DN2	MMP9	ITGB2	MMP9_ITGB2	0.0471495	0.401763	0.117356	4.82e-08	ITGB2	MMP9	ITGB2-MMP9	Cell Migration and/or Maintenance
CD4+ T cells	DN2	VIM	CD44	VIM_CD44	0.211233	0.670561	0.315009	0.0410255	CD44	VIM	CD44-VIM	Cell Migration and/or Maintenance
CD8+ T cells	DN2	COL1A1	CD44	COL1A1_CD44	0.109727	0.597825	0.183544	0.0410255	CD44	COL1A1	CD44-COL1A1	Cell Migration and/or Maintenance
CD8+ T cells	DN2	ICAM2	ITGB2	ICAM2_ITGB2	0.0377609	0.372889	0.101266	4.82e-08	ITGB2	ICAM2	ITGB2-ICAM2	Cell Migration and/or Maintenance
CD8+ T cells	DN2	LGALS9	CD44	LGALS9_CD44	0.0562442	0.555412	0.101266	0.0410255	CD44	LGALS9	CD44-LGALS9	Cell Migration and/or Maintenance
CD8+ T cells	DN2	MIF	CD44	MIF_CD44	0.189136	0.585951	0.322785	0.0410255	CD44	MIF	CD44-MIF	Cell Migration and/or Maintenance
CD8+ T cells	DN2	MIF	CD74	MIF_CD74	1.22516	3.79558	0.322785	5.16e-08	CD74	MIF	CD74-MIF	Cell Migration and/or Maintenance
CD8+ T cells	DN2	MMP9	CD44	MMP9_CD44	0.0911603	0.576133	0.158228	0.0410255	CD44	MMP9	CD44-MMP9	Cell Migration and/or Maintenance
CD8+ T cells	DN2	MMP9	ITGB2	MMP9_ITGB2	0.0621967	0.393083	0.158228	4.82e-08	ITGB2	MMP9	ITGB2-MMP9	Cell Migration and/or Maintenance
CD8+ T cells	DN2	VIM	CD44	VIM_CD44	0.242735	0.661244	0.367089	0.0410255	CD44	VIM	CD44-VIM	Cell Migration and/or Maintenance
Endothelial	DN2	COL1A1	CD44	COL1A1_CD44	0.120237	0.607865	0.197802	0.0410255	CD44	COL1A1	CD44-COL1A1	Cell Migration and/or Maintenance
Endothelial	DN2	MIF	CD44	MIF_CD44	0.116176	0.566359	0.205128	0.0410255	CD44	MIF	CD44-MIF	Cell Migration and/or Maintenance
Endothelial	DN2	MIF	CD74	MIF_CD74	0.830213	4.04729	0.205128	5.16e-08	CD74	MIF	CD74-MIF	Cell Migration and/or Maintenance
Endothelial	DN2	MMP9	CD44	MMP9_CD44	0.0610699	0.490356	0.124542	0.0410255	CD44	MMP9	CD44-MMP9	Cell Migration and/or Maintenance
Endothelial	DN2	MMP9	ITGB2	MMP9_ITGB2	0.0455726	0.365921	0.124542	4.82e-08	ITGB2	MMP9	ITGB2-MMP9	Cell Migration and/or Maintenance
Endothelial	DN2	VIM	CD44	VIM_CD44	0.33132	0.773081	0.428571	0.0410255	CD44	VIM	CD44-VIM	Cell Migration and/or Maintenance
Epithelial	DN2	COL1A1	CD44	COL1A1_CD44	0.195961	0.727855	0.269231	0.0410255	CD44	COL1A1	CD44-COL1A1	Cell Migration and/or Maintenance
Epithelial	DN2	COL1A2	CD44	COL1A2_CD44	0.077194	0.573441	0.134615	0.0410255	CD44	COL1A2	CD44-COL1A2	Cell Migration and/or Maintenance
Epithelial	DN2	ICAM2	ITGB2	ICAM2_ITGB2	0.0552682	0.319328	0.173077	4.82e-08	ITGB2	ICAM2	ITGB2-ICAM2	Cell Migration and/or Maintenance
Epithelial	DN2	LGALS9	CD44	LGALS9_CD44	0.105101	0.420403	0.25	0.0410255	CD44	LGALS9	CD44-LGALS9	Cell Migration and/or Maintenance
Epithelial	DN2	MIF	CD44	MIF_CD44	0.159279	0.517657	0.307692	0.0410255	CD44	MIF	CD44-MIF	Cell Migration and/or Maintenance
Epithelial	DN2	MIF	CD74	MIF_CD74	1.09591	3.56172	0.307692	5.16e-08	CD74	MIF	CD74-MIF	Cell Migration and/or Maintenance
Epithelial	DN2	MMP9	CD44	MMP9_CD44	0.105713	0.785298	0.134615	0.0410255	CD44	MMP9	CD44-MMP9	Cell Migration and/or Maintenance
Epithelial	DN2	MMP9	ITGB2	MMP9_ITGB2	0.0808198	0.600376	0.134615	4.82e-08	ITGB2	MMP9	ITGB2-MMP9	Cell Migration and/or Maintenance
Epithelial	DN2	VIM	CD44	VIM_CD44	0.134464	0.582679	0.230769	0.0410255	CD44	VIM	CD44-VIM	Cell Migration and/or Maintenance
Mesenchymal	DN2	COL1A1	CD44	COL1A1_CD44	0.500003	0.745064	0.671088	0.0410255	CD44	COL1A1	CD44-COL1A1	Cell Migration and/or Maintenance
Mesenchymal	DN2	COL1A2	CD44	COL1A2_CD44	0.209534	0.617143	0.339523	0.0410255	CD44	COL1A2	CD44-COL1A2	Cell Migration and/or Maintenance
Mesenchymal	DN2	ICAM1	ITGAX	ICAM1_ITGAX	0.0217625	0.190801	0.114058	0	ITGAX	ICAM1	ITGAX-ICAM1	Cell Migration and/or Maintenance
Mesenchymal	DN2	ICAM1	ITGB2	ICAM1_ITGB2	0.0454132	0.398158	0.114058	4.82e-08	ITGB2	ICAM1	ITGB2-ICAM1	Cell Migration and/or Maintenance
Mesenchymal	DN2	LGALS9	CD44	LGALS9_CD44	0.05393	0.495893	0.108753	0.0410255	CD44	LGALS9	CD44-LGALS9	Cell Migration and/or Maintenance
Mesenchymal	DN2	MIF	CD44	MIF_CD44	0.138732	0.622644	0.222812	0.0410255	CD44	MIF	CD44-MIF	Cell Migration and/or Maintenance
Mesenchymal	DN2	MIF	CD74	MIF_CD74	0.862344	3.87028	0.222812	5.16e-08	CD74	MIF	CD74-MIF	Cell Migration and/or Maintenance
Mesenchymal	DN2	MMP9	CD44	MMP9_CD44	0.128354	0.604868	0.212202	0.0410255	CD44	MMP9	CD44-MMP9	Cell Migration and/or Maintenance
Mesenchymal	DN2	MMP9	ITGB2	MMP9_ITGB2	0.0854231	0.402556	0.212202	4.82e-08	ITGB2	MMP9	ITGB2-MMP9	Cell Migration and/or Maintenance
Mesenchymal	DN2	VCAM1	ITGB2	VCAM1_ITGB2	0.0566576	0.350163	0.161804	4.82e-08	ITGB2	VCAM1	ITGB2-VCAM1	Cell Migration and/or Maintenance
Mesenchymal	DN2	VIM	CD44	VIM_CD44	0.489004	0.830426	0.588859	0.0410255	CD44	VIM	CD44-VIM	Cell Migration and/or Maintenance
Myeloid	DN2	CD14	ITGB2	CD14_ITGB2	0.0608436	0.357194	0.170338	4.82e-08	ITGB2	CD14	ITGB2-CD14	Cell Migration and/or Maintenance
Myeloid	DN2	COL1A1	CD44	COL1A1_CD44	0.140917	0.599779	0.234949	0.0410255	CD44	COL1A1	CD44-COL1A1	Cell Migration and/or Maintenance
Myeloid	DN2	ICAM1	ITGAX	ICAM1_ITGAX	0.0294434	0.192798	0.152717	0	ITGAX	ICAM1	ITGAX-ICAM1	Cell Migration and/or Maintenance
Myeloid	DN2	ICAM1	ITGB2	ICAM1_ITGB2	0.0569322	0.372797	0.152717	4.82e-08	ITGB2	ICAM1	ITGB2-ICAM1	Cell Migration and/or Maintenance
Myeloid	DN2	LGALS9	CD44	LGALS9_CD44	0.104972	0.521794	0.201175	0.0410255	CD44	LGALS9	CD44-LGALS9	Cell Migration and/or Maintenance
Myeloid	DN2	MIF	CD44	MIF_CD44	0.129302	0.564454	0.229075	0.0410255	CD44	MIF	CD44-MIF	Cell Migration and/or Maintenance
Myeloid	DN2	MIF	CD74	MIF_CD74	0.812668	3.54761	0.229075	5.16e-08	CD74	MIF	CD74-MIF	Cell Migration and/or Maintenance
Myeloid	DN2	MMP9	CD44	MMP9_CD44	0.460412	0.878266	0.524229	0.0410255	CD44	MMP9	CD44-MMP9	Cell Migration and/or Maintenance
Myeloid	DN2	MMP9	ITGB2	MMP9_ITGB2	0.301616	0.575352	0.524229	4.82e-08	ITGB2	MMP9	ITGB2-MMP9	Cell Migration and/or Maintenance
Myeloid	DN2	SELPLG	ITGB2	SELPLG_ITGB2	0.0417187	0.355131	0.117474	4.82e-08	ITGB2	SELPLG	ITGB2-SELPLG	Cell Migration and/or Maintenance
Myeloid	DN2	VIM	CD44	VIM_CD44	0.324008	0.696054	0.465492	0.0410255	CD44	VIM	CD44-VIM	Cell Migration and/or Maintenance
Plasma cells	DN2	COL1A1	CD44	COL1A1_CD44	0.0720173	0.624708	0.115282	0.0410255	CD44	COL1A1	CD44-COL1A1	Cell Migration and/or Maintenance
Plasma cells	DN2	MIF	CD44	MIF_CD44	0.101103	0.580175	0.174263	0.0410255	CD44	MIF	CD44-MIF	Cell Migration and/or Maintenance
Plasma cells	DN2	MIF	CD74	MIF_CD74	0.665649	3.8198	0.174263	5.16e-08	CD74	MIF	CD74-MIF	Cell Migration and/or Maintenance
Plasma cells	DN2	VIM	CD44	VIM_CD44	0.0753156	0.585265	0.128686	0.0410255	CD44	VIM	CD44-VIM	Cell Migration and/or Maintenance
MZ	CD4+ T cells	APP	CD74	APP_CD74	0.0744112	0.162994	0.456526	2.01e-11	APP	CD74	APP-CD74	Cell Migration and/or Maintenance
MZ	CD4+ T cells	LGALS1	PTPRC	LGALS1_PTPRC	0.0425298	0.392362	0.108394	0.000658161	LGALS1	PTPRC	LGALS1-PTPRC	Cell Migration and/or Maintenance
MZ	CD4+ T cells	JAM3	ITGB2	JAM3_ITGB2	0.0159101	0.0965165	0.164844	4.05e-15	JAM3	ITGB2	JAM3-ITGB2	Cell Migration and/or Maintenance
MZ	CD8+ T cells	APP	CD74	APP_CD74	0.0775792	0.166591	0.465686	2.01e-11	APP	CD74	APP-CD74	Cell Migration and/or Maintenance
MZ	CD8+ T cells	LGALS1	PTPRC	LGALS1_PTPRC	0.0416479	0.377607	0.110294	0.000658161	LGALS1	PTPRC	LGALS1-PTPRC	Cell Migration and/or Maintenance
MZ	CD8+ T cells	JAM3	ITGB2	JAM3_ITGB2	0.0192376	0.0981118	0.196078	4.05e-15	JAM3	ITGB2	JAM3-ITGB2	Cell Migration and/or Maintenance
MZ	Endothelial	APP	CAV1	APP_CAV1	0.0154418	0.139133	0.110986	2.01e-11	APP	CAV1	APP-CAV1	Cell Migration and/or Maintenance
MZ	Endothelial	APP	CD74	APP_CD74	0.0678025	0.163911	0.413653	2.01e-11	APP	CD74	APP-CD74	Cell Migration and/or Maintenance
MZ	Epithelial	APP	CAV1	APP_CAV1	0.0184359	0.140633	0.131092	2.01e-11	APP	CAV1	APP-CAV1	Cell Migration and/or Maintenance
MZ	Epithelial	APP	CD74	APP_CD74	0.0717334	0.168037	0.426891	2.01e-11	APP	CD74	APP-CD74	Cell Migration and/or Maintenance
MZ	Epithelial	S100A4	ERBB2	S100A4_ERBB2	0.13324	0.762289	0.17479	2.25e-22	S100A4	ERBB2	S100A4-ERBB2	Cell Migration and/or Maintenance
MZ	Mesenchymal	APP	CD74	APP_CD74	0.0914405	0.165316	0.553124	2.01e-11	APP	CD74	APP-CD74	Cell Migration and/or Maintenance
MZ	Mesenchymal	COL4A4	ITGAV	COL4A4_ITGAV	0.00597883	0.049356	0.121137	0.00707118	COL4A4	ITGAV	COL4A4-ITGAV	Cell Migration and/or Maintenance
MZ	Myeloid	APP	CD74	APP_CD74	0.182792	0.226612	0.806627	2.01e-11	APP	CD74	APP-CD74	Cell Migration and/or Maintenance
MZ	Myeloid	JAM3	ITGB2	JAM3_ITGB2	0.0192024	0.0894442	0.214686	4.05e-15	JAM3	ITGB2	JAM3-ITGB2	Cell Migration and/or Maintenance
MZ	Plasma cells	APP	CD74	APP_CD74	0.0446791	0.160269	0.278775	2.01e-11	APP	CD74	APP-CD74	Cell Migration and/or Maintenance
CD4+ T cells	MZ	CCL19	CCR7	CCL19_CCR7	0.0738914	0.391596	0.188693	0.00260776	CCR7	CCL19	CCR7-CCL19	Cell Migration and/or Maintenance
CD4+ T cells	MZ	CCL21	CCR7	CCL21_CCR7	0.0642636	0.393636	0.163257	0.00260776	CCR7	CCL21	CCR7-CCL21	Cell Migration and/or Maintenance
CD4+ T cells	MZ	COL1A1	CD44	COL1A1_CD44	0.0769313	0.57484	0.133831	3.53e-23	CD44	COL1A1	CD44-COL1A1	Cell Migration and/or Maintenance
CD4+ T cells	MZ	CXCL13	CXCR5	CXCL13_CXCR5	0.0416814	0.370743	0.112427	6.63e-12	CXCR5	CXCL13	CXCR5-CXCL13	Cell Migration and/or Maintenance
CD4+ T cells	MZ	MIF	CD44	MIF_CD44	0.133432	0.599596	0.222537	3.53e-23	CD44	MIF	CD44-MIF	Cell Migration and/or Maintenance
CD4+ T cells	MZ	MMP9	CD44	MMP9_CD44	0.0639377	0.615687	0.103848	3.53e-23	CD44	MMP9	CD44-MMP9	Cell Migration and/or Maintenance
CD4+ T cells	MZ	VIM	CD44	VIM_CD44	0.176648	0.651612	0.271093	3.53e-23	CD44	VIM	CD44-VIM	Cell Migration and/or Maintenance
CD8+ T cells	MZ	CCL19	CCR7	CCL19_CCR7	0.0814308	0.386323	0.210784	0.00260776	CCR7	CCL19	CCR7-CCL19	Cell Migration and/or Maintenance
CD8+ T cells	MZ	CCL21	CCR7	CCL21_CCR7	0.0705652	0.404362	0.17451	0.00260776	CCR7	CCL21	CCR7-CCL21	Cell Migration and/or Maintenance
CD8+ T cells	MZ	COL1A1	CD44	COL1A1_CD44	0.0788584	0.552822	0.142647	3.53e-23	CD44	COL1A1	CD44-COL1A1	Cell Migration and/or Maintenance
CD8+ T cells	MZ	CXCL13	CXCR5	CXCL13_CXCR5	0.0495241	0.405739	0.122059	6.63e-12	CXCR5	CXCL13	CXCR5-CXCL13	Cell Migration and/or Maintenance
CD8+ T cells	MZ	MIF	CD44	MIF_CD44	0.141724	0.607388	0.233333	3.53e-23	CD44	MIF	CD44-MIF	Cell Migration and/or Maintenance
CD8+ T cells	MZ	MMP9	CD44	MMP9_CD44	0.0672078	0.631816	0.106373	3.53e-23	CD44	MMP9	CD44-MMP9	Cell Migration and/or Maintenance
CD8+ T cells	MZ	VIM	CD44	VIM_CD44	0.184912	0.682134	0.271078	3.53e-23	CD44	VIM	CD44-VIM	Cell Migration and/or Maintenance
Endothelial	MZ	CCL19	CCR7	CCL19_CCR7	0.0838941	0.41702	0.201175	0.00260776	CCR7	CCL19	CCR7-CCL19	Cell Migration and/or Maintenance
Endothelial	MZ	CCL21	CCR7	CCL21_CCR7	0.0940062	0.457015	0.205696	0.00260776	CCR7	CCL21	CCR7-CCL21	Cell Migration and/or Maintenance
Endothelial	MZ	COL1A1	CD44	COL1A1_CD44	0.1129	0.614355	0.18377	3.53e-23	CD44	COL1A1	CD44-COL1A1	Cell Migration and/or Maintenance
Endothelial	MZ	MIF	CD44	MIF_CD44	0.0912223	0.581509	0.156872	3.53e-23	CD44	MIF	CD44-MIF	Cell Migration and/or Maintenance
Endothelial	MZ	MMP9	CD44	MMP9_CD44	0.0611797	0.597481	0.102396	3.53e-23	CD44	MMP9	CD44-MMP9	Cell Migration and/or Maintenance
Endothelial	MZ	VIM	CD44	VIM_CD44	0.273397	0.724257	0.377486	3.53e-23	CD44	VIM	CD44-VIM	Cell Migration and/or Maintenance
Epithelial	MZ	CCL20	CCR6	CCL20_CCR6	0.0305325	0.275255	0.110924	2.76e-07	CCR6	CCL20	CCR6-CCL20	Cell Migration and/or Maintenance
Epithelial	MZ	COL1A1	CD44	COL1A1_CD44	0.111179	0.59064	0.188235	3.53e-23	CD44	COL1A1	CD44-COL1A1	Cell Migration and/or Maintenance
Epithelial	MZ	LGALS9	CD44	LGALS9_CD44	0.0778936	0.538915	0.144538	3.53e-23	CD44	LGALS9	CD44-LGALS9	Cell Migration and/or Maintenance
Epithelial	MZ	MIF	CD44	MIF_CD44	0.0910183	0.541559	0.168067	3.53e-23	CD44	MIF	CD44-MIF	Cell Migration and/or Maintenance
Epithelial	MZ	VIM	CD44	VIM_CD44	0.0801306	0.603515	0.132773	3.53e-23	CD44	VIM	CD44-VIM	Cell Migration and/or Maintenance
Mesenchymal	MZ	CCL19	CCR7	CCL19_CCR7	0.152176	0.429134	0.354613	0.00260776	CCR7	CCL19	CCR7-CCL19	Cell Migration and/or Maintenance
Mesenchymal	MZ	CCL21	CCR7	CCL21_CCR7	0.13427	0.462844	0.290097	0.00260776	CCR7	CCL21	CCR7-CCL21	Cell Migration and/or Maintenance
Mesenchymal	MZ	COL1A1	CD44	COL1A1_CD44	0.438188	0.722652	0.606361	3.53e-23	CD44	COL1A1	CD44-COL1A1	Cell Migration and/or Maintenance
Mesenchymal	MZ	COL1A2	CD44	COL1A2_CD44	0.134664	0.561057	0.240018	3.53e-23	CD44	COL1A2	CD44-COL1A2	Cell Migration and/or Maintenance
Mesenchymal	MZ	CXCL13	CXCR5	CXCL13_CXCR5	0.071629	0.412378	0.173697	6.63e-12	CXCR5	CXCL13	CXCR5-CXCL13	Cell Migration and/or Maintenance
Mesenchymal	MZ	LGALS9	CD44	LGALS9_CD44	0.0527469	0.512779	0.102865	3.53e-23	CD44	LGALS9	CD44-LGALS9	Cell Migration and/or Maintenance
Mesenchymal	MZ	MIF	CD44	MIF_CD44	0.123247	0.550205	0.224002	3.53e-23	CD44	MIF	CD44-MIF	Cell Migration and/or Maintenance
Mesenchymal	MZ	MMP9	CD44	MMP9_CD44	0.0872386	0.57807	0.150914	3.53e-23	CD44	MMP9	CD44-MMP9	Cell Migration and/or Maintenance
Mesenchymal	MZ	VIM	CD44	VIM_CD44	0.338023	0.68642	0.492443	3.53e-23	CD44	VIM	CD44-VIM	Cell Migration and/or Maintenance
Myeloid	MZ	CCL19	CCR7	CCL19_CCR7	0.0657846	0.365482	0.179994	0.00260776	CCR7	CCL19	CCR7-CCL19	Cell Migration and/or Maintenance
Myeloid	MZ	CCL21	CCR7	CCL21_CCR7	0.0517421	0.376668	0.137368	0.00260776	CCR7	CCL21	CCR7-CCL21	Cell Migration and/or Maintenance
Myeloid	MZ	COL1A1	CD44	COL1A1_CD44	0.10755	0.587369	0.183105	3.53e-23	CD44	COL1A1	CD44-COL1A1	Cell Migration and/or Maintenance
Myeloid	MZ	CXCL13	CXCR5	CXCL13_CXCR5	0.0406788	0.370373	0.109832	6.63e-12	CXCR5	CXCL13	CXCR5-CXCL13	Cell Migration and/or Maintenance
Myeloid	MZ	LGALS9	CD44	LGALS9_CD44	0.0799304	0.538003	0.148569	3.53e-23	CD44	LGALS9	CD44-LGALS9	Cell Migration and/or Maintenance
Myeloid	MZ	MIF	CD44	MIF_CD44	0.110262	0.559848	0.196951	3.53e-23	CD44	MIF	CD44-MIF	Cell Migration and/or Maintenance
Myeloid	MZ	MMP9	CD44	MMP9_CD44	0.361954	0.794617	0.455507	3.53e-23	CD44	MMP9	CD44-MMP9	Cell Migration and/or Maintenance
Myeloid	MZ	VIM	CD44	VIM_CD44	0.238214	0.632482	0.376633	3.53e-23	CD44	VIM	CD44-VIM	Cell Migration and/or Maintenance
Plasma cells	MZ	MIF	CD44	MIF_CD44	0.0764659	0.584215	0.130887	3.53e-23	CD44	MIF	CD44-MIF	Cell Migration and/or Maintenance
Plasma cells	MZ	VIM	CD44	VIM_CD44	0.0616658	0.58366	0.105654	3.53e-23	CD44	VIM	CD44-VIM	Cell Migration and/or Maintenance
CSM	CD4+ T cells	JAM3	ITGB2	JAM3_ITGB2	0.0108246	0.0800415	0.135237	5.47e-07	JAM3	ITGB2	JAM3-ITGB2	Cell Migration and/or Maintenance
CSM	CD8+ T cells	JAM3	ITGB2	JAM3_ITGB2	0.0118326	0.0756472	0.156418	5.47e-07	JAM3	ITGB2	JAM3-ITGB2	Cell Migration and/or Maintenance
CSM	Epithelial	S100A4	ERBB2	S100A4_ERBB2	0.102241	0.640571	0.159609	4.3e-100	S100A4	ERBB2	S100A4-ERBB2	Cell Migration and/or Maintenance
CSM	Epithelial	TIMP1	CD63	TIMP1_CD63	0.00943178	0.0752093	0.125407	7.09e-06	TIMP1	CD63	TIMP1-CD63	Cell Migration and/or Maintenance
CSM	Mesenchymal	TIMP1	CD63	TIMP1_CD63	0.0122445	0.0803053	0.152474	7.09e-06	TIMP1	CD63	TIMP1-CD63	Cell Migration and/or Maintenance
CSM	Myeloid	JAM3	ITGB2	JAM3_ITGB2	0.0127406	0.0730006	0.174528	5.47e-07	JAM3	ITGB2	JAM3-ITGB2	Cell Migration and/or Maintenance
CSM	Myeloid	TIMP1	CD63	TIMP1_CD63	0.0106597	0.0701558	0.151943	7.09e-06	TIMP1	CD63	TIMP1-CD63	Cell Migration and/or Maintenance
CD4+ T cells	CSM	B2M	TFRC	B2M_TFRC	0.0653688	0.114823	0.569302	1.13e-16	TFRC	B2M	TFRC-B2M	Antigen Presentation
CD4+ T cells	CSM	CCL19	CCR7	CCL19_CCR7	0.0721756	0.388816	0.185629	5.46e-07	CCR7	CCL19	CCR7-CCL19	Cell Migration and/or Maintenance
CD4+ T cells	CSM	CCL19	CXCR3	CCL19_CXCR3	0.0117893	0.0670637	0.175793	1.18e-115	CXCR3	CCL19	CXCR3-CCL19	Cell Migration and/or Maintenance
CD4+ T cells	CSM	CCL21	CCR7	CCL21_CCR7	0.0590551	0.403702	0.146284	5.46e-07	CCR7	CCL21	CCR7-CCL21	Cell Migration and/or Maintenance
CD4+ T cells	CSM	CCL21	CXCR3	CCL21_CXCR3	0.00999653	0.072619	0.137657	1.18e-115	CXCR3	CCL21	CXCR3-CCL21	Cell Migration and/or Maintenance
CD4+ T cells	CSM	CCL5	CXCR3	CCL5_CXCR3	0.00867064	0.0634723	0.136605	1.18e-115	CXCR3	CCL5	CXCR3-CCL5	Cell Migration and/or Maintenance
CD4+ T cells	CSM	COL1A1	CD44	COL1A1_CD44	0.0653352	0.529449	0.123402	0.00154518	CD44	COL1A1	CD44-COL1A1	Cell Migration and/or Maintenance
CD4+ T cells	CSM	COL1A1	ITGB1	COL1A1_ITGB1	0.0109506	0.088929	0.123139	0.00400726	ITGB1	COL1A1	ITGB1-COL1A1	Cell Migration and/or Maintenance
CD4+ T cells	CSM	MIF	CD44	MIF_CD44	0.1173	0.544962	0.215244	0.00154518	CD44	MIF	CD44-MIF	Cell Migration and/or Maintenance
CD4+ T cells	CSM	MMP9	CD44	MMP9_CD44	0.0547118	0.546285	0.100153	0.00154518	CD44	MMP9	CD44-MMP9	Cell Migration and/or Maintenance
CD4+ T cells	CSM	VIM	CD44	VIM_CD44	0.139364	0.582425	0.239283	0.00154518	CD44	VIM	CD44-VIM	Cell Migration and/or Maintenance
CD8+ T cells	CSM	B2M	TFRC	B2M_TFRC	0.0714165	0.121691	0.586866	1.13e-16	TFRC	B2M	TFRC-B2M	Antigen Presentation
CD8+ T cells	CSM	CCL19	CCR7	CCL19_CCR7	0.0846129	0.40378	0.209552	5.46e-07	CCR7	CCL19	CCR7-CCL19	Cell Migration and/or Maintenance
CD8+ T cells	CSM	CCL19	CXCR3	CCL19_CXCR3	0.0133974	0.0675924	0.198209	1.18e-115	CXCR3	CCL19	CXCR3-CCL19	Cell Migration and/or Maintenance
CD8+ T cells	CSM	CCL21	CCR7	CCL21_CCR7	0.0711764	0.416855	0.170746	5.46e-07	CCR7	CCL21	CCR7-CCL21	Cell Migration and/or Maintenance
CD8+ T cells	CSM	CCL21	CXCR3	CCL21_CXCR3	0.0117116	0.0726552	0.161194	1.18e-115	CXCR3	CCL21	CXCR3-CCL21	Cell Migration and/or Maintenance
CD8+ T cells	CSM	CCL5	CXCR3	CCL5_CXCR3	0.0169311	0.0705462	0.24	1.18e-115	CXCR3	CCL5	CXCR3-CCL5	Cell Migration and/or Maintenance
CD8+ T cells	CSM	COL1A1	CD44	COL1A1_CD44	0.0809137	0.553186	0.146269	0.00154518	CD44	COL1A1	CD44-COL1A1	Cell Migration and/or Maintenance
CD8+ T cells	CSM	COL1A1	ITGB1	COL1A1_ITGB1	0.0125815	0.0860163	0.146269	0.00400726	ITGB1	COL1A1	ITGB1-COL1A1	Cell Migration and/or Maintenance
CD8+ T cells	CSM	COL9A3	ITGB1	COL9A3_ITGB1	0.00912563	0.0899143	0.101493	0.00400726	ITGB1	COL9A3	ITGB1-COL9A3	Cell Migration and/or Maintenance
CD8+ T cells	CSM	CXCL12	CXCR3	CXCL12_CXCR3	0.00645998	0.0566517	0.11403	1.18e-115	CXCR3	CXCL12	CXCR3-CXCL12	Cell Migration and/or Maintenance
CD8+ T cells	CSM	CXCL12	ITGB1	CXCL12_ITGB1	0.0114954	0.095321	0.120597	0.00400726	ITGB1	CXCL12	ITGB1-CXCL12	Cell Migration and/or Maintenance
CD8+ T cells	CSM	MIF	CD44	MIF_CD44	0.113304	0.554924	0.204179	0.00154518	CD44	MIF	CD44-MIF	Cell Migration and/or Maintenance
CD8+ T cells	CSM	MMP9	CD44	MMP9_CD44	0.0565713	0.557393	0.101493	0.00154518	CD44	MMP9	CD44-MMP9	Cell Migration and/or Maintenance
CD8+ T cells	CSM	VIM	CD44	VIM_CD44	0.138722	0.58529	0.237015	0.00154518	CD44	VIM	CD44-VIM	Cell Migration and/or Maintenance
Endothelial	CSM	B2M	TFRC	B2M_TFRC	0.0457384	0.103191	0.443238	1.13e-16	TFRC	B2M	TFRC-B2M	Antigen Presentation
Endothelial	CSM	CCL19	CCR7	CCL19_CCR7	0.0776752	0.45494	0.170737	5.46e-07	CCR7	CCL19	CCR7-CCL19	Cell Migration and/or Maintenance
Endothelial	CSM	CCL19	CXCR3	CCL19_CXCR3	0.011618	0.0726659	0.159882	1.18e-115	CXCR3	CCL19	CXCR3-CCL19	Cell Migration and/or Maintenance
Endothelial	CSM	CCL21	CCR7	CCL21_CCR7	0.0902856	0.478709	0.188602	5.46e-07	CCR7	CCL21	CCR7-CCL21	Cell Migration and/or Maintenance
Endothelial	CSM	CCL21	CXCR3	CCL21_CXCR3	0.0146918	0.0823414	0.178426	1.18e-115	CXCR3	CCL21	CXCR3-CCL21	Cell Migration and/or Maintenance
Endothelial	CSM	COL1A1	CD44	COL1A1_CD44	0.094747	0.59513	0.159204	0.00154518	CD44	COL1A1	CD44-COL1A1	Cell Migration and/or Maintenance
Endothelial	CSM	COL1A1	ITGB1	COL1A1_ITGB1	0.0155393	0.098024	0.158526	0.00400726	ITGB1	COL1A1	ITGB1-COL1A1	Cell Migration and/or Maintenance
Endothelial	CSM	CXCL12	CXCR3	CXCL12_CXCR3	0.00927665	0.0628199	0.147671	1.18e-115	CXCR3	CXCL12	CXCR3-CXCL12	Cell Migration and/or Maintenance
Endothelial	CSM	CXCL12	ITGB1	CXCL12_ITGB1	0.0155988	0.0992487	0.157169	0.00400726	ITGB1	CXCL12	ITGB1-CXCL12	Cell Migration and/or Maintenance
Endothelial	CSM	HSPG2	ITGB1	HSPG2_ITGB1	0.0189107	0.101484	0.186341	0.00400726	ITGB1	HSPG2	ITGB1-HSPG2	Cell Migration and/or Maintenance
Endothelial	CSM	MIF	CD44	MIF_CD44	0.0917777	0.576479	0.159204	0.00154518	CD44	MIF	CD44-MIF	Cell Migration and/or Maintenance
Endothelial	CSM	VIM	CD44	VIM_CD44	0.242641	0.682978	0.355269	0.00154518	CD44	VIM	CD44-VIM	Cell Migration and/or Maintenance
Epithelial	CSM	B2M	TFRC	B2M_TFRC	0.0451363	0.100412	0.449511	1.13e-16	TFRC	B2M	TFRC-B2M	Antigen Presentation
Epithelial	CSM	COL1A1	CD44	COL1A1_CD44	0.0796878	0.489283	0.162866	0.00154518	CD44	COL1A1	CD44-COL1A1	Cell Migration and/or Maintenance
Epithelial	CSM	COL1A1	ITGB1	COL1A1_ITGB1	0.0129952	0.0797902	0.162866	0.00400726	ITGB1	COL1A1	ITGB1-COL1A1	Cell Migration and/or Maintenance
Epithelial	CSM	COL3A1	ITGB1	COL3A1_ITGB1	0.00947766	0.0881709	0.107492	0.00400726	ITGB1	COL3A1	ITGB1-COL3A1	Cell Migration and/or Maintenance
Epithelial	CSM	COL9A2	ITGB1	COL9A2_ITGB1	0.0111708	0.0770657	0.144951	0.00400726	ITGB1	COL9A2	ITGB1-COL9A2	Cell Migration and/or Maintenance
Epithelial	CSM	HSPG2	ITGB1	HSPG2_ITGB1	0.0110731	0.083937	0.131922	0.00400726	ITGB1	HSPG2	ITGB1-HSPG2	Cell Migration and/or Maintenance
Epithelial	CSM	LGALS3BP	ITGB1	LGALS3BP_ITGB1	0.0100702	0.0870862	0.115635	0.00400726	ITGB1	LGALS3BP	ITGB1-LGALS3BP	Cell Migration and/or Maintenance
Epithelial	CSM	LGALS9	CD44	LGALS9_CD44	0.0775002	0.517229	0.149837	0.00154518	CD44	LGALS9	CD44-LGALS9	Cell Migration and/or Maintenance
Epithelial	CSM	LGALS9	SLC1A5	LGALS9_SLC1A5	0.00824427	0.0556262	0.148208	6.36e-29	SLC1A5	LGALS9	SLC1A5-LGALS9	Cell Migration and/or Maintenance
Epithelial	CSM	MIF	CD44	MIF_CD44	0.112688	0.553523	0.203583	0.00154518	CD44	MIF	CD44-MIF	Cell Migration and/or Maintenance
Epithelial	CSM	VEGFA	ITGB1	VEGFA_ITGB1	0.0105254	0.0923232	0.114007	0.00400726	ITGB1	VEGFA	ITGB1-VEGFA	Cell Migration and/or Maintenance
Epithelial	CSM	VIM	CD44	VIM_CD44	0.0729353	0.566865	0.128664	0.00154518	CD44	VIM	CD44-VIM	Cell Migration and/or Maintenance
Mesenchymal	CSM	B2M	TFRC	B2M_TFRC	0.0535704	0.100218	0.534539	1.13e-16	TFRC	B2M	TFRC-B2M	Antigen Presentation
Mesenchymal	CSM	CCL19	CCR7	CCL19_CCR7	0.144153	0.421966	0.341623	5.46e-07	CCR7	CCL19	CCR7-CCL19	Cell Migration and/or Maintenance
Mesenchymal	CSM	CCL19	CXCR3	CCL19_CXCR3	0.0249316	0.0774201	0.32203	1.18e-115	CXCR3	CCL19	CXCR3-CCL19	Cell Migration and/or Maintenance
Mesenchymal	CSM	CCL21	CCR7	CCL21_CCR7	0.11333	0.465601	0.243406	5.46e-07	CCR7	CCL21	CCR7-CCL21	Cell Migration and/or Maintenance
Mesenchymal	CSM	CCL21	CXCR3	CCL21_CXCR3	0.0202015	0.0874154	0.231098	1.18e-115	CXCR3	CCL21	CXCR3-CCL21	Cell Migration and/or Maintenance
Mesenchymal	CSM	COL16A1	ITGB1	COL16A1_ITGB1	0.00789345	0.0787564	0.100226	0.00400726	ITGB1	COL16A1	ITGB1-COL16A1	Cell Migration and/or Maintenance
Mesenchymal	CSM	COL18A1	ITGB1	COL18A1_ITGB1	0.0109072	0.0819278	0.133132	0.00400726	ITGB1	COL18A1	ITGB1-COL18A1	Cell Migration and/or Maintenance
Mesenchymal	CSM	COL1A1	CD44	COL1A1_CD44	0.369628	0.649091	0.569455	0.00154518	CD44	COL1A1	CD44-COL1A1	Cell Migration and/or Maintenance
Mesenchymal	CSM	COL1A1	ITGB1	COL1A1_ITGB1	0.0629961	0.110968	0.567697	0.00400726	ITGB1	COL1A1	ITGB1-COL1A1	Cell Migration and/or Maintenance
Mesenchymal	CSM	COL1A2	CD44	COL1A2_CD44	0.11439	0.511097	0.223813	0.00154518	CD44	COL1A2	CD44-COL1A2	Cell Migration and/or Maintenance
Mesenchymal	CSM	COL1A2	ITGB1	COL1A2_ITGB1	0.0196879	0.088263	0.22306	0.00400726	ITGB1	COL1A2	ITGB1-COL1A2	Cell Migration and/or Maintenance
Mesenchymal	CSM	COL3A1	ITGB1	COL3A1_ITGB1	0.039318	0.0988787	0.397639	0.00400726	ITGB1	COL3A1	ITGB1-COL3A1	Cell Migration and/or Maintenance
Mesenchymal	CSM	COL6A1	ITGB1	COL6A1_ITGB1	0.0468443	0.0988798	0.47375	0.00400726	ITGB1	COL6A1	ITGB1-COL6A1	Cell Migration and/or Maintenance
Mesenchymal	CSM	COL6A2	ITGB1	COL6A2_ITGB1	0.0363665	0.0969693	0.375031	0.00400726	ITGB1	COL6A2	ITGB1-COL6A2	Cell Migration and/or Maintenance
Mesenchymal	CSM	COL6A3	ITGB1	COL6A3_ITGB1	0.023194	0.0929862	0.249435	0.00400726	ITGB1	COL6A3	ITGB1-COL6A3	Cell Migration and/or Maintenance
Mesenchymal	CSM	CXCL12	CXCR3	CXCL12_CXCR3	0.0213355	0.066774	0.319518	1.18e-115	CXCR3	CXCL12	CXCR3-CXCL12	Cell Migration and/or Maintenance
Mesenchymal	CSM	CXCL12	ITGB1	CXCL12_ITGB1	0.0351889	0.104621	0.336348	0.00400726	ITGB1	CXCL12	ITGB1-CXCL12	Cell Migration and/or Maintenance
Mesenchymal	CSM	CXCL13	CXCR3	CXCL13_CXCR3	0.00954697	0.0774063	0.123336	1.18e-115	CXCR3	CXCL13	CXCR3-CXCL13	Cell Migration and/or Maintenance
Mesenchymal	CSM	HSPG2	ITGB1	HSPG2_ITGB1	0.0161894	0.0849143	0.190656	0.00400726	ITGB1	HSPG2	ITGB1-HSPG2	Cell Migration and/or Maintenance
Mesenchymal	CSM	LGALS1	ITGB1	LGALS1_ITGB1	0.00933572	0.078574	0.118814	0.00400726	ITGB1	LGALS1	ITGB1-LGALS1	Cell Migration and/or Maintenance
Mesenchymal	CSM	MIF	CD44	MIF_CD44	0.108394	0.527524	0.205476	0.00154518	CD44	MIF	CD44-MIF	Cell Migration and/or Maintenance
Mesenchymal	CSM	MMP9	CD44	MMP9_CD44	0.0833513	0.548465	0.151972	0.00154518	CD44	MMP9	CD44-MMP9	Cell Migration and/or Maintenance
Mesenchymal	CSM	THBS1	ITGB1	THBS1_ITGB1	0.0430258	0.120539	0.356945	0.00400726	ITGB1	THBS1	ITGB1-THBS1	Cell Migration and/or Maintenance
Mesenchymal	CSM	VCAM1	ITGB1	VCAM1_ITGB1	0.00905963	0.0860773	0.10525	0.00400726	ITGB1	VCAM1	ITGB1-VCAM1	Cell Migration and/or Maintenance
Mesenchymal	CSM	VEGFA	ITGB1	VEGFA_ITGB1	0.0110504	0.0881597	0.125345	0.00400726	ITGB1	VEGFA	ITGB1-VEGFA	Cell Migration and/or Maintenance
Mesenchymal	CSM	VIM	CD44	VIM_CD44	0.30033	0.64838	0.4632	0.00154518	CD44	VIM	CD44-VIM	Cell Migration and/or Maintenance
Myeloid	CSM	B2M	TFRC	B2M_TFRC	0.0654041	0.107287	0.609617	1.13e-16	TFRC	B2M	TFRC-B2M	Antigen Presentation
Myeloid	CSM	CCL19	CCR7	CCL19_CCR7	0.0598787	0.3744	0.159932	5.46e-07	CCR7	CCL19	CCR7-CCL19	Cell Migration and/or Maintenance
Myeloid	CSM	CCL19	CXCR3	CCL19_CXCR3	0.0101334	0.0674421	0.150253	1.18e-115	CXCR3	CCL19	CXCR3-CCL19	Cell Migration and/or Maintenance
Myeloid	CSM	CCL21	CCR7	CCL21_CCR7	0.0482275	0.385169	0.125211	5.46e-07	CCR7	CCL21	CCR7-CCL21	Cell Migration and/or Maintenance
Myeloid	CSM	CCL21	CXCR3	CCL21_CXCR3	0.00863691	0.0731048	0.118144	1.18e-115	CXCR3	CCL21	CXCR3-CCL21	Cell Migration and/or Maintenance
Myeloid	CSM	CD14	ITGB1	CD14_ITGB1	0.0113538	0.0799801	0.141957	0.00400726	ITGB1	CD14	ITGB1-CD14	Cell Migration and/or Maintenance
Myeloid	CSM	COL1A1	CD44	COL1A1_CD44	0.0962094	0.546446	0.176064	0.00154518	CD44	COL1A1	CD44-COL1A1	Cell Migration and/or Maintenance
Myeloid	CSM	COL1A1	ITGB1	COL1A1_ITGB1	0.0166195	0.0945597	0.175757	0.00400726	ITGB1	COL1A1	ITGB1-COL1A1	Cell Migration and/or Maintenance
Myeloid	CSM	COL3A1	ITGB1	COL3A1_ITGB1	0.00998186	0.0857149	0.116454	0.00400726	ITGB1	COL3A1	ITGB1-COL3A1	Cell Migration and/or Maintenance
Myeloid	CSM	COL6A1	ITGB1	COL6A1_ITGB1	0.0133585	0.086175	0.155016	0.00400726	ITGB1	COL6A1	ITGB1-COL6A1	Cell Migration and/or Maintenance
Myeloid	CSM	COL6A2	ITGB1	COL6A2_ITGB1	0.00955487	0.078427	0.121831	0.00400726	ITGB1	COL6A2	ITGB1-COL6A2	Cell Migration and/or Maintenance
Myeloid	CSM	CXCL12	CXCR3	CXCL12_CXCR3	0.00757136	0.0600268	0.126133	1.18e-115	CXCR3	CXCL12	CXCR3-CXCL12	Cell Migration and/or Maintenance
Myeloid	CSM	CXCL12	ITGB1	CXCL12_ITGB1	0.0121644	0.0906964	0.134122	0.00400726	ITGB1	CXCL12	ITGB1-CXCL12	Cell Migration and/or Maintenance
Myeloid	CSM	CXCL13	CXCR3	CXCL13_CXCR3	0.00739771	0.069988	0.1057	1.18e-115	CXCR3	CXCL13	CXCR3-CXCL13	Cell Migration and/or Maintenance
Myeloid	CSM	LGALS1	ITGB1	LGALS1_ITGB1	0.00925953	0.0789912	0.117222	0.00400726	ITGB1	LGALS1	ITGB1-LGALS1	Cell Migration and/or Maintenance
Myeloid	CSM	LGALS9	CD44	LGALS9_CD44	0.0614015	0.483268	0.127055	0.00154518	CD44	LGALS9	CD44-LGALS9	Cell Migration and/or Maintenance
Myeloid	CSM	LGALS9	SLC1A5	LGALS9_SLC1A5	0.00768661	0.0622291	0.123521	6.36e-29	SLC1A5	LGALS9	SLC1A5-LGALS9	Cell Migration and/or Maintenance
Myeloid	CSM	MIF	CD44	MIF_CD44	0.108263	0.531034	0.203872	0.00154518	CD44	MIF	CD44-MIF	Cell Migration and/or Maintenance
Myeloid	CSM	MMP9	CD44	MMP9_CD44	0.29914	0.722756	0.413888	0.00154518	CD44	MMP9	CD44-MMP9	Cell Migration and/or Maintenance
Myeloid	CSM	VIM	CD44	VIM_CD44	0.215541	0.595989	0.361653	0.00154518	CD44	VIM	CD44-VIM	Cell Migration and/or Maintenance
Plasma cells	CSM	B2M	TFRC	B2M_TFRC	0.0271215	0.0940896	0.288252	1.13e-16	TFRC	B2M	TFRC-B2M	Antigen Presentation
Plasma cells	CSM	MIF	CD44	MIF_CD44	0.0733842	0.531499	0.13807	0.00154518	CD44	MIF	CD44-MIF	Cell Migration and/or Maintenance
Plasma cells	CSM	VIM	CD44	VIM_CD44	0.0562754	0.55024	0.102274	0.00154518	CD44	VIM	CD44-VIM	Cell Migration and/or Maintenance
IgM-only	CD4+ T cells	JAM3	ITGB2	JAM3_ITGB2	0.0155579	0.107737	0.144407	4.84e-25	JAM3	ITGB2	JAM3-ITGB2	Cell Migration and/or Maintenance
IgM-only	CD8+ T cells	JAM3	ITGB2	JAM3_ITGB2	0.0128118	0.110561	0.11588	4.84e-25	JAM3	ITGB2	JAM3-ITGB2	Cell Migration and/or Maintenance
IgM-only	CD8+ T cells	LGALS1	PTPRC	LGALS1_PTPRC	0.0542017	0.467741	0.11588	1.77e-24	LGALS1	PTPRC	LGALS1-PTPRC	Cell Migration and/or Maintenance
IgM-only	Epithelial	COL4A4	CD47	COL4A4_CD47	0.00768617	0.0657594	0.116883	0.000276949	COL4A4	CD47	COL4A4-CD47	Cell Migration and/or Maintenance
IgM-only	Epithelial	S100A4	ERBB2	S100A4_ERBB2	0.116023	0.687215	0.168831	6.76e-21	S100A4	ERBB2	S100A4-ERBB2	Cell Migration and/or Maintenance
IgM-only	Mesenchymal	COL4A4	ITGAV	COL4A4_ITGAV	0.00604315	0.0552365	0.109405	0.000276949	COL4A4	ITGAV	COL4A4-ITGAV	Cell Migration and/or Maintenance
IgM-only	Myeloid	JAM3	ITGB2	JAM3_ITGB2	0.0169212	0.0941311	0.179762	4.84e-25	JAM3	ITGB2	JAM3-ITGB2	Cell Migration and/or Maintenance
CD4+ T cells	IgM-only	CCL19	CCR7	CCL19_CCR7	0.0723909	0.434935	0.166441	0.000832465	CCR7	CCL19	CCR7-CCL19	Cell Migration and/or Maintenance
CD4+ T cells	IgM-only	CCL21	CCR7	CCL21_CCR7	0.0539388	0.418735	0.128814	0.000832465	CCR7	CCL21	CCR7-CCL21	Cell Migration and/or Maintenance
CD4+ T cells	IgM-only	COL1A1	CD44	COL1A1_CD44	0.0619205	0.516004	0.12	1.29e-14	CD44	COL1A1	CD44-COL1A1	Cell Migration and/or Maintenance
CD4+ T cells	IgM-only	CXCL13	CXCR5	CXCL13_CXCR5	0.0448855	0.417704	0.107458	4.99e-07	CXCR5	CXCL13	CXCR5-CXCL13	Cell Migration and/or Maintenance
CD4+ T cells	IgM-only	MIF	CD44	MIF_CD44	0.114828	0.537688	0.213559	1.29e-14	CD44	MIF	CD44-MIF	Cell Migration and/or Maintenance
CD4+ T cells	IgM-only	MMP9	CD44	MMP9_CD44	0.0555256	0.533552	0.104068	1.29e-14	CD44	MMP9	CD44-MMP9	Cell Migration and/or Maintenance
CD4+ T cells	IgM-only	VIM	CD44	VIM_CD44	0.131338	0.570615	0.230169	1.29e-14	CD44	VIM	CD44-VIM	Cell Migration and/or Maintenance
CD8+ T cells	IgM-only	CCL19	CCR7	CCL19_CCR7	0.0677071	0.35854	0.188841	0.000832465	CCR7	CCL19	CCR7-CCL19	Cell Migration and/or Maintenance
CD8+ T cells	IgM-only	CCL21	CCR7	CCL21_CCR7	0.0497559	0.373971	0.133047	0.000832465	CCR7	CCL21	CCR7-CCL21	Cell Migration and/or Maintenance
CD8+ T cells	IgM-only	COL1A1	CD44	COL1A1_CD44	0.0736365	0.463711	0.158798	1.29e-14	CD44	COL1A1	CD44-COL1A1	Cell Migration and/or Maintenance
CD8+ T cells	IgM-only	MIF	CD44	MIF_CD44	0.092789	0.554355	0.167382	1.29e-14	CD44	MIF	CD44-MIF	Cell Migration and/or Maintenance
CD8+ T cells	IgM-only	MMP9	CD44	MMP9_CD44	0.0603392	0.562361	0.107296	1.29e-14	CD44	MMP9	CD44-MMP9	Cell Migration and/or Maintenance
CD8+ T cells	IgM-only	VIM	CD44	VIM_CD44	0.130417	0.573341	0.227468	1.29e-14	CD44	VIM	CD44-VIM	Cell Migration and/or Maintenance
Endothelial	IgM-only	CCL19	CCR7	CCL19_CCR7	0.0811793	0.447886	0.18125	0.000832465	CCR7	CCL19	CCR7-CCL19	Cell Migration and/or Maintenance
Endothelial	IgM-only	CCL21	CCR7	CCL21_CCR7	0.0713543	0.485817	0.146875	0.000832465	CCR7	CCL21	CCR7-CCL21	Cell Migration and/or Maintenance
Endothelial	IgM-only	COL1A1	CD44	COL1A1_CD44	0.0949066	0.58404	0.1625	1.29e-14	CD44	COL1A1	CD44-COL1A1	Cell Migration and/or Maintenance
Endothelial	IgM-only	MIF	CD44	MIF_CD44	0.0684727	0.521697	0.13125	1.29e-14	CD44	MIF	CD44-MIF	Cell Migration and/or Maintenance
Endothelial	IgM-only	VIM	CD44	VIM_CD44	0.193383	0.654842	0.295312	1.29e-14	CD44	VIM	CD44-VIM	Cell Migration and/or Maintenance
Epithelial	IgM-only	CCL21	CCR7	CCL21_CCR7	0.0336213	0.323605	0.103896	0.000832465	CCR7	CCL21	CCR7-CCL21	Cell Migration and/or Maintenance
Epithelial	IgM-only	CD55	ADGRE5	CD55_ADGRE5	0.0317636	0.203817	0.155844	1.35e-07	ADGRE5	CD55	ADGRE5-CD55	Cell Migration and/or Maintenance
Epithelial	IgM-only	COL1A1	CD44	COL1A1_CD44	0.135483	0.652012	0.207792	1.29e-14	CD44	COL1A1	CD44-COL1A1	Cell Migration and/or Maintenance
Epithelial	IgM-only	LGALS9	CD44	LGALS9_CD44	0.0604118	0.465171	0.12987	1.29e-14	CD44	LGALS9	CD44-LGALS9	Cell Migration and/or Maintenance
Epithelial	IgM-only	MIF	CD44	MIF_CD44	0.107239	0.48573	0.220779	1.29e-14	CD44	MIF	CD44-MIF	Cell Migration and/or Maintenance
Epithelial	IgM-only	MMP9	CD44	MMP9_CD44	0.0482609	0.464512	0.103896	1.29e-14	CD44	MMP9	CD44-MMP9	Cell Migration and/or Maintenance
Epithelial	IgM-only	VIM	CD44	VIM_CD44	0.0607924	0.468102	0.12987	1.29e-14	CD44	VIM	CD44-VIM	Cell Migration and/or Maintenance
Mesenchymal	IgM-only	CCL19	CCR7	CCL19_CCR7	0.133025	0.438645	0.303263	0.000832465	CCR7	CCL19	CCR7-CCL19	Cell Migration and/or Maintenance
Mesenchymal	IgM-only	CCL21	CCR7	CCL21_CCR7	0.0965526	0.47013	0.205374	0.000832465	CCR7	CCL21	CCR7-CCL21	Cell Migration and/or Maintenance
Mesenchymal	IgM-only	COL1A1	CD44	COL1A1_CD44	0.397658	0.677057	0.587332	1.29e-14	CD44	COL1A1	CD44-COL1A1	Cell Migration and/or Maintenance
Mesenchymal	IgM-only	COL1A2	CD44	COL1A2_CD44	0.114774	0.524539	0.21881	1.29e-14	CD44	COL1A2	CD44-COL1A2	Cell Migration and/or Maintenance
Mesenchymal	IgM-only	CXCL13	CXCR5	CXCL13_CXCR5	0.0577231	0.435851	0.132438	4.99e-07	CXCR5	CXCL13	CXCR5-CXCL13	Cell Migration and/or Maintenance
Mesenchymal	IgM-only	MIF	CD44	MIF_CD44	0.118876	0.511856	0.232246	1.29e-14	CD44	MIF	CD44-MIF	Cell Migration and/or Maintenance
Mesenchymal	IgM-only	MMP9	CD44	MMP9_CD44	0.0650498	0.529546	0.122841	1.29e-14	CD44	MMP9	CD44-MMP9	Cell Migration and/or Maintenance
Mesenchymal	IgM-only	VIM	CD44	VIM_CD44	0.277298	0.61217	0.452975	1.29e-14	CD44	VIM	CD44-VIM	Cell Migration and/or Maintenance
Myeloid	IgM-only	CCL19	CCR7	CCL19_CCR7	0.0507676	0.38768	0.130952	0.000832465	CCR7	CCL19	CCR7-CCL19	Cell Migration and/or Maintenance
Myeloid	IgM-only	CCL21	CCR7	CCL21_CCR7	0.0371549	0.358737	0.103571	0.000832465	CCR7	CCL21	CCR7-CCL21	Cell Migration and/or Maintenance
Myeloid	IgM-only	COL1A1	CD44	COL1A1_CD44	0.0902601	0.530199	0.170238	1.29e-14	CD44	COL1A1	CD44-COL1A1	Cell Migration and/or Maintenance
Myeloid	IgM-only	CXCL13	CXCR5	CXCL13_CXCR5	0.0376627	0.343877	0.109524	4.99e-07	CXCR5	CXCL13	CXCR5-CXCL13	Cell Migration and/or Maintenance
Myeloid	IgM-only	LGALS9	CD44	LGALS9_CD44	0.0582532	0.484482	0.120238	1.29e-14	CD44	LGALS9	CD44-LGALS9	Cell Migration and/or Maintenance
Myeloid	IgM-only	MIF	CD44	MIF_CD44	0.0958391	0.482065	0.19881	1.29e-14	CD44	MIF	CD44-MIF	Cell Migration and/or Maintenance
Myeloid	IgM-only	MMP9	CD44	MMP9_CD44	0.281926	0.667092	0.422619	1.29e-14	CD44	MMP9	CD44-MMP9	Cell Migration and/or Maintenance
Myeloid	IgM-only	VIM	CD44	VIM_CD44	0.192744	0.552578	0.34881	1.29e-14	CD44	VIM	CD44-VIM	Cell Migration and/or Maintenance
Plasma cells	IgM-only	COL1A1	CD44	COL1A1_CD44	0.0560529	0.545616	0.102733	1.29e-14	CD44	COL1A1	CD44-COL1A1	Cell Migration and/or Maintenance
Plasma cells	IgM-only	MIF	CD44	MIF_CD44	0.0789339	0.523431	0.150801	1.29e-14	CD44	MIF	CD44-MIF	Cell Migration and/or Maintenance
Naive	CD4+ T cells	CCN2	ITGB2	CCN2_ITGB2	0.00421393	0.040379	0.104359	3.03e-73	CCN2	ITGB2	CCN2-ITGB2	Cell Migration and/or Maintenance
Naive	CD4+ T cells	ICAM2	ITGB2	ICAM2_ITGB2	0.0193784	0.152605	0.126985	2.54e-51	ICAM2	ITGB2	ICAM2-ITGB2	Cell Migration and/or Maintenance
Naive	CD8+ T cells	CCN2	ITGB2	CCN2_ITGB2	0.00590586	0.0444367	0.132905	3.03e-73	CCN2	ITGB2	CCN2-ITGB2	Cell Migration and/or Maintenance
Naive	CD8+ T cells	ICAM2	ITGAL	ICAM2_ITGAL	0.0161662	0.153617	0.105237	2.54e-51	ICAM2	ITGAL	ICAM2-ITGAL	Cell Migration and/or Maintenance
Naive	CD8+ T cells	ICAM2	ITGB2	ICAM2_ITGB2	0.0261523	0.165413	0.158103	2.54e-51	ICAM2	ITGB2	ICAM2-ITGB2	Cell Migration and/or Maintenance
Naive	Myeloid	CCN2	ITGB2	CCN2_ITGB2	0.00623789	0.0416301	0.149841	3.03e-73	CCN2	ITGB2	CCN2-ITGB2	Cell Migration and/or Maintenance
Naive	Myeloid	ICAM2	ITGB2	ICAM2_ITGB2	0.0282175	0.150886	0.187012	2.54e-51	ICAM2	ITGB2	ICAM2-ITGB2	Cell Migration and/or Maintenance
CD4+ T cells	Naive	APOE	SORL1	APOE_SORL1	0.0101883	0.0576915	0.176599	1.03e-14	SORL1	APOE	SORL1-APOE	Cell Migration and/or Maintenance
CD4+ T cells	Naive	CALM3	SELL	CALM3_SELL	0.075441	0.68297	0.11046	0	SELL	CALM3	SELL-CALM3	Cell Migration and/or Maintenance
CD4+ T cells	Naive	MIF	CD74	MIF_CD74	0.760922	3.74872	0.202982	0	CD74	MIF	CD74-MIF	Cell Migration and/or Maintenance
CD8+ T cells	Naive	APOE	SORL1	APOE_SORL1	0.0115065	0.0600234	0.1917	1.03e-14	SORL1	APOE	SORL1-APOE	Cell Migration and/or Maintenance
CD8+ T cells	Naive	CALM3	SELL	CALM3_SELL	0.0913078	0.710796	0.128458	0	SELL	CALM3	SELL-CALM3	Cell Migration and/or Maintenance
CD8+ T cells	Naive	MIF	CD74	MIF_CD74	0.733437	3.78693	0.193676	0	CD74	MIF	CD74-MIF	Cell Migration and/or Maintenance
Endothelial	Naive	APOE	SORL1	APOE_SORL1	0.0139097	0.0629346	0.221018	1.03e-14	SORL1	APOE	SORL1-APOE	Cell Migration and/or Maintenance
Endothelial	Naive	MIF	CD74	MIF_CD74	0.61929	3.80937	0.16257	0	CD74	MIF	CD74-MIF	Cell Migration and/or Maintenance
Endothelial	Naive	MMP9	ITGB2	MMP9_ITGB2	0.0309608	0.269317	0.11496	3.61e-69	ITGB2	MMP9	ITGB2-MMP9	Cell Migration and/or Maintenance
Epithelial	Naive	APOE	SORL1	APOE_SORL1	0.0103936	0.0598673	0.173611	1.03e-14	SORL1	APOE	SORL1-APOE	Cell Migration and/or Maintenance
Epithelial	Naive	MIF	CD74	MIF_CD74	0.596884	3.6575	0.163194	0	CD74	MIF	CD74-MIF	Cell Migration and/or Maintenance
Mesenchymal	Naive	APOE	SORL1	APOE_SORL1	0.0275748	0.0646746	0.426362	1.03e-14	SORL1	APOE	SORL1-APOE	Cell Migration and/or Maintenance
Mesenchymal	Naive	MIF	CD74	MIF_CD74	0.752521	3.47492	0.216558	0	CD74	MIF	CD74-MIF	Cell Migration and/or Maintenance
Mesenchymal	Naive	MMP9	ITGB2	MMP9_ITGB2	0.0348403	0.257515	0.135294	3.61e-69	ITGB2	MMP9	ITGB2-MMP9	Cell Migration and/or Maintenance
Mesenchymal	Naive	THBS1	ITGA4	THBS1_ITGA4	0.147293	0.413503	0.356209	2.9e-35	ITGA4	THBS1	ITGA4-THBS1	Cell Migration and/or Maintenance
Mesenchymal	Naive	VCAM1	ITGA4	VCAM1_ITGA4	0.0359812	0.291276	0.123529	2.9e-35	ITGA4	VCAM1	ITGA4-VCAM1	Cell Migration and/or Maintenance
Mesenchymal	Naive	VCAM1	ITGB2	VCAM1_ITGB2	0.0342147	0.276976	0.123529	3.61e-69	ITGB2	VCAM1	ITGB2-VCAM1	Cell Migration and/or Maintenance
Myeloid	Naive	APOE	SORL1	APOE_SORL1	0.0523793	0.0924797	0.566387	1.03e-14	SORL1	APOE	SORL1-APOE	Cell Migration and/or Maintenance
Myeloid	Naive	CD14	ITGA4	CD14_ITGA4	0.0382368	0.280647	0.136245	2.9e-35	ITGA4	CD14	ITGA4-CD14	Cell Migration and/or Maintenance
Myeloid	Naive	CD14	ITGB2	CD14_ITGB2	0.0337243	0.247526	0.136245	3.61e-69	ITGB2	CD14	ITGB2-CD14	Cell Migration and/or Maintenance
Myeloid	Naive	MIF	CD74	MIF_CD74	0.733437	3.63251	0.201909	0	CD74	MIF	CD74-MIF	Cell Migration and/or Maintenance
Myeloid	Naive	MMP9	ITGB2	MMP9_ITGB2	0.152805	0.378129	0.404108	3.61e-69	ITGB2	MMP9	ITGB2-MMP9	Cell Migration and/or Maintenance
Plasma cells	Naive	APOE	SORL1	APOE_SORL1	0.00772799	0.0637668	0.121191	1.03e-14	SORL1	APOE	SORL1-APOE	Cell Migration and/or Maintenance
Plasma cells	Naive	MIF	CD74	MIF_CD74	0.54393	4.08226	0.133242	0	CD74	MIF	CD74-MIF	Cell Migration and/or Maintenance
