# Supplementary material for: Atlas of human gut-associated lymphoid tissue reveals immunomodulatory interactions of B cells
Source: Sci Immunol. Author manuscript; Available in PMC 2026 Jul 25. (PMC7619268; doi:10.1126/sciimmunol.ady8948)
Supplement: Data File S4 [file EMS216124-supplement-Data_File_S4.xlsx]

## Sheet: IMC validation
ANTIBODIES USED FOR IMC VALIDATION OF INTERACTIONS
IL-16 Interaction panel
metal	marker	Relevance to this study	Clone	Catalogue number	Supplier	1/dilution
Nd145	CD38	High expression on germinal centre cells and plasma cells/ plasmablasts	EPR4106	ab226034	ABCAM	200
Nd146	CD21	High expression on folicular dendritic cells in the germinal centre.	EP3093	ab271855	ABCAM	100
Nd148	CD45RB	High expression on marginal zone and memory B cells. Low or no expression by B cells in the germinal centre.	MEM-55	B228944	Biolegend	500
Nd150	CD11c	Expression by DN2 B cells and also dendritic cells and lysoDC all of which tend to occupy the subepithelial dome in gut-associated lymphoid tissue.	EP1347Y	ab216655	ABCAM	400
Eu153	FCRL4	Immunsuppressive receptor expressed by B cells most intensely when they are close to epithelium for example in the gut associated lymphoid tissue and tonsil.	EPR21961	ab239754	ABCAM	75
Sm154	IgD	Immunoglobulin expressed on the surface of naïve B cells and marginal zone B cells.	EPR6146	ab236778	ABCAM	300
Gd156	CD4	Co receptor expressed by CD4 T cells and some myeloid cells.	EPR6855	3156033D	Standard BioTools	200
Gd158	E-Cadherin	Expressed by epithelial cells.	24E10	3158029D	Standard BioTools	3000
Tb159	CD68	Expressed in the cyoplasm of most tissue myeloid cells.	KP1	3159035D	Standard BioTools	400
Dy161	CD20	Expressed on the surface of B cell. Lost before plasma cell differentiation.	SP32	ab236434	ABCAM	300
Dy162	CD8a	Co receptor expressed by CD8 T cells.	C8/144B	3162034D	Standard BioTools	400
Er166	CD74	Invariant chain of class II MHC	LN2	3166018B	Standard BioTools	500
Er168	Ki-67	Dividing cells	B56	3168022D	Standard BioTools	400
Er170	CD3	Complex on surface of all T cells, associated with the T cell receptor.	polyclonal	3170019D	Standard BioTools	400
Yb171	CD27	A member of the TNF receptor superfamily expressed by memory and marginal zone B cells.	EPR8569	3171024D	Standard BioTools	300
Yb174	anti- FITC to detect C1 -IL16	Detection of RNAscope probe targetting IL16.	FIT-22	3174006B	Standard BioTools	100
EBI3 Interaction panel
metal	marker
Nd145	CD38	High expression on germinal centre cells and plasma cells/ plasmablasts	EPR4106	ab226034	ABCAM	200
Nd146	CD21	High expression on folicular dendritic cells in the germinal centre.	EP3093	ab271855	ABCAM	100
Nd148	CD45RB	High expression on marginal zone and memory B cells. Low or no expression by B cells in the germinal centre.	MEM-55	B228944	Biolegend	500
Nd150	CD11c	Expression by DN2 B cells and also dendritic cells and lysoDC all of which tend to occupy the subepithelial dome in gut-associated lymphoid tissue.	EP1347Y	ab216655	ABCAM	400
Eu153	FCRL4	Immunsuppressive receptor expressed by B cells most intensely when they are close to epithelium for example in the gut associated lymphoid tissue and tonsil.	EPR21961	ab239754	ABCAM	75
Sm154	IgD	Immunoglobulin expressed on the surface of naïve B cells and marginal zone B cells.	EPR6146	ab236778	ABCAM	300
Gd156	CD4	Co receptor expressed by CD4 T cells and some myeloid cells.	EPR6855	3156033D	Standard BioTools	200
Gd158	E-Cadherin	Expressed by epithelial cells.	24E10	3158029D	Standard BioTools	3000
Tb159	CD68	Expressed in the cyoplasm of most tissue myeloid cells.	KP1	3159035D	Standard BioTools	400
Dy161	CD20	Expressed on the surface of B cell. Lost before plasma cell differentiation.	SP32	ab236434	ABCAM	300
Dy162	CD8a	Co receptor expressed by CD8 T cells.	C8/144B	3162034D	Standard BioTools	400
Dy163	anti-digoxigenin_ to detect C2-EBI3	Detection of RNAscope probe targetting EBI3.	611621	MAB7520	Bio-techne	500
Er168	Ki-67	Dividing cells	B56	3168022D	Standard BioTools	400
Er170	CD3	Complex on surface of all T cells, associated with the T cell receptor.	polyclonal	3170019D	Standard BioTools	400
Yb171	CD27	A member of the TNF receptor superfamily expressed by memory and marginal zone B cells.	EPR8569	3171024D	Standard BioTools	300
GRN Interaction panel
metal	marker
Nd145	CD38	High expression on germinal centre cells and plasma cells/ plasmablasts	EPR4106	ab226034	ABCAM	200
Nd146	CD21	High expression on folicular dendritic cells in the germinal centre.	EP3093	ab271855	ABCAM	100
Nd148	CD45RB	High expression on marginal zone and memory B cells. Low or no expression by B cells in the germinal centre.	MEM-55	B228944	Biolegend	500
Nd150	CD11c	Expression by DN2 B cells and also dendritic cells and lysoDC all of which tend to occupy the subepithelial dome in gut-associated lymphoid tissue.	EP1347Y	ab216655	ABCAM	400
Eu153	FCRL4	Immunsuppressive receptor expressed by B cells most intensely when they are close to epithelium for example in the gut associated lymphoid tissue and tonsil.	EPR21961	ab239754	ABCAM	75
Sm154	IgD	Immunoglobulin expressed on the surface of naïve B cells and marginal zone B cells.	EPR6146	ab236778	ABCAM	300
Gd156	CD4	Co receptor expressed by CD4 T cells and some myeloid cells.	EPR6855	3156033D	Standard BioTools	200
Gd158	E-Cadherin	Expressed by epithelial cells.	24E10	3158029D	Standard BioTools	3000
Tb159	CD68	Expressed in the cyoplasm of most tissue myeloid cells.	KP1	3159035D	Standard BioTools	400
Dy161	CD20	Expressed on the surface of B cell. Lost before plasma cell differentiation.	SP32	ab236434	ABCAM	300
Dy162	CD8a	Co receptor expressed by CD8 T cells.	C8/144B	3162034D	Standard BioTools	400
Dy163	anti-digoxigenin to detect C2-TNFRSF1B	Detection of RNAscope probe targetting TNFRSF1B.	611621	MAB7520	Bio-techne	500
Er166	anti-biotin to detect C3-TNFRSF1A	Detection of RNAscope probe targetting TNFRSF1A.	409002	1D4-C5	Biolegend	150
Er168	Ki-67	Dividing cells	B56	3168022D	Standard BioTools	400
Er170	CD3	Complex on surface of all T cells, associated with the T cell receptor.	polyclonal	3170019D	Standard BioTools	400
Yb171	CD27	A member of the TNF receptor superfamily expressed by memory and marginal zone B cells.	EPR8569	3171024D	Standard BioTools	300
Yb174	anti- FITC to detect C1- GRN	Detection of RNAscope probe targetting GRN.	FIT-22	3174006B	Standard BioTools	100
CD86 Interaction Panel
metal	marker
143Nd	Vimentin	Marker of stromal tissue. Intermediate filament protein	D21H3	3143027D	Standard BioTools	500
145Nd	CD38	High expression on germinal centre cells and plasma cells/ plasmablasts	EPR4106	ab226034	ABCAM	200
146Nd	CD21	High expression on folicular dendritic cells in the germinal centre.	EP3093	ab271855	ABCAM	100
148Nd	CD45RB	High expression on marginal zone and memory B cells. Low or no expression by B cells in the germinal centre.	MEM-55	B228944	Biolegend	500
150Nd	CD11c	Expression by DN2 B cells and also dendritic cells and lysoDC all of which tend to occupy the subepithelial dome in gut-associated lymphoid tissue.	EP1347Y	ab216655	ABCAM	400
151Eu	CD31	Expressed by endothelium	3151025D	EPR3094	Standard BioTools	300
153Eu	FCRL4	Immunsuppressive receptor expressed by B cells most intensely when they are close to epithelium for example in the gut associated lymphoid tissue and tonsil.	EPR21961	ab239754	ABCAM	75
154Sm	IgD	Immunoglobulin expressed on the surface of naïve B cells and marginal zone B cells.	EPR6146	ab236778	ABCAM	300
156Gd	CD4	Co receptor expressed by CD4 T cells and some myeloid cells.	EPR6855	3156033D	Standard BioTools	500
158Gd	E-Cadherin	Expressed by epithelial cells.	24E10	3158029D	Standard BioTools	3000
159Tb	CD68	Expressed in the cyoplasm of most tissue myeloid cells.	KP1	3159035D	Standard BioTools	400
161Dy	CD20	Expressed on the surface of B cell. Lost before plasma cell differentiation.	SP32	ab236434	ABCAM	300
162Dy	CD8a	Co receptor expressed by CD8 T cells.	C8/144B	3162034D	Standard BioTools	400
163Dy	anti-Digoxigenin-C2-CD86	Detection of RNAscope probe targeting CD86.	611621	MAB7520	Bio-techne	500
166Er	anti- Biotin-C3-ITGAX	Detection of RNAscope probe targeting ITGAX (CD11c gene).	409002	1D4-C5	Biolegend	150
168Er	Ki-67	Dividing cells	B56	3168022D	Standard BioTools	400
170Er	CD3	Complex on surface of all T cells, associated with the T cell receptor.	polyclonal	3170019D	Standard BioTools	400
171Yb	CD27	A member of the TNF receptor superfamily expressed by memory and marginal zone B cells.	EPR8569	3171024D	Standard BioTools	300
174Yb	anti-FITC-C1-CTLA4	Detection of RNAscope probe targeting CTLA4.	FIT-22	3174006B	Standard BioTools	100

## Sheet: IMC UC analysis
ANTIBODIES USED FOR IMAGING MASS CYTOMETRY ANALYSIS OF UC SAMPLES FROM RIGHT HEMICOLECTOMIES AND CONTROLS
Metal	Marker	Clone	Catalogue #	Supplier	1/dilution factor
141Pr	Lysozyme	POLYCLONAL	860001	Biolegend	200		NB antibodies originally purchased from Fluidigm are now marketed by Standard BioTools
Nd142	CD19	6OMP31	3142014D	Fluidigm	5
143Nd	Vimentin	D21H3	3143027D	Fluidigm
145Nd	CD38	EPR4106	ab226034	Abcam	500
146Nd	CD21	EP3093	ab271855	Abcam	100
147Sm	BCL-6	K112-91	3147020D	Fluidigm	100
148Nd	CD45RB	MEM-55	310202	Biolegend	500
149Sm	CXCR5	D6L3C	99825	Cell Signalling	100
150Nd	CD11c	EP1347Y	ab216655	Abcam	400
151Eu	CD31	3151025D	EPR3094	Fluidigm	300
153Eu	FCRL4	EPR21961	ab239754	Abcam	75
154Sm	IgD	EPR6146	ab236778	Abcam	300
155Gd	FOXP3	236A/E7	3155016D	Fluidigm	200
156Gd	CD4	EPR6855	3156033D	Fluidigm	200
158Gd	E-Cadherin	24E10	3158029D	Fluidigm	3000
159Tb	CD68	KP1	3159035D	Fluidigm	400
Gd160	tbet	BLR110H	ab275959	Abcam	100
161Dy	CD20	H1	3161029D	Fluidigm	300
162Dy	CD8a	C8/144B	3162034D	Fluidigm	400
163Dy	LAMP3	H5C6	353039	Biolegend	200
164Dy	CD1c	OTI2F4	NBP2-46123	Novus biologicals	500
165Ho	CD279 [PD-1]	3165039D	EPR4877(2)	Fluidigm	50
166Er	CD74	3166018B	LN2	Fluidigm	500
Er167	GzB	EPR20129-217	3167021D	Fluidigm	300
168Er	Ki-67	3168022D	B56	Fluidigm	400
169Tm	PDL1	MAB1561	MAB1561	R&D systems	150
170Er	CD3	polyclonal	3170019D	Fluidigm	400
171Yb	CD27	EPR8569	3171024D	Fluidigm	300
172Yb	CD40	CL1673	NBP2-34488	BioTechne	200
173Yb	CD45RO	UCHL1	3173016D	Fluidigm	500
