# Supplementary material for: Atlas of human gut-associated lymphoid tissue reveals immunomodulatory interactions of B cells
Source: Sci Immunol. Author manuscript; Available in PMC 2026 Jul 25. (PMC7619268; doi:10.1126/sciimmunol.ady8948)
Supplement: Data File S5 [file EMS216124-supplement-Data_File_S5.xlsx]

## Sheet: Fig 1E
	MS4A1	CD79A	HLA-DQA1	CD19	VPREB3	FCRLA	CD22	CD83	HLA-DPB1	TCL1A	PECAM1	VWF	TIE1	LDB2	CDH5	CLEC14A	CAV1	TM4SF1	CD93	CCL21	PIGR	OLFM4	EPCAM	AGR2	CD24	CTNNB1	S100A6	CD9	KRT18	KRT8	DCN	COL6A2	GPX3	CFD	COL6A1	IGFBP5	MMP2	MYL9	GPNMB	C11orf96	TYROBP	FCER1G	MS4A6A	CPA3	ADGRE2	HPGDS	CD68	C1QB	ITGAX
B cells	2.26286	2.23917	1.59805	2.24924	2.25589	2.25489	2.25716	2.20926	1.28993	2.25092	-0.495769	-0.52755	-0.587293	-0.655776	-0.65612	-0.564086	-0.6888	-0.719509	-0.733331	-0.437779	-0.382533	-0.396403	-0.3831	-0.38879	-0.236429	0.308747	-0.444556	-0.419633	-0.391043	-0.382381	-0.386049	-0.371166	-0.527465	-0.801305	-0.391436	-0.420993	-0.543298	-0.46434	-0.355604	-0.497034	-0.360901	-0.339172	-0.394502	-0.528015	-0.418188	-0.617328	-0.217686	-0.50209	-0.113055
Endothelial	-0.409364	-0.503525	-0.602971	-0.398734	-0.400335	-0.435656	-0.420337	-0.47819	-0.557389	-0.402787	2.18573	2.10637	2.06145	1.98316	1.68565	2.14379	1.63575	1.05334	1.82094	1.04553	-0.366139	-0.352955	-0.369211	-0.309562	-0.399599	-0.497085	-0.327076	-0.179811	-0.358755	-0.382118	-0.234285	-0.195715	0.143316	-0.470053	-0.295361	-0.0964444	-0.215376	0.0306102	-0.477404	-0.166432	-0.408508	-0.387996	-0.357887	-0.43625	-0.429637	-0.302013	-0.498427	-0.371566	-0.43399
Epithelial	-0.486158	-0.566072	-0.498542	-0.599567	-0.578225	-0.534598	-0.538809	-0.367702	-0.618155	-0.545458	-0.773129	0.363438	0.43077	-0.257474	1.12782	0.111075	0.66027	1.68758	-0.522308	-1.12214	2.26773	2.26686	2.26759	2.26352	2.26218	1.91155	2.25692	2.24149	2.26724	2.2676	-0.557153	-0.540565	0.0412938	0.394977	-0.487582	-0.428136	-0.281254	-0.326689	-0.439994	-0.467143	-0.502032	-0.251042	-0.424864	1.10212	-0.000860876	1.28253	-0.0885377	-0.298124	-0.4233
Mesenchymal	-0.338292	-0.425173	-0.41719	-0.415998	-0.381147	-0.39595	-0.353475	-0.403483	-0.272611	-0.436683	-0.172544	-0.144458	-0.0935207	0.680799	-0.215869	-0.0223025	0.715333	0.0894632	0.0628484	1.48959	-0.371176	-0.331186	-0.35513	-0.292451	-0.344234	0.107056	-0.202101	-0.161157	-0.346724	-0.350773	2.24969	2.23742	2.09125	1.97435	2.24642	2.23366	2.22901	2.22104	0.282948	2.24549	-0.165485	-0.237393	-0.144053	-0.0830828	0.308257	0.218909	-0.222025	0.0410581	-0.276017
Myeloid	-0.271333	-0.326927	1.30222	-0.274878	-0.345893	-0.240453	-0.222569	0.101797	1.58715	-0.349534	0.015403	-0.436198	-0.377254	-0.354105	-0.429495	-0.265023	-0.511135	-0.559204	0.865148	-0.141662	-0.377324	-0.372339	-0.378012	-0.373307	-0.406414	-0.112966	-0.369437	-0.412427	-0.381653	-0.375538	-0.20124	-0.121044	-0.150465	0.30773	-0.109926	-0.214841	-0.102821	-0.340737	2.1638	-0.188463	2.25287	2.24319	2.25371	1.67553	2.08564	1.35423	2.21373	2.21742	2.2445
Plasma cells	-0.393235	-0.0721035	-0.761294	-0.187851	-0.279614	-0.236986	-0.321539	-0.627095	-0.834897	-0.141247	-0.553776	-0.766515	-0.859346	-0.7559	-0.958433	-0.796703	-0.918996	-0.788145	-0.802362	-1.07619	-0.384678	-0.40371	-0.386051	-0.441267	-0.433625	-1.36102	-0.515669	-0.519636	-0.41476	-0.385961	-0.484236	-0.536519	-0.914876	-0.712589	-0.496428	-0.633655	-0.471295	-0.575955	-0.610241	-0.472645	-0.495018	-0.679896	-0.490097	-0.914882	-0.80241	-1.21943	-0.738273	-0.62041	-0.560619
T cells	-0.364476	-0.34537	-0.620269	-0.372214	-0.270673	-0.411247	-0.400435	-0.434592	-0.594029	-0.375211	-0.205915	-0.595087	-0.574806	-0.6407	-0.553561	-0.606753	-0.89242	-0.763525	-0.690934	0.24265	-0.385877	-0.41027	-0.39609	-0.458142	-0.441881	-0.356283	-0.398079	-0.548827	-0.374303	-0.390825	-0.38673	-0.472411	-0.683056	-0.693112	-0.46569	-0.439592	-0.614961	-0.543933	-0.563508	-0.453771	-0.320924	-0.347691	-0.442304	-0.815419	-0.742802	-0.716894	-0.44878	-0.466287	-0.43752
[truncated: 20 more columns]

## Sheet: Fig 1H
cell_type	ymin	lower	middle	upper	ymax
B cells	0	0.461538	0.673469	0.807018	1
Endothelial	0	0.0526316	0.116279	0.2	0.421053
Epithelial	0	0.15	0.391304	0.714286	1
Mesenchymal	0	0.0454546	0.106383	0.233333	0.515152
Myeloid	0	0.0447761	0.0909091	0.16129	0.333333
Plasma cells	0	0.0857143	0.19697	0.423077	0.928571
T cells	0	0.265625	0.47541	0.69697	1

## Sheet: Fig 1I
	from_label	to_label	sum_sigval
1	B cells	B cells	7
2	B cells	Endothelial	-7
3	B cells	Epithelial	-7
4	B cells	Mesenchymal	-7
5	B cells	Myeloid	-6
6	B cells	Plasma cells	-7
7	B cells	T cells	-2
8	Endothelial	B cells	-7
9	Endothelial	Endothelial	7
10	Endothelial	Epithelial	-6
11	Endothelial	Mesenchymal	6
12	Endothelial	Myeloid	2
13	Endothelial	Plasma cells	-4
14	Endothelial	T cells	0
15	Epithelial	B cells	-7
16	Epithelial	Endothelial	-6
17	Epithelial	Epithelial	7
18	Epithelial	Mesenchymal	-6
19	Epithelial	Myeloid	-6
20	Epithelial	Plasma cells	-6
21	Epithelial	T cells	-7
22	Mesenchymal	B cells	-7
23	Mesenchymal	Endothelial	6
24	Mesenchymal	Epithelial	-6
25	Mesenchymal	Mesenchymal	6
26	Mesenchymal	Myeloid	6
27	Mesenchymal	Plasma cells	-2
28	Mesenchymal	T cells	-5
29	Myeloid	B cells	-6
30	Myeloid	Endothelial	2
31	Myeloid	Epithelial	-6
32	Myeloid	Mesenchymal	6
33	Myeloid	Myeloid	6
34	Myeloid	Plasma cells	-1
35	Myeloid	T cells	2
36	Plasma cells	B cells	-7
37	Plasma cells	Endothelial	-4
38	Plasma cells	Epithelial	-6
39	Plasma cells	Mesenchymal	-2
40	Plasma cells	Myeloid	-1
41	Plasma cells	Plasma cells	7
42	Plasma cells	T cells	-7
43	T cells	B cells	-2
44	T cells	Endothelial	0
45	T cells	Epithelial	-7
46	T cells	Mesenchymal	-5
47	T cells	Myeloid	2
48	T cells	Plasma cells	-7
49	T cells	T cells	7

## Sheet: Fig 2C
id	features.plot	avg.exp	pct.exp	avg.exp.scaled
ActB3	ADT-CD10	1.13689	100	-0.694924
ActB3	ADT-CD11C	0.520473	93.8776	-0.300593
ActB3	ADT-CD1C	2.23323	100	0.0448934
ActB3	ADT-CD21	10.555	100	0.0989957
ActB3	ADT-CD27	0.26742	73.4694	-0.371375
ActB3	ADT-CD45RB	0.449906	97.9592	0.557699
ActB3	ADT-CXCR5	0.126814	83.6735	0.294048
ActB3	ADT-FCRL4	0.433873	89.7959	-0.273971
ActB3	ADT-IgD	6.05981	100	0.673759
ActB3	ADT-IgM	26.2051	100	0.731638
aNAV	ADT-CD10	1.19403	100	-0.665634
aNAV	ADT-CD11C	1.96906	100	0.709296
aNAV	ADT-CD1C	2.76349	99.661	0.461165
aNAV	ADT-CD21	7.55598	100	-0.606565
aNAV	ADT-CD27	0.105632	60.678	-0.690846
aNAV	ADT-CD45RB	0.13848	78.9831	-0.750835
aNAV	ADT-CXCR5	0.0714719	68.8136	-1.1489
aNAV	ADT-FCRL4	1.01849	85.0847	0.291825
aNAV	ADT-IgD	6.98671	100	0.82933
aNAV	ADT-IgM	20.1375	100	0.436093
Centroblast	ADT-CD10	16.0586	100	1.61064
Centroblast	ADT-CD11C	0.400136	83.8235	-0.425017
Centroblast	ADT-CD1C	1.15182	97.7941	-1.07117
Centroblast	ADT-CD21	17.6028	100	1.2171
Centroblast	ADT-CD27	0.680239	79.4118	0.288199
Centroblast	ADT-CD45RB	0.0960603	41.1765	-0.956322
Centroblast	ADT-CXCR5	0.124944	64.7059	0.246454
Centroblast	ADT-FCRL4	0.333618	77.9412	-0.393896
Centroblast	ADT-IgD	0.934017	97.7941	-0.95916
Centroblast	ADT-IgM	6.72015	100	-0.743496
Centrocyte	ADT-CD10	18.7848	100	1.77519
Centrocyte	ADT-CD11C	0.534138	82.1799	-0.287092
Centrocyte	ADT-CD1C	1.23095	97.2318	-0.972178
Centrocyte	ADT-CD21	18.2416	100	1.29638
Centrocyte	ADT-CD27	0.354711	77.1626	-0.215567
Centrocyte	ADT-CD45RB	0.094275	47.7509	-0.965144
Centrocyte	ADT-CXCR5	0.136507	67.6471	0.539458
Centrocyte	ADT-FCRL4	0.342488	70.2422	-0.382929
Centrocyte	ADT-IgD	0.939795	95.5017	-0.955398
Centrocyte	ADT-IgM	6.04957	100	-0.849915
CSM	ADT-CD10	4.7405	98.9132	0.401857
CSM	ADT-CD11C	1.31049	83.7653	0.330847
CSM	ADT-CD1C	2.41412	95.6696	0.19411
CSM	ADT-CD21	15.9376	100	0.996921
CSM	ADT-CD27	0.721687	90.4029	0.345205
CSM	ADT-CD45RB	0.779368	90.2859	1.66576
CSM	ADT-CXCR5	0.181605	71.1587	1.65444
CSM	ADT-FCRL4	0.446112	64.7216	-0.259909
CSM	ADT-IgD	0.747237	96.5892	-1.08724
CSM	ADT-IgM	3.5705	99.9331	-1.35742
DN2	ADT-CD10	0.864597	98.9051	-0.846206
DN2	ADT-CD11C	10.1281	100	2.5
DN2	ADT-CD1C	3.67257	98.5401	1.05423
DN2	ADT-CD21	3.35243	100	-2.19359
DN2	ADT-CD27	0.397824	90.146	-0.142278
DN2	ADT-CD45RB	0.249446	78.1022	-0.247532
DN2	ADT-CXCR5	0.0719334	65.3285	-1.13657
DN2	ADT-FCRL4	8.84693	93.7956	2.5
DN2	ADT-IgD	0.847802	98.1752	-1.01667
DN2	ADT-IgM	4.21523	100	-1.20288
IgM-only	ADT-CD10	0.816972	98.8996	-0.874922
IgM-only	ADT-CD11C	0.251024	79.7111	-0.594945
IgM-only	ADT-CD1C	1.2777	98.0055	-0.915336
IgM-only	ADT-CD21	10.1952	100	0.024717
IgM-only	ADT-CD27	0.454179	87.5516	-0.0498189
IgM-only	ADT-CD45RB	0.694144	98.6933	1.40016
IgM-only	ADT-CXCR5	0.121206	74.1403	0.151104
IgM-only	ADT-FCRL4	0.291509	71.6644	-0.446981
IgM-only	ADT-IgD	2.69384	99.381	-0.143132
IgM-only	ADT-IgM	44.3289	100	1.32956
MZ	ADT-CD10	1.44562	99.4109	-0.545148
MZ	ADT-CD11C	0.255502	82.1797	-0.589553
MZ	ADT-CD1C	5.90487	99.4845	2.12465
MZ	ADT-CD21	9.73545	100	-0.0737476
MZ	ADT-CD27	0.230436	80.8542	-0.440653
MZ	ADT-CD45RB	0.542576	98.1591	0.892969
MZ	ADT-CXCR5	0.0836997	71.134	-0.823772
MZ	ADT-FCRL4	0.381332	78.2032	-0.335736
MZ	ADT-IgD	2.00053	99.4845	-0.405289
MZ	ADT-IgM	39.1002	100	1.18602
Naive	ADT-CD10	1.35789	99.5855	-0.58569
Naive	ADT-CD11C	0.168249	67.5772	-0.698249
Naive	ADT-CD1C	2.54367	99.2276	0.296198
Naive	ADT-CD21	11.3799	100	0.26089
Naive	ADT-CD27	0.0757358	51.6014	-0.754971
Naive	ADT-CD45RB	0.114497	63.0934	-0.866052
Naive	ADT-CXCR5	0.175663	80.1055	1.51
Naive	ADT-FCRL4	0.200232	68.312	-0.568252
Naive	ADT-IgD	14.1526	100	1.63694
Naive	ADT-IgM	25.7331	100	0.711144
PB	ADT-CD10	1.59671	97.561	-0.478613
PB	ADT-CD11C	0.708321	90.2439	-0.124805
PB	ADT-CD1C	1.1805	96.3415	-1.03487
PB	ADT-CD21	7.2831	100	-0.682673
PB	ADT-CD27	3.89317	100	2.5
PB	ADT-CD45RB	0.360356	84.1463	0.212699
PB	ADT-CXCR5	0.107797	70.7317	-0.193632
PB	ADT-FCRL4	0.734592	78.0488	0.0410376
PB	ADT-IgD	3.24564	100	0.0324469
PB	ADT-IgM	6.18419	100	-0.827762
TS	ADT-CD10	8.02032	100	0.90345
TS	ADT-CD11C	0.149263	70.1389	-0.722975
TS	ADT-CD1C	1.97671	99.7222	-0.181687
TS	ADT-CD21	8.59102	100	-0.338427
TS	ADT-CD27	0.0749926	52.6389	-0.756588
TS	ADT-CD45RB	0.0986805	61.9444	-0.943401
TS	ADT-CXCR5	0.0735786	62.0833	-1.09262
TS	ADT-FCRL4	0.18806	67.6389	-0.585116
TS	ADT-IgD	11.5017	100	1.39442
TS	ADT-IgM	23.0449	100	0.587027

## Sheet: Fig 2D
id	features.plot	avg.exp	pct.exp	avg.exp.scaled
ActB3	TCL1A	0.979592	46.9388	-0.29361
ActB3	IGHD	0.489796	28.5714	0.56477
ActB3	IGHM	1.55102	71.4286	0.416967
ActB3	IGHA1	0.530612	30.6122	-0.440263
ActB3	IGHG1	0.102041	10.2041	-0.336829
ActB3	CD27	0.367347	26.5306	-0.541365
ActB3	CD1C	0.0816327	8.16327	-0.88014
ActB3	CD24	0.693878	46.9388	0.84308
ActB3	MALAT1	101.776	100	1.86291
ActB3	MME	0	0	-0.558682
ActB3	BCL6	0.387755	26.5306	0.0762003
ActB3	SERPINA9	0	0	-0.479253
ActB3	MKI67	0	0	-0.348306
ActB3	CD38	0.408163	28.5714	0.0481159
ActB3	ITGAX	0.0204082	2.04082	-0.308176
ActB3	FCRL4	0.0612245	6.12245	-0.242772
ActB3	FCRL5	0.44898	28.5714	0.605073
ActB3	ZEB2	1.02041	53.0612	2.17068
ActB3	CR2	0.44898	30.6122	0.674813
aNAV	TCL1A	1.67458	53.5593	0.140078
aNAV	IGHD	0.688136	43.3898	1.24826
aNAV	IGHM	1.9322	72.5424	0.942257
aNAV	IGHA1	0.477966	22.7119	-0.519848
aNAV	IGHG1	0.0711864	6.77966	-0.365875
aNAV	CD27	0.264407	17.6271	-0.849696
aNAV	CD1C	0.315254	21.0169	0.786213
aNAV	CD24	0.450847	31.8644	-0.43438
aNAV	MALAT1	60.9153	100	0.193324
aNAV	MME	0.0508475	1.01695	-0.236821
aNAV	BCL6	0.40678	25.4237	0.141078
aNAV	SERPINA9	0.00338983	0.338983	-0.465468
aNAV	MKI67	0.00677966	0.677966	-0.324861
aNAV	CD38	0.216949	15.9322	-0.458575
aNAV	ITGAX	0.0881356	6.77966	0.20855
aNAV	FCRL4	0.20339	12.8814	0.335062
aNAV	FCRL5	0.427119	27.1186	0.518738
aNAV	ZEB2	0.433898	30.5085	0.352104
aNAV	CR2	0.464407	29.1525	0.790216
Centroblast	TCL1A	7.44118	99.2647	1.79661
Centroblast	IGHD	0.286765	19.1176	-0.236418
Centroblast	IGHM	1.94118	41.9118	0.953783
Centroblast	IGHA1	0.963235	34.5588	0.125746
Centroblast	IGHG1	0.213235	11.0294	-0.238503
Centroblast	CD27	1.18382	65.4412	1.30306
Centroblast	CD1C	0.110294	8.82353	-0.657287
Centroblast	CD24	0.183824	15.4412	-2.1121
Centroblast	MALAT1	28.1985	97.7941	-2.28298
Centroblast	MME	0.566176	38.9706	2.35277
Centroblast	BCL6	1.10294	63.2353	2.05673
Centroblast	SERPINA9	0.632353	40.4412	1.51687
Centroblast	MKI67	1.63235	79.4118	2.5
Centroblast	CD38	1.625	77.9412	2.21042
Centroblast	ITGAX	0.0147059	1.47059	-0.353236
Centroblast	FCRL4	0.0514706	5.14706	-0.285213
Centroblast	FCRL5	0.147059	13.9706	-0.721921
Centroblast	ZEB2	0.102941	8.08824	-1.03962
Centroblast	CR2	0.419118	32.3529	0.447898
Centrocyte	TCL1A	4.20588	71.4533	1.09998
Centrocyte	IGHD	0.216263	13.8408	-0.54456
Centrocyte	IGHM	0.991349	32.699	-0.517284
Centrocyte	IGHA1	0.583045	27.1626	-0.363675
Centrocyte	IGHG1	0.195502	13.6678	-0.253564
Centrocyte	CD27	1.20069	59.8616	1.33338
Centrocyte	CD1C	0.188581	16.263	-0.0767047
Centrocyte	CD24	0.370242	25.7785	-0.905865
Centrocyte	MALAT1	46.346	100	-0.690536
Centrocyte	MME	0.397924	30.1038	1.61524
Centrocyte	BCL6	0.904844	52.2491	1.58531
Centrocyte	SERPINA9	1.04671	50	2.43835
Centrocyte	MKI67	0.0449827	3.46021	-0.195636
Centrocyte	CD38	1.22491	62.2837	1.63629
Centrocyte	ITGAX	0.032872	2.59516	-0.210557
Centrocyte	FCRL4	0.032872	3.11419	-0.367239
Centrocyte	FCRL5	0.391003	29.9308	0.373168
Centrocyte	ZEB2	0.119377	10.5536	-0.961167
Centrocyte	CR2	0.579585	41.5225	1.61522
CSM	TCL1A	0.12941	4.28022	-1.10246
CSM	IGHD	0.0538372	4.0963	-1.32845
CSM	IGHM	0.426852	22.304	-1.77465
CSM	IGHA1	0.695369	38.9734	-0.207806
CSM	IGHG1	0.158502	12.6902	-0.285722
CSM	CD27	0.680655	46.096	0.271371
CSM	CD1C	0.128574	9.84785	-0.518141
CSM	CD24	0.665775	43.4376	0.705084
CSM	MALAT1	65.117	99.9498	0.409641
CSM	MME	0.0205651	1.82244	-0.426578
CSM	BCL6	0.151814	12.222	-0.811736
CSM	SERPINA9	0.0331048	2.49122	-0.346584
CSM	MKI67	0.00601906	0.401271	-0.327484
CSM	CD38	0.166026	13.9107	-0.606986
CSM	ITGAX	0.026417	2.42434	-0.260966
CSM	FCRL4	0.03578	2.7253	-0.354317
CSM	FCRL5	0.143621	10.9681	-0.738965
CSM	ZEB2	0.20749	16.5859	-0.559314
CSM	CR2	0.278047	21.1002	-0.693004
DN2	TCL1A	0.124088	5.47445	-1.10927
DN2	IGHD	0.138686	11.3139	-0.904982
DN2	IGHM	0.49635	24.8175	-1.59526
DN2	IGHA1	1.17518	45.2555	0.358854
DN2	IGHG1	0.554745	21.5328	0.0151908
DN2	CD27	0.60219	42.3358	0.0830201
DN2	CD1C	0.375912	21.5328	1.1704
DN2	CD24	0.514599	32.8467	-0.0796752
DN2	MALAT1	61.2883	100	0.213115
DN2	MME	0	0	-0.558682
DN2	BCL6	0.0985401	8.0292	-1.03738
DN2	SERPINA9	0.00364964	0.364964	-0.464414
DN2	MKI67	0.0182482	1.82482	-0.28556
DN2	CD38	0.0948905	8.0292	-0.825534
DN2	ITGAX	0.532847	33.2117	2.5
DN2	FCRL4	1.11679	42.3358	2.5
DN2	FCRL5	1.04745	51.8248	2.5
DN2	ZEB2	0.788321	48.5401	1.52354
DN2	CR2	0.127737	9.85401	-2.05639
IgM-only	TCL1A	0.328748	10.9354	-0.868188
IgM-only	IGHD	0.211829	16.3686	-0.564531
IgM-only	IGHM	1.55777	69.0509	0.426936
IgM-only	IGHA1	1.31362	54.3329	0.499148
IgM-only	IGHG1	0.0818432	7.01513	-0.355749
IgM-only	CD27	0.658184	44.3604	0.218345
IgM-only	CD1C	0.136176	10.1788	-0.460935
IgM-only	CD24	0.725585	46.6988	0.996052
IgM-only	MALAT1	66.9347	100	0.498987
IgM-only	MME	0.00825309	0.756534	-0.505343
IgM-only	BCL6	0.217331	16.8501	-0.548127
IgM-only	SERPINA9	0.0165062	1.30674	-0.412564
IgM-only	MKI67	0.00137552	0.137552	-0.343536
IgM-only	CD38	0.161623	13.9615	-0.62012
IgM-only	ITGAX	0.0103164	0.894085	-0.388095
IgM-only	FCRL4	0.0378267	2.61348	-0.345244
IgM-only	FCRL5	0.173315	14.3054	-0.59339
IgM-only	ZEB2	0.278542	22.8336	-0.256081
IgM-only	CR2	0.308803	22.9023	-0.433882
MZ	TCL1A	0.409426	12.813	-0.783231
MZ	IGHD	0.214286	16.5685	-0.553458
MZ	IGHM	1.72533	71.7231	0.666283
MZ	IGHA1	1.31149	54.4183	0.497053
MZ	IGHG1	0.0802651	7.36377	-0.357242
MZ	CD27	0.677467	45.5817	0.26389
MZ	CD1C	0.573638	34.2415	2.31454
MZ	CD24	0.805596	50.5891	1.36991
MZ	MALAT1	65.8402	100	0.445479
MZ	MME	0.00810015	0.589102	-0.506328
MZ	BCL6	0.195876	16.7158	-0.632857
MZ	SERPINA9	0.0095729	0.662739	-0.440443
MZ	MKI67	0.00294551	0.220913	-0.338101
MZ	CD38	0.172312	14.0648	-0.588318
MZ	ITGAX	0.0132548	1.32548	-0.364743
MZ	FCRL4	0.0773196	5.81738	-0.173587
MZ	FCRL5	0.234168	19.1458	-0.306227
MZ	ZEB2	0.312224	25.2577	-0.118175
MZ	CR2	0.432253	30.1178	0.548296
Naive	TCL1A	2.90486	78.7867	0.68551
Naive	IGHD	0.742087	45.2713	1.4203
Naive	IGHM	1.63941	68.4062	0.545452
Naive	IGHA1	0.082517	5.65185	-1.22786
Naive	IGHG1	0.0244913	2.07234	-0.411465
Naive	CD27	0.0499246	3.91861	-1.58196
Naive	CD1C	0.137905	9.81537	-0.447978
Naive	CD24	0.414846	27.6375	-0.641644
Naive	MALAT1	53.1903	99.9812	-0.245717
Naive	MME	0.0109269	0.998493	-0.488156
Naive	BCL6	0.393745	27.1854	0.0967236
Naive	SERPINA9	0.00452148	0.37679	-0.460877
Naive	MKI67	0.00263753	0.244913	-0.339166
Naive	CD38	0.173512	14.5064	-0.584768
Naive	ITGAX	0.00207234	0.207234	-0.453976
Naive	FCRL4	0.00678222	0.546345	-0.484829
Naive	FCRL5	0.13734	10.8327	-0.770246
Naive	ZEB2	0.254333	20.4408	-0.357464
Naive	CR2	0.394122	27.0535	0.25426
PB	TCL1A	0.695122	15.8537	-0.517207
PB	IGHD	0.207317	13.4146	-0.584932
PB	IGHM	0.853659	31.7073	-0.787552
PB	IGHA1	4.40244	37.8049	2.42742
PB	IGHG1	27.5976	29.2683	2.5
PB	CD27	0.97561	52.439	0.908339
PB	CD1C	0.121951	7.31707	-0.56829
PB	CD24	0.54878	34.1463	0.104409
PB	MALAT1	53.622	98.7805	-0.219578
PB	MME	0.0243902	2.43902	-0.4023
PB	BCL6	0.134146	12.1951	-0.885392
PB	SERPINA9	0	0	-0.479253
PB	MKI67	0.0487805	3.65854	-0.183048
PB	CD38	0.426829	26.8293	0.093836
PB	ITGAX	0.0121951	1.21951	-0.373157
PB	FCRL4	0	0	-0.515897
PB	FCRL5	0.243902	19.5122	-0.261608
PB	ZEB2	0.219512	17.0732	-0.506773
PB	CR2	0.256098	21.9512	-0.881773
TS	TCL1A	3.69722	83.0556	0.951789
TS	IGHD	0.7625	44.7222	1.484
TS	IGHM	1.76667	69.4444	0.723063
TS	IGHA1	0.120833	8.05556	-1.14877
TS	IGHG1	0.0319444	2.77778	-0.404051
TS	CD27	0.0972222	6.25	-1.40838
TS	CD1C	0.109722	8.05556	-0.661677
TS	CD24	0.558333	34.7222	0.155129
TS	MALAT1	54.2042	99.8611	-0.184647
TS	MME	0.0430556	4.02778	-0.285119
TS	BCL6	0.354167	25	-0.0405453
TS	SERPINA9	0.0180556	1.52778	-0.40636
TS	MKI67	0.00694444	0.694444	-0.324294
TS	CD38	0.272222	21.3889	-0.304359
TS	ITGAX	0.00138889	0.138889	-0.459462
TS	FCRL4	0.00416667	0.416667	-0.496785
TS	FCRL5	0.156944	12.3611	-0.673186
TS	ZEB2	0.280556	21.8056	-0.247735
TS	CR2	0.329167	24.4444	-0.265649

## Sheet: Fig 2F
	from_label	to_label	sum_sigval
1	CSM	CSM	7
2	CSM	DN2	4
3	CSM	Endothelial	-7
4	CSM	Epithelial	-7
5	CSM	GC_DZ	5
6	CSM	GC_LZ	5
7	CSM	IgM-only	6
8	CSM	MZ	7
9	CSM	Mesenchymal	-6
10	CSM	Myeloid	0
11	CSM	Naive	3
12	CSM	PB	4
13	CSM	Plasma cells	-5
14	CSM	T cells	-2
15	CSM	TS	0
16	CSM	aNAV	3
17	DN2	CSM	4
18	DN2	DN2	4
19	DN2	Endothelial	-4
20	DN2	Epithelial	-5
21	DN2	GC_DZ	-3
22	DN2	GC_LZ	-2
23	DN2	IgM-only	1
24	DN2	MZ	5
25	DN2	Mesenchymal	-3
26	DN2	Myeloid	3
27	DN2	Naive	4
28	DN2	PB	0
29	DN2	Plasma cells	-4
30	DN2	T cells	1
31	DN2	TS	0
32	DN2	aNAV	2
33	Endothelial	CSM	-7
34	Endothelial	DN2	-4
35	Endothelial	Endothelial	7
36	Endothelial	Epithelial	-6
37	Endothelial	GC_DZ	-7
38	Endothelial	GC_LZ	-7
39	Endothelial	IgM-only	-7
40	Endothelial	MZ	-7
41	Endothelial	Mesenchymal	6
42	Endothelial	Myeloid	2
43	Endothelial	Naive	-7
44	Endothelial	PB	-4
45	Endothelial	Plasma cells	-4
46	Endothelial	T cells	0
47	Endothelial	TS	-1
48	Endothelial	aNAV	-3
49	Epithelial	CSM	-7
50	Epithelial	DN2	-5
51	Epithelial	Endothelial	-6
52	Epithelial	Epithelial	7
53	Epithelial	GC_DZ	-7
54	Epithelial	GC_LZ	-6
55	Epithelial	IgM-only	-6
56	Epithelial	MZ	-7
57	Epithelial	Mesenchymal	-6
58	Epithelial	Myeloid	-6
59	Epithelial	Naive	-7
60	Epithelial	PB	-5
61	Epithelial	Plasma cells	-6
62	Epithelial	T cells	-7
63	Epithelial	TS	-2
64	Epithelial	aNAV	-4
65	GC_DZ	CSM	5
66	GC_DZ	DN2	-3
67	GC_DZ	Endothelial	-7
68	GC_DZ	Epithelial	-7
69	GC_DZ	GC_DZ	7
70	GC_DZ	GC_LZ	7
71	GC_DZ	IgM-only	3
72	GC_DZ	MZ	-5
73	GC_DZ	Mesenchymal	-7
74	GC_DZ	Myeloid	-6
75	GC_DZ	Naive	-1
76	GC_DZ	PB	0
77	GC_DZ	Plasma cells	-6
78	GC_DZ	T cells	-7
79	GC_DZ	TS	1
80	GC_DZ	aNAV	-3
81	GC_LZ	CSM	5
82	GC_LZ	DN2	-2
83	GC_LZ	Endothelial	-7
84	GC_LZ	Epithelial	-6
85	GC_LZ	GC_DZ	7
86	GC_LZ	GC_LZ	7
87	GC_LZ	IgM-only	2
88	GC_LZ	MZ	-3
89	GC_LZ	Mesenchymal	-6
90	GC_LZ	Myeloid	-6
91	GC_LZ	Naive	1
92	GC_LZ	PB	1
93	GC_LZ	Plasma cells	-7
94	GC_LZ	T cells	-7
95	GC_LZ	TS	1
96	GC_LZ	aNAV	-2
97	IgM-only	CSM	6
98	IgM-only	DN2	1
99	IgM-only	Endothelial	-7
100	IgM-only	Epithelial	-6
101	IgM-only	GC_DZ	3
102	IgM-only	GC_LZ	2
103	IgM-only	IgM-only	4
104	IgM-only	MZ	6
105	IgM-only	Mesenchymal	-6
106	IgM-only	Myeloid	-3
107	IgM-only	Naive	7
108	IgM-only	PB	2
109	IgM-only	Plasma cells	-4
110	IgM-only	T cells	-1
111	IgM-only	TS	0
112	IgM-only	aNAV	0
113	MZ	CSM	7
114	MZ	DN2	5
115	MZ	Endothelial	-7
116	MZ	Epithelial	-7
117	MZ	GC_DZ	-5
118	MZ	GC_LZ	-3
119	MZ	IgM-only	6
120	MZ	MZ	7
121	MZ	Mesenchymal	-5
122	MZ	Myeloid	-6
123	MZ	Naive	7
124	MZ	PB	2
125	MZ	Plasma cells	-7
126	MZ	T cells	1
127	MZ	TS	2
128	MZ	aNAV	5
129	Mesenchymal	CSM	-6
130	Mesenchymal	DN2	-3
131	Mesenchymal	Endothelial	6
132	Mesenchymal	Epithelial	-6
133	Mesenchymal	GC_DZ	-7
134	Mesenchymal	GC_LZ	-6
135	Mesenchymal	IgM-only	-6
136	Mesenchymal	MZ	-5
137	Mesenchymal	Mesenchymal	6
138	Mesenchymal	Myeloid	6
139	Mesenchymal	Naive	-6
140	Mesenchymal	PB	-3
141	Mesenchymal	Plasma cells	-2
142	Mesenchymal	T cells	-5
143	Mesenchymal	TS	0
144	Mesenchymal	aNAV	-1
145	Myeloid	CSM	0
146	Myeloid	DN2	3
147	Myeloid	Endothelial	2
148	Myeloid	Epithelial	-6
149	Myeloid	GC_DZ	-6
150	Myeloid	GC_LZ	-6
151	Myeloid	IgM-only	-3
152	Myeloid	MZ	-6
153	Myeloid	Mesenchymal	6
154	Myeloid	Myeloid	6
155	Myeloid	Naive	-5
156	Myeloid	PB	1
157	Myeloid	Plasma cells	-1
158	Myeloid	T cells	2
159	Myeloid	TS	0
160	Myeloid	aNAV	0
161	Naive	CSM	3
162	Naive	DN2	4
163	Naive	Endothelial	-7
164	Naive	Epithelial	-7
165	Naive	GC_DZ	-1
166	Naive	GC_LZ	1
167	Naive	IgM-only	7
168	Naive	MZ	7
169	Naive	Mesenchymal	-6
170	Naive	Myeloid	-5
171	Naive	Naive	7
172	Naive	PB	-3
173	Naive	Plasma cells	-6
174	Naive	T cells	-3
175	Naive	TS	3
176	Naive	aNAV	4
177	PB	CSM	4
178	PB	DN2	0
179	PB	Endothelial	-4
180	PB	Epithelial	-5
181	PB	GC_DZ	0
182	PB	GC_LZ	1
183	PB	IgM-only	2
184	PB	MZ	2
185	PB	Mesenchymal	-3
186	PB	Myeloid	1
187	PB	Naive	-3
188	PB	PB	6
189	PB	Plasma cells	4
190	PB	T cells	-4
191	PB	TS	0
192	PB	aNAV	0
193	Plasma cells	CSM	-5
194	Plasma cells	DN2	-4
195	Plasma cells	Endothelial	-4
196	Plasma cells	Epithelial	-6
197	Plasma cells	GC_DZ	-6
198	Plasma cells	GC_LZ	-7
199	Plasma cells	IgM-only	-4
200	Plasma cells	MZ	-7
201	Plasma cells	Mesenchymal	-2
202	Plasma cells	Myeloid	-1
203	Plasma cells	Naive	-6
204	Plasma cells	PB	4
205	Plasma cells	Plasma cells	7
206	Plasma cells	T cells	-7
207	Plasma cells	TS	0
208	Plasma cells	aNAV	-2
209	T cells	CSM	-2
210	T cells	DN2	1
211	T cells	Endothelial	0
212	T cells	Epithelial	-7
213	T cells	GC_DZ	-7
214	T cells	GC_LZ	-7
215	T cells	IgM-only	-1
216	T cells	MZ	1
217	T cells	Mesenchymal	-5
218	T cells	Myeloid	2
219	T cells	Naive	-3
220	T cells	PB	-4
221	T cells	Plasma cells	-7
222	T cells	T cells	7
223	T cells	TS	1
224	T cells	aNAV	0
225	TS	CSM	0
226	TS	DN2	0
227	TS	Endothelial	-1
228	TS	Epithelial	-2
229	TS	GC_DZ	1
230	TS	GC_LZ	1
231	TS	IgM-only	0
232	TS	MZ	2
233	TS	Mesenchymal	0
234	TS	Myeloid	0
235	TS	Naive	3
236	TS	PB	0
237	TS	Plasma cells	0
238	TS	T cells	1
239	TS	TS	0
240	TS	aNAV	0
241	aNAV	CSM	3
242	aNAV	DN2	2
243	aNAV	Endothelial	-3
244	aNAV	Epithelial	-4
245	aNAV	GC_DZ	-3
246	aNAV	GC_LZ	-2
247	aNAV	IgM-only	0
248	aNAV	MZ	5
249	aNAV	Mesenchymal	-1
250	aNAV	Myeloid	0
251	aNAV	Naive	4
252	aNAV	PB	0
253	aNAV	Plasma cells	-2
254	aNAV	T cells	0
255	aNAV	TS	0
256	aNAV	aNAV	1

## Sheet: Fig 2G
bcell_subset	n	modality
ActB3	49	CITE-seq
CSM	5981	CITE-seq
Centroblast	136	CITE-seq
Centrocyte	578	CITE-seq
DN2	274	CITE-seq
IgM-only	1454	CITE-seq
MZ	1358	CITE-seq
Naive	5308	CITE-seq
PB	82	CITE-seq
TS	720	CITE-seq
aNAV	295	CITE-seq
CSM	18722	CosMX
Centroblast	12762	CosMX
Centrocyte	10427	CosMX
DN2	1559	CosMX
IgM-only	2922	CosMX
MZ	23847	CosMX
Naive	30337	CosMX
PB	933	CosMX
TS	133	CosMX
aNAV	328	CosMX

## Sheet: Fig 3D
B_cell	edges	avg_str_per_edge
CSM	87286	3.07135
Centroblast	31266	2.67126
Centrocyte	25822	2.95803
DN2	7066	4.2984
IgM-only	12644	3.00034
MZ	97288	3.40466
Naive	105636	2.73573
PB	4632	2.08483
TS	564	2.83643
aNAV	1236	4.99619

## Sheet: Fig 3E
nodeL.subset	nodeR.subset	Edges	avg_str
CSM	CD4+ T cells	19011	3.43978
CSM	CD8+ T cells	1675	3.60058
CSM	Endothelial	4422	2.48209
CSM	Epithelial	614	3.25892
CSM	Mesenchymal	3981	3.35902
CSM	Myeloid	6509	3.98548
CSM	Plasma cells	7431	1.682
Centroblast	CD4+ T cells	5959	3.11819
Centroblast	CD8+ T cells	272	3.28261
Centroblast	Endothelial	1457	2.91565
Centroblast	Epithelial	85	3.23002
Centroblast	Mesenchymal	857	3.49979
Centroblast	Myeloid	2565	3.95223
Centroblast	Plasma cells	4438	1.85341
Centrocyte	CD4+ T cells	5155	3.1852
Centrocyte	CD8+ T cells	231	3.07389
Centrocyte	Endothelial	1174	2.73843
Centrocyte	Epithelial	83	3.86872
Centrocyte	Mesenchymal	723	3.23328
Centrocyte	Myeloid	2190	3.81069
Centrocyte	Plasma cells	3355	1.7329
DN2	CD4+ T cells	1619	4.70054
DN2	CD8+ T cells	158	5.53555
DN2	Endothelial	273	3.27157
DN2	Epithelial	52	4.26317
DN2	Mesenchymal	377	4.36604
DN2	Myeloid	681	5.21396
DN2	Plasma cells	373	1.95382
IgM-only	CD4+ T cells	2950	3.43503
IgM-only	CD8+ T cells	233	3.40702
IgM-only	Endothelial	640	2.4685
IgM-only	Epithelial	77	2.84756
IgM-only	Mesenchymal	521	3.35115
IgM-only	Myeloid	840	3.86277
IgM-only	Plasma cells	1061	1.82041
MZ	CD4+ T cells	23313	3.79119
MZ	CD8+ T cells	2040	4.1895
MZ	Endothelial	4424	2.66355
MZ	Epithelial	595	3.18721
MZ	Mesenchymal	4433	3.52231
MZ	Myeloid	6428	4.24277
MZ	Plasma cells	7411	1.65178
Naive	CD4+ T cells	24751	2.8529
Naive	CD8+ T cells	2024	3.18435
Naive	Endothelial	5167	2.22857
Naive	Epithelial	576	2.55735
Naive	Mesenchymal	4590	2.89578
Naive	Myeloid	6914	3.4352
Naive	Plasma cells	8796	1.40488
PB	CD4+ T cells	656	2.77213
PB	CD8+ T cells	60	3.51812
PB	Endothelial	192	2.31699
PB	Epithelial	58	2.91803
PB	Mesenchymal	236	2.69652
PB	Myeloid	352	3.39641
PB	Plasma cells	762	1.3267
TS	CD4+ T cells	121	3.23284
TS	CD8+ T cells	13	2.75703
TS	Endothelial	23	1.72309
TS	Mesenchymal	26	2.5059
TS	Myeloid	44	3.47791
TS	Plasma cells	55	1.78418
aNAV	CD4+ T cells	315	5.61112
aNAV	CD8+ T cells	36	5.08984
aNAV	Endothelial	37	3.20181
aNAV	Epithelial	4	1.89611
aNAV	Mesenchymal	61	4.95977
aNAV	Myeloid	110	5.9996
aNAV	Plasma cells	55	1.65801

## Sheet: Fig 3G
_LogP_MyList	GO	Category	CategoryID	Description	LogP	Enrichment	Z-score
-36.3383	R-HSA-1280215	Reactome Gene Sets	6	Cytokine Signaling in Immune system	-36.3383	17.6357	24.4467
-33.5313	hsa04060	KEGG Pathway	24	Cytokine-cytokine receptor interaction	-33.5313	33.8143	29.5068
-31.837	GO:0045321	GO Biological Processes	19	leukocyte activation	-31.837	18.7484	23.4667
-27.2119	GO:1903039	GO Biological Processes	19	positive regulation of leukocyte cell-cell adhesion	-27.2119	30.1187	25.6006
-26.3785	GO:0006954	GO Biological Processes	19	inflammatory response	-26.3785	16.9366	20.7307
-25.1755	GO:0001819	GO Biological Processes	19	positive regulation of cytokine production	-25.1755	18.1713	20.7511
-18.8324	GO:0043068	GO Biological Processes	19	positive regulation of programmed cell death	-18.8324	14.1562	16.5825
-17.8684	GO:0050864	GO Biological Processes	19	regulation of B cell activation	-17.8684	37.5895	22.4111
-17.4638	GO:0002250	GO Biological Processes	19	adaptive immune response	-17.4638	12.2	15.2305
-17.3235	GO:0050900	GO Biological Processes	19	leukocyte migration	-17.3235	24.2738	18.998
-16.9673	R-HSA-1474244	Reactome Gene Sets	6	Extracellular matrix organization	-16.9673	19.9515	17.6097
-15.7429	GO:1904018	GO Biological Processes	19	positive regulation of vasculature development	-15.7429	26.6578	18.6793
-14.7417	GO:0006959	GO Biological Processes	19	humoral immune response	-14.7417	19.2376	16.2037
-14.0517	WP5218	WikiPathways	27	Extrafollicular and follicular B cell activation by SARS CoV 2	-14.0517	49.1066	21.7649
-13.9757	GO:0043410	GO Biological Processes	19	positive regulation of MAPK cascade	-13.9757	13.163	13.9525
-13.6232	GO:0002274	GO Biological Processes	19	myeloid leukocyte activation	-13.6232	27.1425	17.4533
-13.4901	GO:0048871	GO Biological Processes	19	multicellular organismal-level homeostasis	-13.4901	10.0155	12.5821
-13.4631	hsa05166	KEGG Pathway	24	Human T-cell leukemia virus 1 infection	-13.4631	21.6595	16.0864
-13.2459	R-HSA-198933	Reactome Gene Sets	6	Immunoregulatory interactions between a Lymphoid and a non-Lymphoid cell	-13.2459	31.5793	18.1106
-12.9335	R-HSA-6798695	Reactome Gene Sets	6	Neutrophil degranulation	-12.9335	12.7321	13.2726
-12.8598	GO:0042113	GO Biological Processes	19	B cell activation	-12.8598	23.4477	16.1311
-12.5936	GO:0007162	GO Biological Processes	19	negative regulation of cell adhesion	-12.5936	15.7853	14.0196
-12.4045	GO:0006897	GO Biological Processes	19	endocytosis	-12.4045	11.7546	12.6709
-12.3122	WP5561	WikiPathways	27	Integrative Analysis of Treg Glial Interactions	-12.3122	33.3223	17.763
-12.2985	GO:0002237	GO Biological Processes	19	response to molecule of bacterial origin	-12.2985	15.0142	13.6292
-12.0395	hsa04672	KEGG Pathway	24	Intestinal immune network for IgA production	-12.0395	59.7136	21.5368
-11.7675	GO:0050678	GO Biological Processes	19	regulation of epithelial cell proliferation	-11.7675	13.7137	12.9446
-11.7564	R-HSA-5668541	Reactome Gene Sets	6	TNFR2 non-canonical NF-kB pathway	-11.7564	39.0568	18.3189
-11.2172	GO:0002831	GO Biological Processes	19	regulation of response to biotic stimulus	-11.2172	9.80519	11.378
-11.1528	hsa04640	KEGG Pathway	24	Hematopoietic cell lineage	-11.1528	33.5889	16.9195
-10.9213	R-HSA-6785807	Reactome Gene Sets	6	Interleukin-4 and Interleukin-13 signaling	-10.9213	31.6876	16.4051
-10.6739	GO:0043123	GO Biological Processes	19	positive regulation of canonical NF-kappaB signal transduction	-10.6739	18.4095	13.5252
-10.484	WP3932	WikiPathways	27	Focal adhesion PI3K Akt mTOR signaling	-10.484	14.732	12.4728
-9.83764	GO:0045596	GO Biological Processes	19	negative regulation of cell differentiation	-9.83764	7.90908	9.96518
-9.72667	WP75	WikiPathways	27	Toll like receptor signaling	-9.72667	31.4282	15.3964
-9.42832	GO:0032655	GO Biological Processes	19	regulation of interleukin-12 production	-9.42832	41.4678	16.666
-9.39589	GO:0060627	GO Biological Processes	19	regulation of vesicle-mediated transport	-9.39589	9.07107	10.1372
-9.28263	GO:0001961	GO Biological Processes	19	positive regulation of cytokine-mediated signaling pathway	-9.28263	39.5829	16.2645
-9.09463	GO:2001233	GO Biological Processes	19	regulation of apoptotic signaling pathway	-9.09463	11.1406	10.6092
-9.05489	GO:2000401	GO Biological Processes	19	regulation of lymphocyte migration	-9.05489	36.7953	15.6518
-8.9873	GO:0002520	GO Biological Processes	19	immune system development	-8.9873	19.304	12.5508
-8.94344	GO:1903034	GO Biological Processes	19	regulation of response to wounding	-8.94344	19.0846	12.4719
-8.85729	hsa05168	KEGG Pathway	24	Herpes simplex virus 1 infection	-8.85729	18.6605	12.3178
-8.52081	GO:0071402	GO Biological Processes	19	cellular response to lipoprotein particle stimulus	-8.52081	47.6438	16.5875
-8.50923	GO:0002643	GO Biological Processes	19	regulation of tolerance induction	-8.50923	84.8204	20.3853
-8.49494	GO:0008283	GO Biological Processes	19	cell population proliferation	-8.49494	8.64836	9.47799
-8.40511	GO:0032102	GO Biological Processes	19	negative regulation of response to external stimulus	-8.40511	9.67283	9.74769
-8.40301	GO:0032649	GO Biological Processes	19	regulation of type II interferon production	-8.40301	21.4797	12.5438
-8.39187	GO:2000106	GO Biological Processes	19	regulation of leukocyte apoptotic process	-8.39187	29.6871	13.9688
-8.19633	WP5569	WikiPathways	27	Uterine natural killer cells and progesterone estrogen and chorionic gonadotropin	-8.19633	42.2502	15.5791
-7.82443	GO:0097191	GO Biological Processes	19	extrinsic apoptotic signaling pathway	-7.82443	24.6459	12.6407
-7.76781	R-HSA-8957275	Reactome Gene Sets	6	Post-translational protein phosphorylation	-7.76781	24.1895	12.5135
-7.6109	M255	Canonical Pathways	11	PID HIF1 TFPATHWAY	-7.6109	33.9282	13.8808
-7.59224	GO:0042060	GO Biological Processes	19	wound healing	-7.59224	11.0091	9.60604
-7.56439	M240	Canonical Pathways	11	PID SYNDECAN 2 PATHWAY	-7.56439	56.547	16.5483
-7.19498	M11736	Canonical Pathways	11	SA MMP CYTOKINE CONNECTION	-7.19498	99.5226	19.7828
-7.13085	GO:0002265	GO Biological Processes	19	astrocyte activation involved in immune response	-7.13085	279.907	28.9146
-7.07232	M159	Canonical Pathways	11	PID AMB2 NEUTROPHILS PATHWAY	-7.07232	45.5134	14.7835
-6.97685	GO:0051057	GO Biological Processes	19	positive regulation of small GTPase mediated signal transduction	-6.97685	26.6578	12.2057
-6.91126	hsa05417	KEGG Pathway	24	Lipid and atherosclerosis	-6.91126	13.8226	9.80299
-6.76669	WP4559	WikiPathways	27	Interactions between immune cells and microRNAs in tumor microenvironment	-6.76669	39.7032	13.7636
-6.74527	GO:0002523	GO Biological Processes	19	leukocyte migration involved in inflammatory response	-6.74527	78.5705	17.5311
-6.73375	GO:0051208	GO Biological Processes	19	sequestering of calcium ion	-6.73375	223.926	25.8393
-6.65698	WP2806	WikiPathways	27	Complement system	-6.65698	23.5712	11.4208
-6.6488	hsa04148	KEGG Pathway	24	Efferocytosis	-6.6488	16.6399	10.1839
-6.50012	GO:0071622	GO Biological Processes	19	regulation of granulocyte chemotaxis	-6.50012	35.2085	12.9197
-6.41416	GO:0061448	GO Biological Processes	19	connective tissue development	-6.41416	11.8951	8.98419
-6.21014	GO:0044409	GO Biological Processes	19	symbiont entry into host	-6.21014	19.8165	10.387
-6.05651	GO:0046634	GO Biological Processes	19	regulation of alpha-beta T cell activation	-6.05651	18.6605	10.0475
-5.96682	WP4494	WikiPathways	27	Selective expression of chemokine receptors during T cell polarization	-5.96682	51.4772	14.0962
-5.77605	hsa04650	KEGG Pathway	24	Natural killer cell mediated cytotoxicity	-5.77605	16.7109	9.4475
-5.73856	GO:0010595	GO Biological Processes	19	positive regulation of endothelial cell migration	-5.73856	16.4651	9.36917
-5.65878	GO:2000510	GO Biological Processes	19	positive regulation of dendritic cell chemotaxis	-5.65878	111.963	18.1907
-5.43918	GO:0001894	GO Biological Processes	19	tissue homeostasis	-5.43918	10.9768	8.00928
-4.91133	GO:0002830	GO Biological Processes	19	positive regulation of type 2 immune response	-4.91133	65.8606	13.8652
-4.85391	GO:0002764	GO Biological Processes	19	immune response-regulating signaling pathway	-4.85391	7.31784	6.6596
-4.83266	WP1533	WikiPathways	27	Vitamin B12 metabolism	-4.83266	27.1425	10.0583
-4.82658	hsa05167	KEGG Pathway	24	Kaposi sarcoma-associated herpesvirus infection	-4.82658	11.4248	7.58939
-4.65744	GO:0051897	GO Biological Processes	19	positive regulation of phosphatidylinositol 3-kinase/protein kinase B signal transduction	-4.65744	10.6631	7.28351
-4.59755	M254	Canonical Pathways	11	PID MYC REPRESS PATHWAY	-4.59755	23.6959	9.34693
-4.51744	GO:2000351	GO Biological Processes	19	regulation of endothelial cell apoptotic process	-4.51744	22.6188	9.11332
-4.50066	GO:0002922	GO Biological Processes	19	positive regulation of humoral immune response	-4.50066	48.6795	11.8566
-4.50066	GO:0052547	GO Biological Processes	19	regulation of peptidase activity	-4.50066	48.6795	11.8566
-4.50019	GO:0010810	GO Biological Processes	19	regulation of cell-substrate adhesion	-4.50019	9.99669	7.0052
-4.49158	GO:1903670	GO Biological Processes	19	regulation of sprouting angiogenesis	-4.49158	22.2812	9.03887
-4.33501	WP2005	WikiPathways	27	miR targeted genes in muscle cell	-4.33501	7.40076	6.27001
-3.73622	GO:0032892	GO Biological Processes	19	positive regulation of organic acid transport	-3.73622	27.308	8.73723
-3.51808	GO:0007167	GO Biological Processes	19	enzyme-linked receptor protein signaling pathway	-3.51808	4.70186	4.8867
-3.40175	GO:0034341	GO Biological Processes	19	response to type II interferon	-3.40175	11.6628	6.26609
-3.20384	M54	Canonical Pathways	11	PID IL12 2PATHWAY	-3.20384	18.0585	6.96919
-3.04994	GO:0045668	GO Biological Processes	19	negative regulation of osteoblast differentiation	-3.04994	15.9947	6.51013
-3.03203	hsa05230	KEGG Pathway	24	Central carbon metabolism in cancer	-3.03203	15.7694	6.45807
-2.88193	GO:0032720	GO Biological Processes	19	negative regulation of tumor necrosis factor production	-2.88193	13.9954	6.03265
-2.84034	GO:1905952	GO Biological Processes	19	regulation of lipid localization	-2.84034	8.24773	5.06926
-2.4875	WP4874	WikiPathways	27	CAMKK2 pathway	-2.4875	10.1785	4.99869
-2.31737	GO:0050821	GO Biological Processes	19	protein stabilization	-2.31737	5.90055	4.05722
-2.27538	GO:0007041	GO Biological Processes	19	lysosomal transport	-2.27538	8.54679	4.48683

[truncated: 5 more sheets: Fig 7A, Fig 8D, Fig 8E, Fig 8F, Fig 8I]
